# Supplementary material for: Transcriptomic analysis to infer key molecular players involved during host response to NDV challenge in Gallus gallus (Leghorn & Fayoumi)
Source: Sci Rep. 2021 Apr 19;11:8486. doi: 10.1038/s41598-021-88029-6 (PMC8055681; doi:10.1038/s41598-021-88029-6)
Supplement: Supplementary file 12 — Supplementary Information 12. [file 41598_2021_88029_MOESM12_ESM.xlsx]

## Sheet: S4
SUPPLEMENTARY INFORMATION:
Manuscript Title: Transcriptomic analysis to infer key molecular players involved during host response to NDV challenge in Gallus gallus (Leghorn & Fayoumi)
Authors: Vanamamalai Venkata Krishna1, Priyanka Garg1, Gautham Kolluri2, Ravi Kumar Gandham1, Itishree Jali1, Shailesh Sharma1*
Affilation:
1. National Institute of Animal Biotechnology (NIAB), Opp. Journalist Colony, Near Gowlidoddi Extended Q City Road, Gachibowli Hyderabad, Telangana, India – 500032.
2. ICAR – Central Avian Research Institute, Izatnagar, Bareilly, Uttar Pradesh, India – 243122.
*Corresponding Author: Dr. Shailesh Sharma, Scientist D, National Institute of Animal Biotechnology (NIAB), Opp. Journalist Colony, Near Gowlidoddi Extended Q City Road, Gachibowli, Hyderabad, Telangana, India – 500032
Email: shailesh.sharma@niab.org.in, haitoshailesh@gmail.com
Supplementary Table S4: Excel sheet showing the characteristics of lncRNA reported in Leghorn 2 DPC (Sheet A), 6 DPC (Sheet B) and 10 DPC (Sheet C) and Fayoumi 2 DPC (Sheet D), 6 DPC (Sheet E) and 10 DPC (Sheet F)

## Sheet: A
LEGHORN 2 DPC
Name or ID	Chromosome ID	Start	End	Length	Classification	LogFC	Expression (FPKM) in each sample																P-Value
							Control_1	Control_2	Control_3	Control_4	Control_5	Control_6	Infected_1	Infected_2	Infected_3	Infected_4	Infected_5	Infected_6	Infected_7	Infected_8	Infected_9	Infected_10
LOC107054873	NC_006107.5	6715130	6719558	4428	normally up regulated	2.65545	62.2706	52.8747	64.7715	56.3343	39.4785	41.0359	261.72	253.429	323.756	287.323	393.015	529.256	629.65	552.066	213.836	186.953	2.20842e-08

## Sheet: B
LEGHORN 6 DPC
Name or ID	Chromosome ID	Start	End	Length	Classification	LogFC	Expression (FPKM) in each sample																P-Value
							Control_1	Control_2	Control_3	Control_4	Control_5	Control_6	Control_7	Control_8	Infected_1	Infected_2	Infected_3	Infected_4	Infected_5	Infected_6	Infected_7	Infected_8
LOC107055278	NC_006114.5	4034891	4042405	7514	highly up regulated	5.29953	0.599746	0	0	0	0	0.791377	1.46003	1.25878	7.05825	5.8002	7.31588	3.36851	2.33379	2.32439	1.63924	4.60081	5.74291e-08
LOC107054873	NC_006107.5	6715130	6719558	4428	normally up regulated	2.22629	39.967	42.0574	36.3348	38.8188	98.4392	85.928	51.4431	73.3786	61.5571	47.4441	17.6088	25.2687	120.751	108.716	154.811	197.729	1.94097e-07
LOC107053900	NC_006094.5	36038831	36055632	16801	normally up regulated	2.30373	3.27863	3.8008	3.68783	9.89587	3.49318	4.92869	2.58039	3.71197	8.93379	6.51934	18.2022	25.336	13.8632	4.01395	1.69633	4.09159	1.94097e-07
LOC101749699	NC_006098.5	8335390	8367732	32342	normally down regulated	-1.5027	37.4925	41.7539	15.9158	16.5405	38.619	26.3932	45.3605	48.8971	0.761826	0.55014	1.1759	0.988605	13.3314	15.362	14.3667	14.3123	1.87611e-06
LOC112532313	NC_006091.5	38698785	38728254	29469	highly up regulated	5.65746	0.279604	0	0.267793	0.361237	1.74122	2.70924	0.393741	1.20615	12.5262	8.82121	8.9679	15.3969	1.88532	1.89783	3.04134	0	6.84517e-06
LOC101751743	NC_006088.5	45551492	45562529	11037	highly up regulated	5.12748	0	0	0	0	0	0	1.60989	0.26371	1.73666	0.784739	0.263801	0.185561	24.0914	17.044	0	1.40317	1.12821e-05
LOC101748697	NC_006096.5	5695806	5768068	72262	normally up regulated	3.16697	2.16001	2.90431	1.941	1.02907	3.12977	2.5611	1.81873	1.91449	3.60648	2.265	4.81172	7.43792	3.84674	3.50503	2.80597	3.10504	1.23534e-05
LOC107052557	NC_006089.5	29902287	29946076	43789	highly up regulated	6.20962	0.175331	0	0	0	0	0.088847	0.134358	0	1.75057	0.754153	1.45901	2.0998	0.632703	0.098598	0.368032	0	1.26812e-05
LOC107053235	NC_006091.5	68938572	68954878	16306	highly up regulated	5.29815	1.69779	1.12447	2.37293	1.96383	5.16417	5.6856	6.15692	4.98973	33.4935	22.3219	38.7508	48.4114	6.85431	1.03121	5.13943	5.09846	1.33075e-05
LOC112532097	NC_006090.5	95809065	95849001	39936	normally up regulated	2.36524	2.08903	0.995625	0.71608	1.93201	2.3281	1.90585	1.57661	2.80389	1.19677	0.553161	3.52912	1.4789	3.51562	3.3338	2.54764	1.1528	1.33075e-05
LOC101751635	NC_006101.5	1320275	1329251	8976	highly up regulated	5.59294	0	0	0	0	3.2259	2.18188	0	0.57008	11.3491	8.41605	7.46089	8.80272	3.18656	2.42618	0	1.74641	4.98174e-05
LOC107055347	NC_006115.5	2343201	2346945	3744	highly up regulated	4.95855	18.0528	15.0999	10.3137	14.2036	27.3574	22.9641	29.6143	37.264	175.583	133.046	139.729	152.519	28.8281	27.8892	21.8592	37.244	4.98174e-05
LOC101751371	NC_006088.5	87730957	87733221	2264	normally up regulated	1.48725	130.754	126.269	148.394	161.708	164.631	224.553	203.122	116.733	77.7799	45.774	65.7986	122.778	187.518	373.804	321.694	100.274	5.32937e-05
LOC107054190	NC_006097.5	11035063	11037692	2629	normally up regulated	1.58941	24.7978	25.7166	6.06171	22.7276	26.7476	13.0406	19.4652	18.7223	9.00714	5.4066	10.3081	11.5402	32.9312	45.8838	31.4133	47.8978	5.6903e-05
LOC107049242	NC_008465.4	2743218	2745090	1872	highly up regulated	6.41993	6587.71	5320.73	2449.08	2152.68	20453.1	13634.4	14683	17013.6	189103	196077	171596	149374	3522.28	1999.28	9730.13	5217.48	5.6903e-05
LOC415472	NC_006097.5	12558569	12658680	100111	normally up regulated	1.795	1.98992	0.962091	1.39504	0.906964	1.49303	1.31567	1.7777	1.70473	0.880992	0.595144	0.562929	1.5805	2.37298	2.6574	3.41581	2.18618	5.6903e-05
LOC101750362	NC_006088.5	109407644	109423638	15994	highly up regulated	5.10748	0.192781	3.43976	0	1.33493	1.07235	2.44196	0	0	9.66177	5.02273	10.3808	14.4713	1.35022	1.08397	0	0	5.74595e-05
LOC107049252	NC_008465.4	2297913	2299768	1855	highly up regulated	6.38241	5762.77	4829.31	2123.95	1767.64	20149.3	16120.8	12880.4	16831.9	164956	179672	173565	175155	2613.34	1550.22	5887.03	4830.21	5.74595e-05
LOC107052751	NC_006088.5	35530748	35546656	15908	highly up regulated	5.17648	39.4682	53.3639	32.7641	28.0173	98.9383	63.7159	65.4695	59.8896	487.752	318.873	476.226	506.437	24.8602	26.8518	43.7779	26.4185	5.74595e-05
MSTRG.3864	NC_008465.4	2376759	2377460	701	highly up regulated	6.21845	4880.91	4903.01	1645.51	1386.75	16017.3	11589.5	9620.41	11078.9	107838	123928	107045	134724	2487.75	1750	6447.21	4035.42	5.74595e-05
LOC107049235	NC_008465.4	1084977	1087182	2205	highly up regulated	6.28948	3324.92	2224.35	1291.33	1081.06	13757.6	9500.71	8135.89	10847	109818	97999.4	104388	92517.2	1582.97	816.404	4881.21	3646.74	6.30981e-05
LOC101750715	NC_006095.5	15810728	16121113	310385	normally up regulated	1.64385	3.18713	2.98797	1.46527	2.21803	2.45833	3.44344	3.20158	1.71368	0.974828	0.740431	2.06873	1.22802	2.49454	2.83703	3.41327	2.37898	7.12602e-05
LOC101749148	NC_006093.5	26844522	26916750	72228	highly up regulated	5.31658	0.473733	0	0.486352	0	1.05411	0	0.362983	0.31295	4.92373	3.64298	3.58494	2.82232	1.06182	0	1.98886	1.91751	8.85602e-05
LOC101748323	NC_006099.5	10478989	10550488	71499	normally up regulated	3.37874	1.84762	0.332057	0.228705	0.424467	0.77916	0.557459	0.286207	0.465174	1.6303	1.15293	5.5846	6.6985	0.657041	0.210506	0.572088	0.79122	9.61878e-05
LOC112531922	NC_006089.5	1922159	1942015	19856	normally up regulated	3.73614	3.23599	4.61217	0.788199	1.60016	2.58822	0.776996	2.03215	1.53686	5.80422	3.31235	6.9832	12.0899	2.76574	1.52614	2.03473	2.69932	9.74192e-05
LOC101748259	NC_006114.5	2357986	2375668	17682	normally up regulated	2.38782	8.66809	4.04246	7.11636	9.47289	4.84729	13.3555	9.34723	13.7201	11.2599	8.0921	7.40627	6.71357	11.1735	17.516	13.1234	20.6671	0.000105901
LOC107055195	NC_006113.5	2585485	2603725	18240	highly up regulated	6.00308	0.588639	1.00456	1.30058	0	1.87929	1.17679	2.26495	1.39481	23.7422	13.3912	18.5234	19.7321	1.41968	0.237427	0.886413	0	0.000105901
LOC107052542	NC_006089.5	35241298	35247255	5957	normally up regulated	3.02233	0.261541	0	0	3.62202	11.581	0.662589	4.00802	6.8938	6.82258	4.06134	3.62773	7.95162	8.01623	9.55908	0	2.64646	0.000110907
LOC107053405	NC_006092.5	14501524	14509421	7897	normally up regulated	2.03652	30.7847	78.3301	31.2602	6.60698	63.8784	50.7486	55.5696	35.1292	29.6673	22.1176	26.8305	38.3404	67.8983	64.336	46.5651	35.221	0.000111122
LOC107055491	NC_006088.5	180057	184342	4285	normally up regulated	2.23063	2.35338	0	0	0	0	0.849987	0.35054	0.604493	0.199117	0.29023	1.2082	1.09095	2.05083	1.02901	2.96106	14.0425	0.00011146
LOC769590	NC_006107.5	3292863	3365933	73070	highly down regulated	-2.70656	1.4	0.48952	0.107746	0.580101	2.79379	1.21411	2.49199	2.48831	0.011419	0	0.046133	0.037133	0.528826	0.056686	0.220377	0	0.00011146
LOC112533256	NC_006098.5	15767605	15789731	22126	normally up regulated	1.33521	6.10828	0.819026	10.9756	12.9752	4.63542	3.34633	8.54332	8.24104	2.70596	2.25529	2.02541	3.99306	8.54312	7.50145	16.46	14.0716	0.000114975
LOC107053656	NC_006093.5	16641401	16645875	4474	normally up regulated	2.4237	22.5346	33.3255	19.5943	14.5495	19.4809	30.453	30.7775	34.1578	16.0814	9.64216	37.0138	77.0573	19.6225	29.5369	31.9947	38.9789	0.000114975
LOC107055075	NC_006111.5	6303178	6325894	22716	normally up regulated	2.66022	1.32057	2.41735	1.04317	1.28507	2.54015	2.44126	2.01132	2.18159	3.77783	2.46998	1.38746	1.5859	1.79492	1.55504	1.53307	1.34349	0.000132914
LOC101747446	NC_006091.5	23737699	23752028	14329	highly up regulated	6.54757	0.625118	0	0	0	0	0.965675	0.821937	0.35971	10.5036	6.08992	8.96758	16.852	0.305105	5.17766	0	0	0.000145428
LOC101751866	NC_006088.5	72189769	72193986	4217	normally up regulated	2.18758	2.6043	11.1084	9.53003	7.72877	4.13938	6.11254	5.57324	7.93872	7.08218	5.02001	4.43419	5.54976	5.14923	31.1711	8.78586	16.9285	0.000174724
LOC101749934	NC_006090.5	9980567	9983330	2763	normally up regulated	3.844	6.88398	6.84125	2.95225	11.9471	6.39863	12.3846	21.725	7.59854	43.3618	29.6177	28.1142	36.498	12.8418	24.2537	9.05407	1.93983	0.000175676
LOC112531589	NC_006088.5	183766586	183777479	10893	highly up regulated	7.69507	0	0	0	0	0	0	0	0	1.06949	1.18947	1.07908	2.55259	0	0	0	0	0.000264902
LOC112530623	NC_006127.5	8366074	8371111	5037	highly up regulated	4.18957	1.86158	0	11.1488	7.13286	6.21351	7.94692	8.77247	6.68191	37.5568	24.3319	19.6336	26.3859	2.9555	4.36157	3.25637	12.0976	0.000300037
LOC112532978	NC_006096.5	5499225	5526185	26960	highly up regulated	5.57866	0	0	0	0	0	0.072254	0.87406	0.376815	2.41789	1.63191	1.64587	3.55857	0	0.160367	0.302305	0	0.000375865
LOC107054405	NC_006099.5	18676407	18744906	68499	normally up regulated	1.88462	2.05442	2.92819	1.2648	0.911951	1.49525	1.26405	2.74263	2.73082	2.09034	1.33542	0.475072	1.20963	1.53875	1.88736	1.99827	1.58657	0.0004248
LOC112530346	NC_006114.5	6123667	6132493	8826	normally up regulated	1.17174	123.124	120.789	111.946	108.035	106.763	137.131	131.532	105.214	50.0324	31.7765	40.8238	51.667	108.661	117.492	217.892	112.17	0.0004248
LOC112533489	NC_006102.5	5726459	5731960	5501	normally up regulated	1.61175	27.7458	12.9551	17.9656	17.9108	27.3892	13.379	15.3534	34.5026	16.1471	10.9746	9.17389	11.4088	24.426	17.7179	15.6276	24.5851	0.000441357
LOC107053703	NC_006088.5	50249858	50260990	11132	normally up regulated	3.91737	4.58109	3.28722	0.712855	0	4.6349	3.51806	1.064	4.58681	10.6717	5.13755	9.22931	17.2529	4.27959	3.90416	2.55054	0.936741	0.000441893
LOC101751708	NC_006099.5	6779216	6782097	2881	normally up regulated	1.59602	52.0696	32.624	67.7064	22.1562	61.0876	74.9788	54.4985	92.5722	38.1849	25.8599	14.9838	47.8231	45.0072	32.8092	129.025	72.0165	0.000463833
LOC101752163	NC_006093.5	5174422	5184723	10301	highly up regulated	4.02676	1.34706	7.12775	0.770896	0	0	0.190232	2.3014	0.992087	6.02622	5.88069	3.52454	1.87508	1.26223	10.9777	11.3445	4.53855	0.000467776
LOC112532669	NC_006093.5	28478705	28482316	3611	highly up regulated	4.63683	2.43422	4.30708	0	4.98433	1.31048	6.62572	4.21176	4.45255	28.4584	13.3457	30.1703	41.5409	7.65107	13.3688	0	0	0.000488071
LOC100857473	NC_006111.5	6306594	6325894	19300	normally up regulated	2.62641	1.90344	2.84745	1.22878	2.35127	3.22215	2.87558	2.36914	2.56974	4.34159	3.18337	1.85258	2.2743	1.91081	1.83171	2.0088	1.58249	0.000497295
LOC107054906	NC_006108.5	274760	282827	8067	normally up regulated	1.87089	6.34327	13.7235	7.8963	9.30686	6.18249	9.41874	11.595	20.6477	6.48039	5.64221	7.99699	13.3298	8.06447	14.0555	9.08137	4.52687	0.000500314
LOC107054065	NC_006095.5	19973701	19996496	22795	normally up regulated	3.50946	0.20251	0	0	0	0.751035	0.598564	0.224986	0	0.55124	0.411117	0.129676	0.312993	3.00332	7.56692	0.177122	1.13843	0.000552319
LOC101749434	NC_006088.5	39119027	39190656	71629	normally down regulated	-1.4878	6.51567	2.83014	2.83585	2.81383	3.58438	5.556	9.30139	7.1278	0.023305	0.068737	0.22188	0.391602	3.05651	3.33712	0.618238	0.650246	0.000616746
LOC107054259	NC_006088.5	74536358	74544476	8118	normally up regulated	1.8399	16.7804	14.1817	7.10071	10.7294	12.0101	22.999	17.7943	13.4168	11.9803	8.43683	10.7983	11.5328	12.3543	18.1613	5.23868	6.68917	0.000669781
LOC107053051	NC_006090.5	38421766	38454193	32427	normally down regulated	-1.71298	57.044	53.2013	6.63174	11.8315	50.5738	44.2618	89.0236	74.8314	0.473899	0.294189	1.60681	3.11927	36.9083	26.7759	5.02727	3.68821	0.000773366
LOC112531784	NC_006089.5	74702576	74719008	16432	highly up regulated	6.75032	0	0	0	0	0	0	0.172511	0	1.22477	1.0666	1.11357	1.55334	0	0	0	0	0.000864599
LOC101751884	NC_006092.5	NC_006092.5	58721100	144258	normally up regulated	1.69624	0.357219	0.506105	0.873766	0.589331	0.733819	0.418812	0.101898	0.694673	0.322067	0.226196	0.216711	0.690692	0.666742	0.115914	0.586158	0.592058	0.000915961
LOC107054835	NC_006107.5	12440149	12446148	5999	highly up regulated	4.75412	0	0	3.99896	0	5.72038	2.30258	0.915265	2.56463	9.69552	6.10097	20.5453	21.9908	0	2.19022	0	0	0.000915961
LOC112532276	NC_006091.5	73747510	73757092	9582	normally down regulated	-0.916764	64.3446	73.011	38.0338	32.656	48.317	60.8849	87.6837	78.4791	2.21759	1.3387	3.76033	2.13175	51.615	34.9712	41.0819	28.4785	0.00094765
LOC107053180	NC_006090.5	108243275	108245555	2280	highly up regulated	7.08197	0	0	0	0	7.81564	0	0	0	28.4447	22.1278	37.5596	41.3655	0	0	0	0	0.000984409
LOC107051936	NC_006127.5	13665351	13669421	4070	highly up regulated	4.38915	4.51405	13.6767	1.98056	2.67167	0	11.6464	1.47817	8.56396	16.0048	17.1702	27.5488	70.2202	4.32376	3.2542	1.01236	10.4108	0.000984409
LOC101750184	NC_006093.5	28200090	28249718	49628	highly up regulated	4.91155	0.060624	0	0	0.214196	0.344153	0.919252	0.355529	0.102174	2.67912	1.92985	1.23253	1.91352	0.516507	0	0	0.104335	0.000984409
LOC107053142	NC_006090.5	91850284	91867692	17408	highly up regulated	5.47566	0	0	0	0	0	0.112117	0.339094	0.877109	1.81013	1.32333	1.68063	5.35703	0.495989	0	0	1.49278	0.00100484
LOC107054377	NC_006088.5	74966972	74984446	17474	normally up regulated	3.331	0.351826	4.05923	1.81061	0	4.90525	1.20633	1.01347	1.05919	4.00947	2.99778	3.67066	6.13043	0.494101	0.055179	0	0.594849	0.00106147
LOC107054990	NC_006088.5	88749280	88758150	8870	normally up regulated	1.25703	8.65516	8.31145	14.275	7.25731	7.81257	9.03659	8.03066	5.76396	3.69286	2.42664	2.34285	4.73686	11.5691	9.33096	20.1299	13.9635	0.00108113
LOC107054965	NC_006109.5	2352283	2435902	83619	highly down regulated	-2.20876	0.327435	0	0.188359	0.508066	1.02053	0.255596	0.896071	0.848264	0	0.017274	0.005756	0	0.102803	0.25582	0.04812	0	0.00109184
LOC107055058	NC_006088.5	93310321	93347766	37445	normally up regulated	2.85317	0.048643	0.154547	0.280769	0	0.373472	0.396164	0.280631	0.311229	0.504939	0.371778	0.309929	0.288191	0.54209	0.380995	1.00303	1.09193	0.00124815
LOC101751452	NC_006088.5	93303052	93347766	44714	normally up regulated	2.7209	0.089933	0.141972	0.257804	0	0.903083	0.433116	0.350305	0.285774	0.512932	0.390087	0.331984	0.299242	0.532818	0.349852	1.16548	1.04562	0.00126368
LOC107054327	NC_006098.5	17987267	17990517	3250	normally up regulated	1.21908	26.2704	28.63	55.9838	38.2813	37.7592	37.8294	42.6398	27.656	11.0755	8.58966	9.08242	29.5205	30.7458	26.274	83.2325	80.4094	0.00130897
LOC112529997	NC_006104.5	2921372	2975415	54043	normally up regulated	1.56618	2.11675	0.337889	5.50371	6.66893	2.19617	2.54754	2.8204	1.5901	1.32781	1.17813	1.72495	3.18348	4.12661	2.52969	4.23432	4.34915	0.00158057
LOC107056831	NC_006098.5	12998444	13303390	304946	normally down regulated	-1.98093	0.207106	0.389101	0.03838	0.068959	0.242049	0.208436	1.30865	0.295693	0.002184	0.003154	0.005954	0.000731	0.144698	0.146971	0.145042	0.004289	0.00189742
LOC101750579	NC_006091.5	89014577	89036958	22381	normally up regulated	2.79092	4.74692	3.92272	3.36868	2.2036	7.33784	3.75117	2.5268	3.26775	7.66321	4.68673	6.57804	5.12875	4.06514	5.12705	4.71138	0	0.00201855
LOC107055147	NC_006112.4	3791622	3805369	13747	normally down regulated	-1.67299	15.332	5.32804	20.1458	21.6176	32.323	22.5401	33.7483	39.412	0.061071	0.169122	0.948212	1.91098	11.8696	6.30277	6.18555	10.5753	0.00211555
LOC112530194	NC_006088.5	77749825	77756085	6260	normally up regulated	1.00501	41.3842	23.6056	26.3858	20.6463	8.88117	30.1648	51.4279	31.3117	5.80519	5.64067	8.9	12.5762	38.0891	50.8492	76.3157	29.2646	0.00230907
LOC107051850	NC_006096.5	8308963	8387148	78185	normally up regulated	2.95628	0.537605	0.275378	0.158159	0	0.015341	0.12054	0.55328	0.198326	0.614945	0.434372	0.359607	0.349598	0.325408	0.153346	0	0.371916	0.00246528
LOC112531274	NW_020110160.1	112382	116080	3698	highly up regulated	4.758	0	0	0	0	4.36336	1.0638	3.26638	7.96974	15.288	11.0543	18.0119	15.1151	2.38865	0	1.09047	0.718924	0.00246528
LOC112530939	NC_006088.5	110866921	110879088	12167	normally down regulated	-1.22781	17.1463	23.8004	7.08396	9.19547	11.4552	13.6823	11.7998	18.0695	0.359842	0.203216	0.753555	0.763556	10.7311	11.2898	3.92076	2.14106	0.00253136
LOC107051729	NC_006091.5	48927701	49094159	166458	normally down regulated	-1.55839	4.66892	4.19026	2.04419	1.46033	3.16096	2.92618	1.86017	2.01135	0.043292	0.019582	0.06562	0.072773	2.14312	2.27727	0.645453	0.497025	0.00271662
LOC107052858	NC_006090.5	12808803	12900132	91329	normally up regulated	2.43996	0.335203	0.199745	1.20518	1.27913	1.47974	0.713281	0.192996	0.332838	0.307714	0.242126	0.220818	0.411026	1.12779	0.707286	9.74797	8.00496	0.00311031
LOC416951	NC_006102.5	8856611	8862577	5966	normally up regulated	1.00613	65.751	77.3166	64.5046	46.6891	48.1709	67.2396	52.2742	67.409	16.1246	8.67575	23.5223	36.6545	81.8391	80.8485	79.0436	72.6836	0.00332745
LOC107052240	NC_006105.5	8739039	8892954	153915	normally up regulated	2.63294	1.67868	1.86258	1.40204	0.664973	2.62607	2.53948	2.3979	4.28555	4.49068	0.992799	0.650632	0.521155	1.74474	0.772027	1.42759	4.37483	0.00332745
LOC107053569	NC_006092.5	53049076	53051942	2866	highly down regulated	-2.78269	0.376508	10.8677	19.1003	3.71909	9.24049	13.2913	12.728	0	0	0	0.173799	0	6.20517	0	0	0	0.00332745
LOC107055063	NC_006111.5	4329384	4329911	527	highly up regulated	5.11961	3.50802	0	0	0	73.2808	36.9558	51.1543	23.6478	217.335	162.121	232.719	148.383	20.6598	0	0	15.4546	0.00346611
LOC107052011	NC_006090.5	10631046	10642579	11533	normally up regulated	0.823824	205.173	226.623	218.126	195.878	209.099	248.659	223.7	175.781	57.9803	41.5563	58.4645	87.8118	215.882	265.267	225.362	183.173	0.00357099
LOC112533248	NC_006088.5	31174845	31184473	9628	normally down regulated	-1.35524	50.2985	41.9044	29.6463	23.3244	39.068	37.489	32.6102	45.6461	0.349881	0.242224	2.23975	2.32593	21.5635	13.9182	9.18412	27.2998	0.00372965
LOC107054907	NC_006108.5	252063	255971	3908	normally up regulated	1.4443	7.63826	4.78476	8.25902	2.78529	4.47518	15.2854	13.8537	6.61642	1.96943	1.41722	2.14634	6.12787	26.9333	31.6303	34.8282	12.1696	0.00392261
LOC112531289	NW_020110161.1	293402	301609	8207	normally down regulated	-1.43667	15.1605	12.4664	6.86516	6.33496	19.8758	19.7969	19.1001	21.0436	0.205601	0.318393	0.360381	0.628239	12.8493	8.63832	1.15358	5.86369	0.00419856
LOC107054178	NC_006097.5	10527332	10595763	68431	normally up regulated	1.69231	0.35034	0	0.30515	0.802147	1.03689	1.05856	1.31534	1.22047	0.52045	0.254529	0.513396	0.617584	0.97893	1.34875	1.65464	1.11787	0.00425822
LOC112532552	NC_006092.5	12297857	12339803	41946	normally down regulated	-1.05777	11.3213	10.3477	8.78989	6.03886	12.8717	12.2918	15.7463	17.4783	0.29797	0.116106	0.430262	0.553649	12.4494	7.66238	3.02317	8.84553	0.00450995
LOC107055316	NC_006114.5	7319288	7333936	14648	normally up regulated	2.15757	0.526528	1.25259	0	0	2.34328	1.06716	2.76763	0.695685	0.788306	0.76825	0.785367	1.02396	2.65529	2.8807	0.273562	2.75271	0.00452054
LOC107053120	NC_006090.5	80106557	80199284	92727	normally up regulated	2.38599	0.755007	0.705303	1.19661	1.19744	0	0.523108	0.265018	1.14239	0.354307	0.179828	0.151985	0.609384	9.16857	9.59449	2.17435	1.28323	0.00452054
LOC107053792	NC_006094.5	212563	219537	6974	normally up regulated	1.36086	2.64965	7.68762	6.70354	7.73111	17.3309	17.4794	16.1876	9.23794	3.58499	2.12099	8.37021	9.68035	14.666	10.7953	2.33892	8.01271	0.0046042
LOC107053421	NC_006088.5	1722451	1729481	7030	normally up regulated	2.22557	12.9489	18.4064	7.94302	26.006	32.7339	22.8936	16.0399	31.3597	23.0582	16.2463	15.6615	24.1166	19.9665	24.2376	26.9238	16.3805	0.0046042
LOC101747742	NC_006091.5	23809606	23817369	7763	normally up regulated	1.67017	6.39698	7.13394	3.0375	1.38426	6.67238	3.28184	6.11942	2.63467	2.28279	1.5401	1.69296	3.94199	5.04068	14.0341	11.4138	4.71993	0.00478073
LOC112531285	NW_020110161.1	308150	333135	24985	normally down regulated	-1.23432	18.8092	17.8365	8.5847	11.0986	23.227	20.1914	25.8101	34.2056	0.73497	0.452474	0.659307	1.14091	15.8998	15.1391	3.26944	5.21608	0.00490878
LOC107054799	NC_006106.5	5809678	5831081	21403	highly up regulated	4.51882	0.143831	0	0	0.497987	2.40038	0.609452	0.275525	0.950185	4.2094	3.19276	3.15284	3.8118	0.100743	0	0	0	0.00491384
LOC107053511	NC_006092.5	34601176	34618187	17011	normally down regulated	-0.894237	8.88046	47.9965	2.98842	9.48775	40.62	39.0876	35.7365	9.79977	0.725768	1.07004	1.71878	2.55759	7.94214	9.87099	4.07577	8.86558	0.00491384
LOC107051247	NC_006088.5	145949115	145961475	12360	normally up regulated	3.00167	2.97143	1.48642	1.92433	3.45239	1.39025	0	1.42664	3.30196	5.28479	3.78292	3.10916	1.98645	2.45063	1.75658	5.57379	0	0.00492516
LOC107052357	NC_006127.5	56785602	56841316	55714	highly up regulated	4.43177	0	0.298159	0	0	0.612964	0.974991	0.208962	0.272971	1.46514	0.793787	1.69586	3.24585	0.154355	0	0.07228	0	0.00512215
LOC101747295	NC_006113.5	231382	238412	7030	normally up regulated	1.77385	7.49282	18.3709	7.08034	0.762258	11.7581	1.79237	6.02515	6.74244	4.1467	3.5113	3.61178	4.98892	5.51121	3.07023	9.90354	8.4872	0.00551078
LOC101749705	NC_006088.5	71400819	71403146	2327	highly up regulated	5.01891	0	0	0	0	0	17.4606	0	6.82948	34.2327	25.3321	8.81788	28.6005	0	9.39777	0	0	0.0057103
LOC112533473	NC_006101.5	13134875	13136168	1293	normally up regulated	1.14352	71.2659	30.5274	90.9642	43.7155	71.3807	50.3878	36.8209	78.8764	12.74	10.277	39.0686	38.3748	102.781	43.0025	63.7007	82.1025	0.00592974
LOC107054070	NC_006088.5	68118400	68130259	11859	normally up regulated	0.580032	121.909	118.291	129.593	127.94	115.566	137.608	154.619	159.737	20.5854	12.1321	25.9481	50.624	164.076	209.483	188.534	135.427	0.00594673
LOC101748095	NC_006110.5	5875430	5890593	15163	normally up regulated	1.59259	0.894119	6.62091	1.18765	3.09571	0	3.38087	2.56918	4.43747	1.59247	1.08647	1.61378	1.25854	3.11565	4.26409	7.43707	0.27895	0.00594673
LOC107053208	NC_006091.5	20927576	20967136	39560	normally down regulated	-1.59323	17.043	17.5547	5.97511	4.29888	7.77098	9.13001	15.4995	13.2079	0.083859	0.080428	0.28359	0.334325	5.74665	6.33115	3.69291	5.28145	0.00650546
LOC416082	NC_006099.5	14350193	14362192	11999	normally up regulated	3.79563	0.507148	0	0	0.891475	2.86488	5.82549	1.79179	0.982876	5.42671	3.10363	6.08705	10.6089	0	0.288643	0	0.651383	0.00674482
LOC107054807	NC_006106.5	7140879	7142849	1970	normally down regulated	-1.23882	399.896	339.951	335.647	428.273	417.534	220.795	412.167	568.679	11.8366	5.59768	14.5403	19.3636	247.29	99.8015	231.811	246.285	0.00674482
LOC112533161	NC_006097.5	4474518	4478571	4053	normally down regulated	-0.656828	200.96	236.177	116.677	107.485	162.439	208.019	231.76	264.039	11.0228	6.64456	13.3435	30.0162	136.448	173.846	67.7017	85.4741	0.00674482
LOC107053005	NC_006090.5	52962598	52988883	26285	normally up regulated	1.17529	2.75502	2.85165	6.36827	3.17888	3.99398	2.8355	5.3499	3.0842	0.543522	0.33204	1.86388	4.02175	4.36393	6.98589	5.45825	5.46805	0.00692335
LOC107055173	NC_006113.5	5126420	5129577	3157	normally up regulated	1.14681	269.762	201.26	193.737	243.785	158.584	92.5502	153.154	205.735	32.4899	31.3173	43.0047	69.299	834.201	570.971	210.637	258.315	0.00707023
LOC107057439	NC_006111.5	6331721	6349498	17777	normally up regulated	1.36	7.04347	13.3816	4.52298	6.27438	4.58019	4.91059	5.94732	10.5013	5.33307	3.8457	2.02201	1.36646	7.12366	6.39206	1.69757	1.84139	0.00707023
LOC112533271	NC_006098.5	191420	242914	51494	normally up regulated	1.93787	0.354446	0.354656	0	0.206451	0	0.37761	0.571065	0.393869	0.224455	0.241168	0.120611	0.288678	1.5008	0.499494	0.234648	0	0.00707023
LOC101750482	NC_006105.5	2703550	2721074	17524	highly up regulated	5.96334	0.087926	0	0	0	0	0	0	0	0.78448	0.358145	0.523269	1.38495	0	0	0	0	0.00739544
LOC100858649	NC_006104.5	8020527	8024838	4311	normally up regulated	1.36462	36.4357	53.2179	26.7502	8.71339	54.7335	53.1567	33.498	34.6732	16.8492	12.1832	16.6722	44.8616	9.62893	32.6983	16.1871	8.03245	0.00750081
LOC107054636	NC_006101.5	10469908	10480199	10291	normally up regulated	1.10798	22.0642	15.3781	27.6252	12.1579	33.7502	21.3021	20.2146	21.6884	6.54735	5.56742	7.87134	9.46422	29.3377	31.2325	24.3599	30.7007	0.008488
LOC107051202	NC_006115.5	89756	92971	3215	normally down regulated	-1.85904	62.6862	18.5165	14.904	15.168	43.5709	55.4979	84.5053	93.678	1.22292	1.20838	0.965024	2.6942	15.8794	9.03637	7.04817	12.579	0.00852213
LOC107054444	NC_006099.5	7699413	7720769	21356	highly up regulated	4.43274	0.477854	0.788772	0	0	0.801831	0	0	0.238052	0.861463	1.22998	2.15737	3.37098	0	0	0.378243	0.729311	0.00857683
LOC112530948	NC_008465.4	5228264	5232749	4485	normally down regulated	-1.60395	5.99958	33.2571	3.58787	4.79145	23.329	9.25661	12.6518	17.0612	0.7605	0.123397	0.986165	0.460651	9.7911	0.982533	0	3.53628	0.00860787
LOC112530552	NC_006127.5	80224709	80320507	95798	normally down regulated	-1.58906	2.34856	3.79733	0.657488	0.110864	1.22371	1.7992	1.46896	1.37386	0.002901	0.009045	0.040204	0	0.983179	1.28866	0.617514	0.324012	0.0086738
LOC101751181	NC_006105.5	8585155	8744651	159496	highly up regulated	5.37072	0.228524	0	0.023122	0.019096	0	0	0.411702	0.697507	0.034199	0.939082	2.37223	4.867	0	0.135125	0	0.615984	0.00880225
LOC107052639	NC_006089.5	78137406	78171509	34103	normally up regulated	1.36032	87.9747	121.01	101.806	88.7562	61.4807	88.8666	100.065	93.1218	41.5981	28.4932	40.0987	59.6643	83.613	104.007	152.33	102.234	0.00900876
LOC112533514	NC_006102.5	6100249	6102522	2273	normally up regulated	3.74127	2.06486	5.78439	0	0	0	0	0	0	3.83398	1.59256	4.17419	0.466801	3.94886	0	0	0	0.00909806
LOC101750361	NC_006099.5	9627436	9722938	95502	normally down regulated	-1.43299	0.415928	0.559686	1.06511	1.11087	0.875469	0.852142	0.72538	0.789307	0.060979	0.026945	0.015124	0.010635	0.71941	0.316039	0	0.108314	0.00909806
LOC107054925	NC_006108.5	2177749	2206225	28476	highly down regulated	-2.37286	90.0607	5.43356	12.1272	68.9574	16.0862	8.37114	9.8778	13.5791	0.737629	0.516551	1.57142	1.21227	8.75319	3.76696	2.99937	9.21336	0.00923565
LOC112532479	NC_006092.5	23160687	23167304	6617	highly down regulated	-2.12477	49.387	56.2013	0	0	34.7557	67.271	78.1038	75.5135	0.511515	0.352793	1.01154	2.49425	20.3689	9.252	8.59756	3.96416	0.00966571
LOC107053945	NC_006095.5	8146396	8161370	14974	normally up regulated	0.967696	8.13983	7.35118	2.64356	2.10398	2.2918	7.03494	10.0939	10.88	2.01274	1.21324	1.87481	2.66073	8.93111	4.62454	8.91836	11.4922	0.0099882
LOC107053375	NC_006092.5	9487001	9540793	53792	normally up regulated	0.571363	130.741	122.999	9.1655	110.261	51.1082	7.13227	8.4018	127.598	18.7665	3.67984	4.10854	45.0031	158.634	176.672	168.706	130.633	0.010024
LOC107054149	NC_006096.5	23840566	23903823	63257	normally down regulated	-1.27627	13.2777	10.9408	4.48342	5.86647	18.0472	15.8554	11.5015	13.1031	0.211186	0.117739	0.333551	0.531922	9.99593	10.1756	3.23575	3.35345	0.0100999
LOC112533178	NC_006097.5	3076986	3091396	14410	normally up regulated	1.52986	2.24817	2.54693	4.94602	2.59465	10.7199	1.31408	3.24842	6.32979	2.09614	2.43178	2.28003	1.27642	6.56264	0	1.6433	8.81075	0.0100999
LOC112530919	NC_008465.4	3044709	3046878	2169	normally up regulated	2.09004	44.8299	0	74.2396	66.3192	129.778	21.0857	61.7597	93.6095	44.0108	73.5697	50.6136	11.1729	88.5027	5.70166	21.207	114.188	0.0100999
LOC112532217	NC_006090.5	26989385	27050771	61386	normally down regulated	-0.813855	6.06036	5.30508	2.56397	2.64154	5.51259	5.86463	6.08073	5.01382	0.184413	0.071085	0.261065	0.745137	3.94383	3.23021	3.47317	1.34912	0.010372
LOC422757	NC_006091.5	65977925	65980461	2536	normally up regulated	1.17928	72.5111	43.7486	105.271	47.1463	41.6177	72.3419	78.9775	59.2449	23.815	16.8364	32.7201	27.3341	45.3196	66.6358	123.223	90.0152	0.0107506
LOC107054756	NC_006105.5	9873916	9874915	999	normally up regulated	1.31473	100.657	60.547	292.479	233.045	185.988	119.377	148.504	214.29	68.2828	92.7013	53.2416	76.1459	208.23	107.064	120.466	232.544	0.01077
LOC112533030	NC_006088.5	15050876	15056690	5814	normally down regulated	-1.02327	34.4241	37.5339	24.6881	25.896	44.1131	43.3789	36.7178	41.6008	1.31115	0.944567	3.59565	2.8234	25.4241	22.5134	11.3953	6.3296	0.0116212
LOC107052740	NC_006089.5	115275135	115279920	4785	normally up regulated	0.921029	45.2569	43.8951	35.3691	30.8476	40.3943	44.5096	49.4808	28.755	12.4733	7.62161	13.2386	20.5007	36.1013	62.3523	34.3752	28.7997	0.0116246
LOC107053914	NC_006095.5	1217259	1246837	29578	normally up regulated	1.058	2.58403	0.618188	1.5981	1.79939	2.31293	2.23312	1.19466	1.54501	0.565493	0.360759	0.531983	1.57807	0.862004	2.33792	2.45462	1.92831	0.0120235
LOC112532888	NC_006088.5	1085566	1087619	2053	normally up regulated	1.7783	19.9389	0	28.3756	26.0067	28.7875	14.352	22.079	32.6325	14.2856	13.23	14.4641	7.71767	81.2133	3.48302	12.4674	48.5294	0.0122822
LOC112532527	NC_006092.5	28504932	28507586	2654	normally up regulated	1.13107	47.1855	21.3991	108.536	104.388	26.6861	55.3966	26.1897	43.2382	8.13934	9.77127	22.0558	36.367	183.827	160.919	53.3065	34.5859	0.0124236
LOC107053798	NC_006094.5	11661468	11666473	5005	normally up regulated	2.59214	0	3.6406	0	0	3.47443	1.58235	5.95823	8.24185	4.23549	2.80874	4.4052	5.16102	2.57232	3.512	0.819399	0	0.0125235
LOC107053348	NC_006092.5	3780827	3823459	42632	normally down regulated	-1.32452	44.9105	51.0192	13.29	15.0903	33.4483	37.2231	23.2686	23.1571	0.195641	0.159967	0.961581	2.75152	17.6022	28.052	9.15064	8.95947	0.0127603
LOC107055713	NC_006088.5	3979489	4026256	46767	normally up regulated	1.46867	0.994869	1.10534	0.633736	1.17559	2.55345	3.10944	0.816419	1.67887	0.606268	0.441611	0.765246	1.48633	3.34023	2.12229	2.15127	1.91818	0.0129973
LOC107054098	NC_006096.5	14457971	14475504	17533	normally up regulated	1.02821	26.498	35.6834	54.1296	69.1794	23.0284	32.0362	27.4423	28.2865	9.50796	7.62426	14.2409	20.6274	39.1642	26.9404	51.4009	73.2191	0.0130433
LOC107054597	NC_006101.5	2182576	2184859	2283	normally up regulated	1.36449	66.8319	49.4007	64.7828	67.375	30.4387	84.3744	75.0647	34.1778	13.1132	12.2991	34.357	63.0364	60.5538	81.3566	104.605	85.607	0.0136014
LOC101747766	NC_006090.5	91810256	91840090	29834	normally up regulated	3.62244	0.355518	0	0	0.356781	0	0.261069	0.197399	0.170189	1.05509	0.460117	0.553441	0.731041	0	0	0	0	0.0136014
LOC112532409	NC_006091.5	45682369	45688895	6526	normally up regulated	1.84004	18.577	19.8498	8.37007	13.2056	18.5655	11.8734	17.2338	25.0315	11.6551	9.89011	11.2059	14.5379	10.6726	25.7362	5.61061	20.9054	0.0141165
LOC107052156	NC_006088.5	178355603	178371645	16042	normally down regulated	-1.54799	131.131	112.529	14.7151	13.6946	132.342	97.8978	148.895	189.062	1.50934	0.608782	4.80333	7.24313	60.5672	54.433	18.364	31.3567	0.0141949
LOC107053206	NC_006091.5	21051778	21154702	102924	normally down regulated	-1.51449	1.49728	1.7166	0.114746	0.257905	0.707227	0.841991	0.986993	1.0764	0.010752	0.010058	0.044431	0.019688	0.410956	0.217613	0.440875	0.418787	0.0141949
LOC101748834	NC_006114.5	2056938	2068746	11808	normally down regulated	-1.24314	5.03546	6.88007	5.36977	3.70361	18.5507	18.5548	11.5037	20.3932	0.515974	0.503198	0.392506	0.33944	12.532	2.88156	1.83582	4.39116	0.0141949
LOC107054147	NC_006096.5	23751757	23754351	2594	normally up regulated	2.15999	13.1961	20.8179	15.6663	8.50418	27.3279	13.978	16.0447	18.0925	22.9507	15.1082	13.0548	8.62298	12.0429	11.0838	4.43086	4.14239	0.0141949
LOC101751268	NC_006091.5	12199697	12243888	44191	normally down regulated	-0.691338	14.7353	18.1456	5.87012	6.45314	9.6339	10.0567	13.1513	10.9357	0.960317	0.352046	0.707855	1.01018	9.01087	7.63468	5.54332	4.78184	0.0141949
LOC107052245	NC_006105.5	7628749	7634108	5359	normally up regulated	1.26367	3.33211	6.92964	2.97545	6.03059	3.24056	3.47193	4.46369	6.59998	2.17092	0.925346	2.18236	2.4406	2.94593	3.27565	8.40685	9.71638	0.0141949
LOC112531717	NC_006089.5	38113258	38122490	9232	normally down regulated	-1.47214	7.22553	4.6118	8.22072	10.0783	6.53243	9.91361	7.42361	14.8926	0	0	0.683473	0	6.8259	1.65075	2.53683	7.15079	0.0142085
LOC415913	NC_006099.5	2146072	2163605	17533	normally down regulated	-0.69075	40.0878	43.1186	16.3529	19.829	52.6544	37.4965	45.8954	61.9212	2.57164	1.89862	3.12372	4.47482	27.8497	19.2431	12.6384	25.0419	0.0142085
LOC107053500	NC_006092.5	31612611	31707336	94725	normally up regulated	1.06481	3.547	2.85438	2.46605	2.55964	1.41599	2.36235	2.22445	2.23822	1.08699	0.775604	0.60535	1.42726	2.48681	2.90383	1.64117	0.928938	0.0151569
LOC112532317	NC_006091.5	8738996	8760964	21968	normally up regulated	1.59475	1.88314	0.841625	1.42776	0	1.51213	1.76157	3.09199	2.28862	1.01878	0.838158	0.565151	1.90121	4.11794	1.58166	0.34741	0.236317	0.0154684
LOC768995	NC_006091.5	69906744	69985515	78771	normally down regulated	-1.74209	1.41616	0.623837	0.269208	0.405476	1.30297	1.05708	1.19367	1.38079	0.028531	0.028448	0.049389	0	0.14693	0.293468	0.688106	0.530718	0.0154684
LOC107051880	NC_006096.5	1712481	1720751	8270	normally up regulated	1.29452	82.1613	105.366	72.0248	45.1964	63.0428	93.2274	77.0944	72.1346	37.2084	24.1868	25.8998	52.2603	75.3787	77.4194	49.4544	88.7627	0.0156228
LOC107051611	NC_006102.5	2875230	2879203	3973	normally up regulated	0.887084	24.0489	31.4725	29.9239	23.7703	48.3124	7.47442	35.9244	41.0181	8.73311	4.12894	7.33151	8.12334	40.8522	59.4639	25.3197	47.8348	0.0156228
LOC112531490	NC_006088.5	121567505	121589962	22457	normally down regulated	-0.98198	26.1189	19.5063	2.41312	3.66319	22.567	27.1468	35.9697	37.4059	0.699371	0.436302	1.29873	2.53593	19.8245	16.8114	4.81151	4.81677	0.0156777
LOC107053397	NC_006092.5	13408674	13439992	31318	normally up regulated	0.972011	7.55413	5.23655	7.5626	7.48296	3.27602	7.82477	7.13153	6.62022	2.2766	1.4847	2.03136	2.83037	7.79452	10.3289	6.8247	6.30335	0.0160093
LOC107053520	NC_006092.5	39163463	39192515	29052	normally down regulated	-1.2722	8.92905	5.03571	3.51772	1.83207	2.94363	6.00328	10.9293	12.5026	0.171577	0.099453	0.381195	0.280407	4.26825	2.5262	2.21599	3.45726	0.0162369
LOC107054271	NC_006098.5	4197087	4205263	8176	normally up regulated	1.82959	9.96598	15.0275	4.86855	5.0832	21.0619	21.7574	11.6275	9.39826	10.9903	6.23512	7.26628	14.5408	9.56588	10.122	2.48855	2.55918	0.0168889
LOC112531762	NC_006089.5	63809333	64102939	293606	normally down regulated	-1.53493	0.419268	0.372516	0.187573	0.144601	0.168412	0.455124	0.478147	0.515527	0.002842	0.001965	0.013109	0.013731	0.376746	0.25918	0.013708	0	0.0181373
LOC107054744	NC_006105.5	4330949	4342732	11783	normally down regulated	-1.171	43.8013	23.3504	21.3378	18.1509	82.9965	27.1096	52.9149	65.5968	1.00586	0.812171	2.89186	1.46613	43.534	16.5419	12.7715	14.3787	0.0184559
LOC107052301	NC_006127.5	31556816	31559800	2984	normally up regulated	1.75369	27.4712	11.813	19.0824	18.3865	29.4238	13.158	2.01419	5.26235	3.51604	2.68218	10.3932	12.6634	22.273	4.47916	60.8785	114.566	0.0185747
LOC101749469	NC_006090.5	81507555	81512012	4457	normally up regulated	0.922222	544.664	533.949	523.458	503.21	471.085	476.84	603.687	496.367	153.373	129.347	152.917	237.895	405.525	486.66	577.054	483.824	0.0202118
LOC107055373	NC_006115.5	4411231	4413063	1832	normally up regulated	0.794925	80.3345	105.164	95.1658	43.5257	45.3438	68.8947	69.5018	100.95	16.7279	13.7134	22.9048	28.6939	60.3366	77.0273	143.217	73.2358	0.0203178
LOC112530358	NC_006114.5	2079316	2084271	4955	normally down regulated	-1.15619	13.3914	11.2591	6.97283	8.70257	21.209	15.2896	19.3151	26.3398	0.693103	0.561081	0.487374	0.334376	14.7535	6.69604	3.18723	4.82432	0.0207641
LOC101750453	NC_006088.5	135284848	135300848	16000	normally down regulated	-1.4354	6.55572	15.7022	1.9042	6.0047	9.59436	9.62255	12.6468	12.6603	0.104839	0.053708	0.329959	0.249546	7.11851	8.30828	2.26777	1.53397	0.0209233
LOC107053867	NC_006094.5	29604911	29612465	7554	normally up regulated	0.810043	87.9685	65.4922	84.9238	75.2806	58.4653	123.999	94.317	69.6338	19.2036	14.9283	20.4703	31.8606	73.9759	136.331	128.824	73.5256	0.0209233
LOC107053320	NC_006091.5	83229260	83238335	9075	normally down regulated	-0.90636	72.055	76.7085	51.7216	30.352	43.8297	68.8341	64.2229	48.0467	0.55344	0.829944	2.0836	6.05437	33.5082	53.4882	38.5386	34.7274	0.0211929
LOC107053687	NC_006088.5	50591446	50595822	4376	normally up regulated	0.615835	63.529	63.7466	62.9616	69.3542	58.6656	49.2559	65.8885	63.7283	10.8276	7.91152	9.55628	16.3649	74.1263	79.3714	70.738	128.195	0.0215745
LOC112531277	NW_020110161.1	381283	388343	7060	normally down regulated	-1.35856	9.84097	12.5671	0.549112	2.11841	4.91701	7.91278	13.6985	7.1566	0.071848	0.20199	0.220938	0.347558	4.07969	3.14432	0.964441	4.51958	0.0226266
LOC112532348	NC_006091.5	20035951	20044313	8362	normally up regulated	1.31976	5.3733	0	4.759	2.95302	2.22788	1.6441	9.23471	4.27487	2.23735	1.28634	1.2804	2.44527	6.74799	4.15993	10.6983	0	0.023124
LOC101750030	NC_006088.5	113044881	113112122	67241	normally up regulated	1.40349	1.52633	0.271368	0	0.472419	0	0.920339	0.784194	0.596193	0.123767	0.14752	0.369586	0.527954	0.830455	1.34595	1.48427	0.615726	0.0236007
LOC112531570	NC_006088.5	171176075	171189449	13374	normally up regulated	1.79651	0.653997	1.37288	0	0.799177	2.8763	1.20369	1.74653	2.28731	0.883476	0.879428	0.813649	1.32966	1.99181	2.028	0.908483	0	0.0240007
LOC107054447	NC_006099.5	6689840	6711899	22059	normally up regulated	0.839208	14.1666	9.928	8.11722	7.64443	13.781	8.79279	8.73708	11.8224	3.62294	2.76469	2.91939	2.37494	12.5811	7.20234	12.3667	4.64396	0.0243419
LOC107053968	NC_006095.5	12546480	12547880	1400	normally down regulated	-1.21259	81.5615	83.91	36.2707	32.618	39.3061	66.4567	99.2122	68.4994	3.19052	1.53685	1.47857	6.2169	53.0202	13.2436	36.9866	7.94413	0.0243419
LOC107053809	NC_006094.5	14324460	14363614	39154	normally up regulated	1.22832	4.19708	7.62966	4.08791	3.69703	6.68653	6.061	4.57797	3.82382	2.25135	1.65347	1.35535	2.42956	6.13941	8.97228	5.19703	4.60727	0.0244056
LOC112532440	NC_006091.5	69792740	69811473	18733	normally up regulated	1.0702	30.1178	32.9112	21.1368	26.0699	35.8039	37.1349	38.5655	32.4159	13.1083	8.92268	11.235	16.7849	23.0838	29.9493	17.1596	25.5748	0.0244056
LOC112533003	NC_006096.5	20665660	20699378	33718	normally up regulated	0.764672	65.554	61.0513	64.5779	71.0245	62.993	60.4142	73.9079	51.7534	13.9509	9.61746	14.4292	21.8131	62.6135	77.7224	90.2844	111.234	0.0244056
LOC107051961	NC_006088.5	130368654	130376781	8127	normally up regulated	1.44823	3.80157	2.27009	3.87941	1.32146	6.36982	2.90096	7.2896	4.16678	3.00262	1.71933	1.37539	2.14519	3.20807	1.60966	4.00598	7.72446	0.0250027
LOC107054591	NC_006101.5	751590	1072005	320415	normally up regulated	2.12983	0.221216	0.065974	0.099174	0.180778	0.072615	0.066043	0.120094	0.086233	0.0809	0.151279	0.083841	0.133308	0.054857	0.135771	0	0.132085	0.0250027
LOC107052628	NC_006089.5	67724915	67739057	14142	normally up regulated	1.72927	0.436396	1.29779	1.12009	2.23617	1.21383	0.494754	3.72422	1.78742	1.18292	0.466588	0.850992	1.22852	2.2558	5.21449	0.251894	3.3119	0.0250027
LOC101749021	NC_006088.5	125738905	125763280	24375	normally up regulated	2.31848	0.189334	0.713139	0	0	0.702114	0.992108	0.766468	0.416946	0.855278	0.489303	0.25337	0.675551	0.353653	0.354892	0.662378	0	0.0261083
LOC107054551	NC_006100.5	18308388	18364125	55737	normally down regulated	-1.33564	2.83874	2.61727	0.282735	0.190644	5.14696	2.46752	2.11838	3.96663	0.044943	0.036299	0.077791	0.109439	2.13625	1.62581	0.144519	0.83592	0.0261083
C20orf196	NC_006090.5	16929860	16973225	43365	normally down regulated	-0.653596	11.5474	15.1137	9.25052	9.30304	11.3937	13.0769	12.6943	14.285	0.595858	0.389706	0.564093	1.61562	9.40212	8.05423	7.23148	8.79313	0.0261083
LOC101751447	NC_006104.5	2069525	2087019	17494	normally down regulated	-1.76955	3.10676	5.27956	11.9632	13.3871	3.70352	2.48778	1.27531	0.725695	0.181096	0.166533	0.104486	0.220492	0.932614	2.48941	2.83274	1.12278	0.0261636
LOC107051705	NC_006091.5	58121627	58136042	14415	normally up regulated	1.09867	34.6044	49.5722	37.6259	29.1311	28.3977	26.4216	43.4038	36.9544	13.8732	9.55907	15.4316	21.9121	27.9835	19.4371	35.6623	16.1751	0.0273995
LOC768829	NC_006110.5	707990	716723	8733	normally down regulated	-1.53294	122.305	91.1244	44.2241	39.1356	176.953	54.9945	126.756	164.737	0.28961	0.764239	3.7608	3.25464	97.5464	37.8362	25.1984	39.7599	0.0283206
LOC107053389	NC_006092.5	11727764	11762944	35180	normally down regulated	-1.09821	19.4076	21.5855	10.938	11.8304	13.9841	9.94906	18.4653	19.7673	0.332161	0.106094	0.746563	0.843251	11.5787	8.2942	10.4119	8.80305	0.0283206
LOC107054220	NC_006097.5	20793346	20797965	4619	normally up regulated	0.876457	161.895	134.025	146.175	119.351	142.588	181.756	179.273	169.822	31.4796	23.9241	45.801	78.3842	162.799	244.696	227.3	156.699	0.0283539
LOC107054884	NC_006107.5	5090852	5092953	2101	normally up regulated	0.80847	62.9207	100.137	73.0685	75.0897	125.076	89.912	78.8395	81.7993	16.9574	13.1678	16.1975	20.768	136.234	195.019	82.7496	140.187	0.0287171
LOC112531742	NC_006089.5	53158390	53167227	8837	normally up regulated	1.19695	4.73404	6.25715	5.39132	4.85649	1.95071	1.11051	6.70404	3.43435	1.90682	0.923871	1.31977	3.83028	2.94743	0.492946	5.06067	10.0183	0.0287171
LOC112530361	NC_006114.5	2123252	2126541	3289	normally down regulated	-1.1565	18.6032	10.8549	8.14821	8.72443	10.687	21.1186	20.319	31.2282	0.234507	0.293162	0.650555	0.668071	12.2683	18.2115	4.31154	5.29183	0.0290994
LOC107053682	NC_006088.5	51048190	51053631	5441	normally down regulated	-1.42101	9.41272	13.4758	5.88892	3.97191	12.7635	9.77275	26.305	16.0856	0.312057	0.108019	1.35035	1.3298	5.61663	2.43514	2.2576	0	0.029543
LOC101751159	NC_006096.5	14354488	14413601	59113	normally up regulated	1.07195	0.540516	0.308912	1.68981	0.355932	0.563191	0.427526	1.29005	0.085778	0.252536	0.143443	0.206741	0.152011	1.438	1.24085	0.604891	1.31351	0.0296662
LOC107053787	NC_006094.5	3763102	3787612	24510	normally up regulated	1.47712	4.81884	5.93529	3.20887	1.30385	2.79311	2.1434	1.91881	2.90232	2.11527	1.42859	1.00432	3.39273	1.58257	2.47037	1.14619	0	0.0302235
LOC101750761	NC_006089.5	120903935	120906760	2825	normally up regulated	1.44926	34.2778	20.0567	25.5329	19.4979	49.1488	31.9874	42.914	44.5544	16.4469	13.266	13.007	18.9601	43.869	25.2507	40.9817	62.4631	0.0305127
LOC107054969	NC_006109.5	1725473	1731432	5959	normally down regulated	-1.74623	7.80156	6.22015	8.05257	9.01586	2.90885	4.27229	3.96658	12.263	0	0.049236	0.07468	0	5.7867	8.07835	0	0	0.0327042
LOC107055182	NC_006113.5	4689980	4698662	8682	normally up regulated	1.154	10.0318	14.8637	20.3329	34.6588	27.7641	8.9858	9.00667	15.8782	9.08477	7.05516	6.32579	3.45724	13.0728	6.02231	8.66015	34.1982	0.0327042
LOC100858470	NC_006113.5	4737475	4774045	36570	normally up regulated	0.778278	5.09473	3.46801	7.09245	6.89405	3.26698	6.79161	6.4264	4.83711	1.74741	0.831519	2.17305	1.88852	6.32372	6.4935	3.64736	5.62944	0.0327042
LOC100859625	NC_006088.5	79063463	79075404	11941	normally down regulated	-0.766263	5.18024	18.3295	17.1147	10.6789	17.014	20.5137	16.828	14.4315	1.31762	0.578159	1.0051	0.942674	12.5416	10.3267	4.92572	5.66861	0.0327042
LOC112530218	NC_006110.5	1886038	1889889	3851	normally up regulated	0.932049	11.0251	4.80882	6.28837	2.82751	18.1725	19.4074	6.25771	6.7439	2.04823	1.99011	2.5404	5.94236	6.86423	12.6285	20.1643	13.7593	0.0327042
LOC101751837	NC_006095.5	29446826	29451302	4476	normally up regulated	0.798436	75.6097	104.094	60.7325	33.6183	61.1418	62.3636	82.742	82.1472	19.8617	19.1358	15.0875	35.9722	53.6921	41.0474	39.4929	48.2527	0.0327689
LOC112533268	NC_006098.5	10653285	10683792	30507	normally down regulated	-1.30157	1.95692	2.38545	1.29059	0.669853	2.7972	1.14818	2.30868	3.32514	0	0.028465	0.015817	0.265651	0.986699	1.11339	1.1898	0.339877	0.0331528
LOC107054507	NC_006100.5	7440744	7450883	10139	normally up regulated	1.36329	5.88873	5.44559	6.24314	0.92988	10.1867	11.6773	5.78789	7.29359	3.64618	1.68514	3.4061	2.17218	9.30739	15.0461	6.94695	12.2088	0.0339727
LOC112533456	NC_006101.5	14210125	14213937	3812	normally down regulated	-1.47714	8.6156	10.5531	22.4312	30.3726	18.0879	13.0515	9.48511	10.9036	0.264889	0.230784	0	0	13.3987	4.15317	12.9922	4.17531	0.0347466
LOC107054809	NC_006106.5	7514341	7521068	6727	normally up regulated	0.907985	46.4523	47.2394	29.8782	44.6577	60.9511	47.0106	53.8618	57.4017	19.3802	13.5075	13.7161	20.4037	47.8461	44.6734	10.2563	24.8871	0.0347466
LOC101750931	NC_006088.5	3836109	3846898	10789	normally down regulated	-0.82684	30.6401	30.605	22.7869	15.8604	30.092	29.0249	39.1973	41.8855	0.856979	0.406169	1.97734	2.51689	28.0098	8.86558	18.402	24.1438	0.0347466
LOC107051782	NC_006091.5	32321650	32361215	39565	normally down regulated	-1.02744	3.46275	0	1.59221	1.86559	2.8376	4.36772	3.14711	3.36087	0.105597	0.065722	0.133307	0.075595	1.1866	2.06827	1.01759	2.22468	0.0354852
LOC107053576	NC_006092.5	54159580	54184142	24562	normally up regulated	0.433046	187.403	218.266	152.663	155.901	229.342	245.99	198.186	182.87	24.9026	16.671	34.9477	58.9858	200.742	248.711	269.767	229.029	0.0356675
LOC107052065	NC_006088.5	175365891	175368975	3084	normally down regulated	-1.75599	54.4978	35.7171	15.8874	21.2891	11.421	41.435	11.8378	37.1622	0	0.193314	0.14822	0	30.1117	14.4304	2.69349	12.0665	0.0357557
LOC112533513	NC_006088.5	54317209	54319038	1829	normally down regulated	-1.02126	82.4576	56.3602	135.473	140.799	82.8639	127.753	114.816	150.386	1.77301	2.27147	5.23159	7.9661	60.1187	56.6195	79.9587	87.2826	0.0362658
LOC112531539	NC_006088.5	147694191	147706704	12513	normally up regulated	0.592331	33.9762	27.4386	19.2214	13.6052	22.5602	17.2985	25.5801	19.3433	4.13061	3.36629	5.43547	5.70687	21.5174	33.72	28.2476	17.7042	0.036415
LOC112530646	NC_006127.5	79660971	79668974	8003	normally down regulated	-1.58188	5.78599	18.4463	2.98504	4.02665	2.15663	5.51235	6.68361	5.76234	0	0.182515	0.904132	0.256792	2.17227	0	1.5258	0	0.0366988
LOC107049700	NC_006088.5	20308267	20328187	19920	normally up regulated	2.71769	1.14242	0	0	0.535225	0	0	1.16678	1.27148	2.91095	0.159194	0.130922	0	1.0222	0.434623	0	0.713705	0.0366988
LOC112531036	NC_028740.2	953651	960011	6360	normally up regulated	0.938738	10.474	25.1983	13.3987	14.6515	14.5201	21.0214	13.2406	22.0214	6.04573	4.37533	2.79638	9.4243	24.7621	14.0395	12.6146	12.6557	0.0370114
LOC107053008	NC_006090.5	52238213	52242867	4654	normally up regulated	1.18904	5.71123	16.0044	5.21436	0	11.2267	10.2214	10.2962	7.5993	4.67716	2.34109	2.5138	4.66977	6.59647	18.7713	2.64766	2.26901	0.0371772
LOC107051868	NC_006096.5	3823417	3834008	10591	normally up regulated	1.10504	6.48921	8.62146	10.9738	9.75403	15.8021	14.1322	8.55406	10.2226	5.15208	3.53571	3.46839	3.86767	8.1386	6.98395	3.27402	13.7607	0.0379237
LOC112533366	NC_006099.5	11736708	11756168	19460	normally down regulated	-0.938112	88.652	126.024	39.8787	32.4179	107.875	102.25	135.171	150.205	1.39804	1.39948	3.53914	3.68731	92.9189	94.9674	38.5548	65.1559	0.0388008
LOC100857928	NC_006100.5	17569371	17581262	11891	normally up regulated	0.96941	10.4473	4.63659	11.1114	17.0759	10.1042	6.57995	7.42672	17.0719	4.91891	3.16584	3.13902	3.59131	15.951	5.47931	10.9057	3.94411	0.0388008
LOC107053399	NC_006092.5	13956887	13979519	22632	normally down regulated	-0.877825	15.246	18.7886	13.8565	11.149	15.5759	15.2707	26.3568	33.6545	0.723167	0.500264	1.40496	2.06317	16.0854	5.51502	7.30569	11.4095	0.0388008
LOC112530019	NC_006105.5	7239255	7267907	28652	normally down regulated	-1.679	2.09263	0.638235	0	1.10355	1.18792	0	2.67242	2.12506	0.029189	0.020211	0.050529	0	1.0974	0	0	0.542966	0.0391519
LOC112531828	NC_006089.5	92693942	92729734	35792	normally down regulated	-1.50391	1.67387	0	0.661105	0.297265	0.907515	2.76806	2.61848	1.65771	0	0	0.12128	0	1.08251	0.362085	0.786274	0.415583	0.0392018
LOC101751662	NC_006090.5	53786593	53799988	13395	normally down regulated	-1.06052	36.6657	38.8321	18.4846	17.7774	35.4606	30.2701	61.2974	39.8388	0.376128	0.290992	0.614155	1.67688	25.1037	39.7605	24.6988	10.4822	0.039259
LOC101749388	NC_006088.5	70998237	71212823	214586	normally down regulated	-0.468829	4.27656	20.7733	15.725	16.1608	18.2701	17.2281	21.3057	20.386	0.989881	0.772906	1.49383	2.17109	16.7981	17.3825	10.0744	14.1491	0.0396175
LOC107053557	NC_006092.5	50506326	50514174	7848	normally down regulated	-0.877134	142.144	145.865	20.5726	18.7427	129.63	119.543	156.92	115.881	3.65285	3.49843	5.73066	10.1391	83.1785	82.5528	45.6525	30.203	0.0400082
LOC112532167	NC_006090.5	50895593	50954170	58577	normally down regulated	-1.74557	0.916181	1.24658	0.268972	0.1742	1.679	1.52564	0.90335	0.598875	0.014253	0.009867	0.001645	0.118877	0.440402	0.441946	0.137484	0	0.0402115
LOC101750546	NC_006090.5	25456734	25510608	53874	normally down regulated	-1.32561	0.359302	0.341899	0.268422	0.200935	0.959163	0.145595	1.10087	1.32882	0.031265	0.016125	0.018039	0	0.25879	0.080808	0	0.572783	0.0405976
LOC112532651	NC_006093.5	20087235	20119038	31803	normally up regulated	0.743504	12.9456	10.8243	12.5546	12.8731	13.3284	21.1447	14.3929	12.5191	2.23599	2.1841	4.25783	5.85165	17.9595	25.9774	10.8958	12.4774	0.041847
LOC112530177	NC_006109.5	2437894	2469230	31336	normally down regulated	-1.26568	2.7422	2.91142	1.75988	1.69479	3.7925	2.28699	4.4685	4.02427	0	0.05468	0.046186	0	3.14403	1.24107	1.79401	1.4856	0.0423302
LOC112531698	NC_006089.5	29561396	29565950	4554	normally up regulated	1.1677	8.78321	4.04993	3.53069	0	3.82626	8.99146	7.85263	2.61265	0	0.378864	1.70449	4.42834	9.92412	12.0377	26.2316	9.02453	0.0423302
LOC112533162	NC_006097.5	11515064	11529124	14060	normally down regulated	-0.855394	34.1883	45.5197	26.6738	37.4785	22.8319	14.9841	22.5859	26.7223	0.52956	0.240345	1.52804	1.70967	27.8403	23.2605	18.8605	20.225	0.0423302
LOC112533169	NC_006097.5	20251223	20262787	11564	normally up regulated	1.11978	335.579	114.397	114.975	100.075	95.5069	113.823	111.441	113.932	38.3157	71.5695	34.38	52.9834	100.906	111.419	112.968	102.604	0.0423302
LOC107055019	NC_006110.5	2956011	2959009	2998	normally up regulated	0.664826	50.2641	52.4302	70.047	90.3175	74.9683	45.5496	88.1571	68.3596	8.28044	7.44339	12.9441	22.5019	93.6959	50.8902	127.09	135.493	0.0423302
LOC107053245	NC_006091.5	65831661	65844235	12574	normally up regulated	1.56694	3.92015	4.38272	1.80935	5.10251	1.36638	2.33355	0.941033	3.99982	1.86612	1.59327	1.69503	1.05753	3.75737	1.36387	5.72952	2.0712	0.0423302
LOC112532476	NC_006092.5	34411106	34415080	3974	normally up regulated	1.04829	26.3557	14.1565	20.5192	8.18602	4.39882	15.1053	20.8432	10.4608	7.91348	4.42496	3.52085	4.71404	14.8213	26.2894	12.8433	24.0046	0.0426972
LOC112530195	NC_006088.5	77825427	77832110	6683	normally up regulated	0.555088	100.108	90.2386	75.7203	93.8602	58.0444	114.316	81.4397	98.4841	15.8485	14.5167	20.3611	34.6127	77.9012	79.3584	84.4239	88.8171	0.0426972
LOC101749281	NC_006088.5	38391890	38399153	7263	normally down regulated	-1.14257	12.7694	25.2615	6.58683	8.88526	9.44606	21.6207	16.3129	15.4842	0.930769	0.201366	0.201384	1.55822	10.1199	8.41773	2.78326	7.08351	0.0426972
LOC107052249	NC_006105.5	6303336	6308469	5133	normally up regulated	0.574367	78.0068	71.4296	136.265	132.665	60.5099	98.6872	88.7337	99.8153	14.8405	11.3591	13.575	24.4958	104.582	117.544	178.249	171.229	0.0436638
LOC107051727	NC_006091.5	49248363	49259781	11418	normally up regulated	0.801927	31.1626	44.4069	39.0976	46.2264	36.9708	34.3141	34.4643	45.6213	12.6164	8.51004	9.5769	12.1467	40.5162	33.0091	31.1543	50.1699	0.0445459
LOC112532836	NC_006094.5	20634803	20667267	32464	normally down regulated	-1.5981	2.91599	3.37871	0.486037	0.655637	3.16011	1.25566	2.35587	0.928778	0	0.017831	0	0.062716	1.57425	1.25636	0	1.11766	0.0449349
LOC112533573	NC_006103.5	1707966	1709571	1605	normally up regulated	1.08661	29.6038	0	31.0723	14.089	45.0478	7.68049	45.4455	33.1327	8.32848	6.44675	6.76014	13.3963	42.5868	19.9928	24.3122	54.2501	0.0455908
LOC107052944	NC_006090.5	22364453	22389674	25221	normally up regulated	0.658526	12.6709	12.4489	13.6337	10.8489	8.71889	16.0431	15.6358	11.176	3.25248	2.2788	2.56016	4.58939	11.6973	12.4481	10.4365	16.4315	0.0455908
LOC107051594	NC_006102.5	7187118	7190569	3451	normally up regulated	0.494734	269.919	236.075	243.237	284.88	272.569	288.321	265.748	311.7	59.835	39.7369	60.9539	70.496	288.304	286.423	194.656	254.405	0.0463831
LOC107050845	NW_020109913.1	1979	2707	728	normally up regulated	1.0043	138.832	289.788	138.066	267.959	359.851	309.654	301.194	185.489	152.533	38.1353	100.63	87.5762	229.161	258.986	117.844	111.833	0.046968
LOC107051941	NC_006127.5	16418135	16452576	34441	normally down regulated	-1.13339	121.193	122.886	44.3754	33.9197	74.7854	99.539	59.3056	60.061	0.532503	0.453507	2.82827	3.11493	39.4283	55.1057	57.0237	51.6299	0.0473816
LOC112530898	NC_008465.4	6621111	6622440	1329	normally up regulated	1.02784	84.7126	60.4532	91.0513	54.3388	68.8758	47.6192	83.2259	169.428	25.6558	28.6596	38.4959	23.9681	122.247	77.8495	24.1528	65.7091	0.0477465
LOC112532908	NC_006095.5	6657201	6665457	8256	normally up regulated	1.41267	1.4838	0	4.62797	3.86274	5.55861	4.52055	2.14438	3.7224	0.10218	0.03537	0.943302	2.22946	18.881	20.5683	2.33603	7.4946	0.0490524
LOC112530111	NC_006107.5	8151582	8179625	28043	normally down regulated	-1.22935	41.8261	46.6513	11.1395	12.8702	53.1368	42.8743	38.7296	40.2764	0.238625	0.113472	1.78602	2.38381	32.2454	22.883	16.2561	10.8257	0.0493723
LOC112533018	NC_006096.5	10274173	10306168	31995	normally up regulated	1.0348	1.63122	1.1427	0.739752	0.665185	3.18517	0.666878	1.28453	1.10904	0.287452	0.261872	0.464531	0.509068	1.73199	4.37281	0	1.55862	0.0493723
LOC107053920	NC_006095.5	2137422	2409384	271962	normally down regulated	-0.547563	2.89787	3.66247	0.728506	1.61024	1.96094	2.03565	2.84253	3.33713	0.176862	0.120624	0.151865	0.259045	2.21073	2.00099	1.04774	1.07379	0.0495418

## Sheet: C
LEGHORN 10 DPC
Name or ID	Chromosome ID	Start	End	Length	Classification	LogFC	Expression (FPKM) in each sample																P-Value
							Control_1	Control_2	Control_3	Control_4	Control_5	Control_6	Control_7	Control_8	Infected_1	Infected_2	Infected_3	Infected_4	Infected_5	Infected_6	Infected_7	Infected_8
LOC101748259	NC_006114.5	2357986	2375668	17682	normally up regulated	2.09477	3.40643	3.21761	5.57862	5.73717	4.44372	3.33782	7.90221	8.88527	12.0464	12.9676	5.68255	7.77959	2.59348	3.58105	29.0818	23.9963	0.0231755
LOC112530623	NC_006127.5	8366074	8371111	5037	normally up regulated	3.7829	5.47919	5.42551	3.79324	4.32351	11.3105	9.92065	5.30307	1.17221	2.99113	15.2476	13.3525	7.03796	21.0906	24.3275	161.929	155.08	0.0231755
LOC101749517	NC_006104.5	5027906	5037236	9330	normally down regulated	-1.25921	1.82044	3.46061	7.15738	7.34896	1.40801	1.02739	9.68397	12.8046	4.75256	4.07822	3.40136	2.35676	0.450113	1.02264	0.249253	0.307503	0.0357989

## Sheet: D
FAYOUMI 2 DPC
Name or ID	Chromosome ID	Start	End	Length	Classification	LogFC	Expression (FPKM) in each sample																P-Value
							Control_1	Control_2	Control_3	Control_4	Control_5	Control_6	Control_7	Control_8	Infected_1	Infected_2	Infected_3	Infected_4	Infected_5	Infected_6	Infected_7	Infected_8
LOC112532473	NC_006092.5	24668432	24671424	2992	normally up regulated	3.98186	13.3608	7.95842	22.2863	3.56099	42.7718	20.5494	13.8693	21.6368	163.445	171.237	1846.84	1817.87	5.50261	8.70793	65.5796	90.4577	3.06986e-06
LOC107054873	NC_006107.5	6715130	6719558	4428	normally up regulated	1.87177	19.4974	28.7906	35.8663	31.6458	100.299	89.8429	76.0854	67.2318	95.2868	89.8321	406.068	344.774	32.0794	33.7823	106.304	150.718	3.89695e-05
LOC112531285	NW_020110161.1	308150	333135	24985	normally down regulated	-1.59447	0.107456	0.099475	1.51435	2.37275	19.0536	20.1063	9.56171	10.9286	0.886039	0.636599	4.14154	3.15326	0.226104	0.242204	0.218028	0.377036	0.00282126
LOC112530447	NC_006115.5	52983	63853	10870	highly down regulated	-2.49011	0.043174	0	0.360643	0.226041	9.97404	14.9424	2.71153	2.7659	0.071114	0.277876	0.844092	1.08015	0.032561	0.028393	0.012414	0.065652	0.00282126
LOC107053647	NC_006093.5	11882749	11898690	15941	normally down regulated	-1.11352	0.58726	0.571368	1.81576	4.84265	6.05203	6.30678	5.58871	4.81504	0.38728	0.63552	2.45569	2.4415	0.482534	0.169079	0.405102	0.416638	0.00734843
LOC112533161	NC_006097.5	4474518	4478571	4053	normally down regulated	-0.750447	9.10125	18.9009	56.0262	104.08	289.311	400.378	230.109	253.149	28.0024	34.673	127.634	120.093	8.98945	7.53816	26.5089	46.1281	0.0114726
LOC112531828	NC_006089.5	92693942	92729734	35792	highly down regulated	-2.1917	0	0	0.436238	2.45221	1.72821	1.42702	2.15575	3.37031	0	0.11768	0.926615	0.449718	0	0.037527	0.134875	0	0.0141101
LOC107053458	NC_006092.5	19352664	19367255	14591	normally down regulated	-1.96817	0.085681	0	1.33224	2.99476	5.78282	7.41755	2.7284	4.44396	0	0	0.312049	0.553727	0.075355	0.184829	0.272902	0.523762	0.0161687
LOC107054432	NC_006099.5	11286216	11306237	20021	normally up regulated	1.80428	0.062644	0.155348	0.240709	0	2.81624	2.25442	2.7347	1.07258	0.565571	0.072202	6.94759	12.4189	0.124105	0	1.286	1.37942	0.0161687
LOC101748834	NC_006114.5	2056938	2068746	11808	normally down regulated	-1.55964	0.052767	0.062186	0.968379	4.48587	6.67192	10.9529	9.96093	7.16383	0.317098	0.291914	2.81087	2.45699	0.179896	0.380827	0.252205	0.613252	0.0161687
LOC107053208	NC_006091.5	20927576	20967136	39560	normally down regulated	-1.76351	0	0	1.90535	5.97818	6.49995	7.35195	9.52258	6.1602	0.558319	0.283572	2.91566	2.43995	0.02853	0	0.327196	0.549735	0.0161687
LOC107050786	NW_020110165.1	626738	642956	16218	normally down regulated	-1.82664	0.02979	0.031998	1.00652	0.198314	6.94675	6.29865	2.92814	2.67658	0.085842	0.10708	0.376092	0.795919	0.118285	0.038772	0.214077	0.150137	0.0161687
LOC112532836	NC_006094.5	20634803	20667267	32464	highly down regulated	-2.46322	0.012854	0.094663	0.055628	1.84888	1.23457	0.776155	0.116416	0.960268	0	0	0.300524	0.488442	0.006958	0	0	0	0.0165042
LOC112530361	NC_006114.5	2123252	2126541	3289	normally down regulated	-1.62043	0.039121	0.097015	0.553309	0.975731	22.4142	17.6596	7.41576	6.56715	0.321082	0.89723	1.5244	2.32879	0.161638	0.167512	0.050294	0.817974	0.0241498
LOC112531278	NW_020110161.1	406087	410765	4678	normally down regulated	-1.62432	0.090844	0	0.844064	0.880767	14.6523	13.6356	5.81406	6.88811	0.447372	0.25065	2.33635	2.12284	0.22764	0	0.070077	0.432435	0.0282547
LOC107054969	NC_006109.5	1725473	1731432	5959	highly down regulated	-2.15604	0.035493	0	0.716904	0	26.5227	24.2723	7.34535	6.92784	0	0	3.29443	1.74302	0.230927	0	0.068448	1.12634	0.0282547
LOC107053674	NC_006093.5	17794632	17801090	6458	normally down regulated	-1.13759	1.27234	1.45993	7.87114	6.03215	35.7651	28.9803	30.5506	19.0594	0.644285	2.03563	13.7726	9.73119	0.989316	0.737145	1.63999	3.41488	0.0324082
LOC769590	NC_006107.5	3292863	3365933	73070	highly down regulated	-2.04843	0	0	0.196975	0.075073	0.376343	0.428021	0.76825	0.625293	0.056149	0	0.199911	0.143272	0.006048	0	0	0	0.0373702
LOC101751257	NC_006115.5	904597	907535	2938	normally up regulated	1.79321	1.96341	0.545018	4.01651	7.72075	70.2791	64.6982	23.2101	24.2891	10.6502	5.56771	228.326	267.007	0.555176	2.59461	9.11701	29.0031	0.0373702
LOC112532984	NC_006088.5	10664705	10695870	31165	normally down regulated	-1.00515	0.36274	0.740131	1.55534	4.98836	13.0602	14.7977	7.62936	7.73296	0.558842	0.687514	4.47211	5.29416	0.393995	0.366014	0.748342	0.956087	0.0403449
LOC112531277	NW_020110161.1	381283	388343	7060	normally down regulated	-1.66801	0.023904	0.2534	0.812676	0.579378	6.51764	3.00686	5.13192	5.27161	0	0.221913	1.41256	0.997002	0.064176	0.168349	0	0.529406	0.0403449
LOC107052888	NC_006090.5	33961928	34027498	65570	normally up regulated	0.522981	2.47034	3.4229	5.9945	6.6106	8.23611	7.1251	15.8568	20.5265	4.44264	7.78678	9.40985	20.8916	2.90295	3.22055	3.87235	7.95376	0.0417573
LOC107055303	NC_006088.5	105417897	105424724	6827	normally up regulated	1.57825	0.122298	0	0.588154	0	4.93403	9.2173	4.0614	0.380719	0.558094	0.855103	20.0251	16.9344	0.175648	0.295608	0.550317	1.05651	0.0459233

## Sheet: E
FAYOUMI 6 DPC
Name or ID	Chromosome ID	Start	End	Length	Classification	LogFC	Expression (FPKM) in each sample																P-Value
							Control_1	Control_2	Control_3	Control_4	Control_5	Control_6	Control_7	Control_8	Infected_1	Infected_2	Infected_3	Infected_4	Infected_5	Infected_6	Infected_7	Infected_8
LOC112531945	NC_006089.5	89365209	89380433	15224	normally up regulated	2.9836	13.2486	15.5268	1.16872	1.06725	15.6621	12.039	15.2348	7.50336	2.43764	3.01831	39.5469	55.0171	77.078	86.7512	44.0418	205.179	1.8479e-05
LOC112532583	NC_006092.5	16050090	16053232	3142	normally up regulated	1.71746	209.437	146.359	27.4645	31.6125	120.413	125.354	94.7714	122.353	52.8442	69.8977	384.599	409.237	599.973	478.114	834.437	619.556	0.00164056
LOC101751452	NC_006088.5	93303052	93347766	44714	normally up regulated	2.76356	1.52172	0.717293	0.232403	0.160831	0.48357	0.964362	2.11086	1.45379	22.0367	9.31195	1.52501	2.42279	1.899	1.2475	0.854978	0.749002	0.00795095
LOC107054925	NC_006108.5	2177749	2206225	28476	highly down regulated	-3.08388	216.56	14.5841	0.583117	1.03594	13.399	12.4789	238.305	23.7551	2.465	2.13248	8.49354	13.0494	13.5874	8.37333	14.9142	3.17952	0.00795095
LOC112530623	NC_006127.5	8366074	8371111	5037	normally up regulated	3.61213	4.79967	2.24273	3.55873	0.980588	3.71204	2.75935	5.47687	1.70453	98.5787	120.513	4.48066	8.87499	7.61393	11.961	7.04427	4.86891	0.0221338
LOC107052248	NC_006105.5	7043359	7097759	54400	highly down regulated	-4.87587	3.96398	5.67786	0.729882	0.539906	80.3978	7.9421	4.52336	2.4698	2.50361	4.26169	6.47595	3.00019	2.99919	3.83346	2.9089	6.31522	0.0379727

## Sheet: F
FAYOUMI 10 DPC
Name or ID	Chromosome ID	Start	End	Length	Classification	LogFC	Expression (FPKM) in each sample														P-Value
							Control_1	Control_2	Control_3	Control_4	Control_5	Control_6	Control_7	Control_8	Infected_1	Infected_2	Infected_3	Infected_4	Infected_5	Infected_6
LOC107054787	NC_006106.5	3830147	3894412	64265	normally up regulated	1.92416	1.59993	1.129	5.54473	5.26748	2.01812	2.36785	2.1505	3.01255	25.561	31.5622	9.06985	8.27182	8.53351	9.30731	0.000164978
LOC112530352	NC_006114.5	5555545	5557969	2424	normally up regulated	2.26667	30.9277	38.4408	255.918	273.177	140.857	115.12	120.799	164.035	1924.54	971.735	537.33	437.094	821.758	821.477	0.000272475
LOC101749016	NC_006096.5	11444341	11644635	200294	normally down regulated	-1.77491	0.585543	0.495112	0.880628	1.13749	1.4543	1.22548	0.423591	0.826457	0.024798	0.206075	0.45098	0.498544	0.382915	0.927542	0.000319063
LOC112532329	NC_006091.5	10955865	10959164	3299	normally up regulated	1.01255	124.791	93.7547	440.282	526.63	194.378	212.207	207.744	240.38	897.646	933.623	687.012	628.667	474.752	718.486	0.000319063
LOC101751848	NC_006089.5	98707983	98749667	41684	normally up regulated	1.30877	1.23471	0.875298	4.78498	3.32549	1.17761	1.61429	1.7048	2.35142	5.9095	9.79689	7.32526	7.78987	7.06629	7.80084	0.00056236
LOC112533159	NC_006097.5	20019966	20048310	28344	normally up regulated	1.80283	0.732335	0.9439	6.10237	4.36227	1.14954	2.89572	1.06522	2.03091	24.1144	23.7398	5.45913	7.30651	3.52846	3.48905	0.00198615
LOC107054953	NC_006109.5	454092	462063	7971	normally up regulated	0.734331	91.0425	85.5856	244.631	312.063	150.064	124.042	100.283	147.499	339.288	409.202	438.175	388.491	334.92	374.216	0.00258397
LOC112532756	NC_006094.5	1347305	1391195	43890	normally up regulated	0.797531	31.8406	23.8788	73.5482	85.9829	43.1398	39.7209	33.9696	60.5874	145.395	186.955	98.4725	91.2585	91.8314	142.496	0.00258397
LOC112533467	NC_006101.5	1422551	1465746	43195	normally up regulated	3.12936	24.1957	21.5726	212.278	220.025	61.6458	68.3694	125.122	76.3408	895.973	2426.35	1282.33	1327.51	266.723	303.812	0.00303366
LOC107054049	NC_006095.5	22251787	22262661	10874	normally up regulated	1.48341	1.99	6.4996	32.1347	28.3309	7.6812	5.53948	14.5017	17.5634	47.8562	39.0508	45.65	56.7591	74.7337	65.1798	0.00303366
LOC107053422	NC_006092.5	16734995	16762319	27324	normally down regulated	-1.95044	35.9795	28.6354	13.1523	11.4845	24.4535	27.8506	12.1317	20.9641	10.2271	13.3198	10.1031	8.79982	8.74185	13.0216	0.00303366
LOC768995	NC_006091.5	69906744	69985515	78771	normally up regulated	2.22099	0.370743	0.250054	0.870332	1.64978	0.653841	0.958897	0.459812	0.210457	1.62217	1.05888	2.22981	2.91988	2.21719	2.2598	0.00303366
LOC107052248	NC_006105.5	7043359	7097759	54400	highly up regulated	5.71798	5.55145	2.65587	13.3724	3.56205	3.19446	5.22672	4.44804	1.02831	66.5834	3.45443	52.0622	6.57115	4.22285	85.9434	0.0034277
LOC771689	NC_006107.5	10066957	10075485	8528	normally up regulated	2.22629	2.71481	2.92977	22.6563	12.0657	4.58058	8.62551	7.69963	8.58558	33.5971	20.4927	25.9196	46.7061	55.4789	37.3621	0.00366579
LOC112529984	NC_006104.5	7050046	7080335	30289	normally up regulated	1.53153	1.07611	1.29246	3.35994	4.36022	1.46984	1.32116	1.92199	1.80847	4.71701	6.49923	11.1874	8.06853	11.7081	12.7192	0.00366579
LOC107054951	NC_006109.5	571692	577420	5728	normally up regulated	1.17437	10.8794	7.97772	26.5332	36.3498	10.5864	11.4228	20.0199	30.1026	35.7417	56.4599	64.3606	78.7331	74.6627	79.1952	0.00366579
LOC107054601	NC_006101.5	3076256	3139498	63242	normally up regulated	1.40403	0.428788	0.531429	2.21034	2.47443	0.8046	1.02334	0.707627	1.26582	2.69452	3.83523	4.61809	5.54564	4.86625	5.23585	0.0036851
LOC107053944	NC_006095.5	7791365	7798000	6635	normally up regulated	1.20018	175.356	126.879	483.339	514.3	222.321	214.109	363.899	682.053	883.247	1037.47	1157.1	1122.11	1295.82	1770.23	0.00384127
LOC107054270	NC_006098.5	3683823	3807143	123320	normally up regulated	1.28482	17.1175	13.942	87.8096	89.3658	39.6537	44.0318	25.8618	49.2954	230.41	261.176	102.065	97.5852	88.8791	118.912	0.00384127
LOC112530956	NC_008465.4	5748654	5759442	10788	normally up regulated	0.77521	57.7687	50.6426	150.467	185.722	92.6358	86.4064	59.2315	109.978	340.267	437.406	163.67	162.344	154.376	212.676	0.00405003
LOC112531936	NC_006089.5	7917735	7925831	8096	normally up regulated	0.989139	33.245	28.5411	47.3668	35.7876	29.3288	41.6	32.5841	64.4201	147.944	174.779	93.0176	86.723	92.1714	178.081	0.00429209
LOC112530305	NC_006112.4	622783	623674	891	normally up regulated	1.29332	20.4418	35.931	143.482	69.8859	48.0704	53.6348	16.9592	98.901	277.793	206.996	271.145	157.823	163.647	212.956	0.00429209
LOC107051725	NC_006091.5	50382075	50398160	16085	highly down regulated	-4.01629	0	0.274143	0.795082	3.38709	2.38553	0.764349	0	0.384577	0	0	0	0.162687	0.063301	0	0.00437079
LOC100858470	NC_006113.5	4737475	4774045	36570	normally up regulated	1.10407	4.99287	3.69909	12.4634	11.4499	3.46682	4.36144	4.74963	6.18521	23.7469	21.4661	13.142	15.1273	21.8118	26.2215	0.00637694
LOC107054700	NC_006103.5	2295493	2333174	37681	normally up regulated	1.38478	8.42605	5.117	19.1051	19.2435	6.40993	5.47017	5.81745	8.12888	31.9026	37.2881	23.0247	22.7383	51.8787	54.3584	0.00852927
LOC112531249	NW_020110155.1	30428	35942	5514	normally up regulated	1.81196	2.9798	2.51164	2.06569	9.87714	2.21033	4.68691	4.66326	2.15732	36.2705	5.70225	23.594	39.4229	22.3254	10.0563	0.0101625
LOC101750687	NC_006114.5	4846126	4858426	12300	normally up regulated	1.06034	15.8921	15.8705	74.3541	82.4851	28.4591	26.0693	21.4449	22.5252	174.675	123.478	84.4016	91.7664	68.9299	49.7266	0.0116102
LOC107055019	NC_006110.5	2956011	2959009	2998	normally up regulated	0.948069	24.5986	32.4522	95.2349	64.3339	28.9228	31.0145	33.8843	55.1207	187.6	195.265	123.474	105.233	99.0863	67.6511	0.0124625
LOC101749589	NC_006089.5	13588600	13606510	17910	normally up regulated	1.46406	1.49878	2.2014	7.04388	7.08667	4.26079	4.95536	2.01099	3.45197	21.2388	27.5206	10.9225	9.14521	9.92135	21.1994	0.0132008
LOC112531945	NC_006089.5	89365209	89380433	15224	highly down regulated	-2.01971	16.1187	13.9323	162.372	166.259	17.6396	21.4396	44.5103	54.3374	10.9392	12.2837	31.2073	31.2303	16.4682	17.7033	0.0140123
LOC101751084	NC_006089.5	98078913	98108475	29562	normally up regulated	1.23931	6.74641	4.45899	16.9371	17.4449	4.81207	4.7084	10.4979	12.6764	25.7659	27.7466	32.6397	27.389	5.53675	3.92599	0.0151407
LOC107054950	NC_006109.5	865061	883302	18241	normally up regulated	1.37882	12.9218	9.45432	52.5835	62.5367	23.8061	25.8223	22.7277	47.9393	135.619	171.145	80.9413	76.8614	91.4154	147.489	0.0161066
LOC112530030	NC_006105.5	6794396	6796668	2272	normally down regulated	-1.07755	24.893	28.9347	130.27	128.244	57.5125	69.8746	43.8657	67.8777	27.8346	22.3363	44.2156	41.6107	64.4357	75.2859	0.0161066
LOC107054990	NC_006088.5	88749280	88758150	8870	normally up regulated	1.06752	16.5508	11.5189	23.6804	17.8066	16.6222	18.3321	11.1025	15.3094	63.863	96.1818	32.696	36.7098	42.7077	62.657	0.0161066
LOC101749205	NC_006088.5	153015081	153037382	22301	normally down regulated	-1.29818	2.92138	4.00725	18.5128	15.7272	12.19	13.8005	5.36861	19.6351	2.41364	4.33619	5.85487	6.61482	8.93022	14.901	0.0203856
LOC107054701	NC_006103.5	2282096	2290608	8512	normally up regulated	1.51315	19.542	23.0634	77.7656	76.3721	17.5414	20.407	30.4043	25.4944	143.292	115.358	100.656	94.5144	219.089	218.555	0.0204753
LOC107054691	NC_006103.5	2402789	2412479	9690	normally up regulated	1.35232	7.76925	9.34588	25.7289	30.8936	5.93658	7.48649	5.22135	12.1437	31.2925	47.8371	31.6031	24.7223	74.7617	74.4149	0.0207017
LOC107055018	NC_006110.5	2699484	2702417	2933	normally up regulated	1.96144	0.554084	4.63926	0	13.3105	2.24649	2.97362	3.47563	8.59117	29.875	18.074	38.9861	28.174	43.9305	24.9366	0.0210961
LOC107053178	NC_006090.5	108725700	108774833	49133	normally up regulated	1.41112	1.63209	0.76924	3.27668	4.53235	0.51938	0.945137	1.69924	2.81999	7.55165	7.51768	4.21894	4.44461	9.31366	13.6928	0.0213448
LOC112532299	NC_006091.5	52551632	52581448	29816	normally up regulated	1.55626	0.546611	0.734428	1.70673	1.61964	1.4997	0.78201	0.301318	0.198591	7.77285	8.63562	1.43376	3.08669	2.0735	1.93486	0.0225186
LOC101747766	NC_006090.5	91810256	91840090	29834	highly down regulated	-4.37901	5.85992	4.61223	0.427476	0.202327	1.91842	2.41126	0.898894	3.24631	0.212419	0.347296	0	0.152733	0.301569	0.31251	0.0235503
LOC107055347	NC_006115.5	2343201	2346945	3744	highly down regulated	-3.45351	1120.43	1204.35	98.4111	98.5049	737.607	733.865	665.677	658.756	167.403	166.365	66.5688	67.7554	150.335	124.335	0.0240858
LOC112530601	NC_006127.5	52452262	52463143	10881	normally up regulated	2.38849	7.03074	3.91023	1.17896	0	0	0.996007	5.13252	7.74953	3.15598	1.43669	102.343	106.902	0.910668	1.29279	0.0240858
LOC107051850	NC_006096.5	8308963	8387148	78185	highly down regulated	-2.79853	7.36834	6.4955	1.48619	1.31287	2.3954	3.34639	1.99591	4.73138	0.75308	0.79022	1.13587	1.20225	0.968609	1.56016	0.0240858
LOC107055377	NC_006115.5	4836609	4840980	4371	normally up regulated	0.996625	3.80246	3.12209	34.188	19.2233	12.9804	14.6104	10.8787	21.3435	44.2076	56.3004	29.5924	38.4963	36.1579	46.3325	0.0266057
LOC107052249	NC_006105.5	6303336	6308469	5133	normally up regulated	0.750308	30.0636	34.6988	78.3525	123.182	73.9725	61.7194	43.4916	73.6479	181.855	262.872	135.072	121.469	120.633	155.468	0.0299661
LOC101749404	NC_006093.5	12715157	12725594	10437	highly down regulated	-2.32732	36.2038	36.26	11.7479	6.4531	25.5165	27.7604	13.17	14.7822	11.5105	9.3029	2.14442	4.29991	12.343	10.3003	0.0312357
LOC112533500	NC_006102.5	8216361	8217494	1133	highly down regulated	-4.05284	167.706	185.109	0	16.5986	115.442	120.73	52.0237	92.7898	20.8145	38.1388	2.95463	2.32599	18.7488	17.9015	0.0350221
LOC101748323	NC_006099.5	10478989	10550488	71499	highly down regulated	-2.47747	0.29732	0.35094	0.08758	0.191317	0.396888	0.335586	0.390773	0.591161	0.046512	0.171789	0.022219	0.110012	0.086736	0.109746	0.0350221
LOC101749389	NC_006088.5	126342962	126350709	7747	normally up regulated	1.45729	1.4089	0.762141	9.9555	5.5065	2.48065	2.68836	3.51248	4.83953	9.02365	7.2848	16.7292	11.1926	16.8826	31.5181	0.0350221
LOC107054741	NC_006105.5	4316161	4329129	12968	normally up regulated	0.77244	4.93125	4.87783	19.1324	15.4836	9.18198	6.47626	6.89902	9.46927	21.0262	30.0845	19.7134	21.89	26.9544	20.8775	0.0350221
LOC112531952	NC_006089.5	13974336	13983324	8988	normally up regulated	0.969805	6.68837	9.02412	33.8049	35.8174	18.6003	11.7069	10.9349	6.88913	58.6608	67.2491	47.3492	31.4194	25.9041	45.1145	0.0350221
LOC107051622	NC_006102.5	512236	602379	90143	normally up regulated	0.795833	1.2568	0.904311	6.77034	6.90396	2.0448	2.40672	1.93967	2.52573	7.33463	8.57294	6.83204	5.72391	6.22424	8.18047	0.0379422
LOC101751380	NC_006089.5	34144766	34253149	108383	normally down regulated	-1.88602	0.719556	0.724874	0.75161	0.721771	0.543318	1.61588	0.637558	0.743578	0.103721	0.687415	0.148821	0.296	0.607336	0.618005	0.0392591
LOC107052698	NC_006089.5	99744112	99754188	10076	normally up regulated	1.65523	3.68474	1.97476	11.7288	13.8784	2.81979	8.16538	6.06392	5.58808	60.3682	51.7778	15.419	23.1178	23.778	32.1061	0.0393694
LOC107055195	NC_006113.5	2585485	2603725	18240	highly down regulated	-4.06455	45.4581	41.1158	2.80281	1.65489	22.8115	27.1423	15.5189	15.8648	2.22628	2.84632	2.34531	2.09443	3.57171	2.73923	0.0394521
LOC107054695	NC_006103.5	2388087	2389929	1842	normally up regulated	1.4511	7.47637	5.41764	21.2946	17.5345	11.2988	11.077	10.8399	20.2768	59.2816	30.224	50.3958	39.6325	91.2079	63.2535	0.0394521
LOC107050662	NC_006119.4	339147	340404	1257	highly down regulated	-2.53952	32.0766	58.6737	470.795	294.163	64.3249	10.1504	37.9676	0	33.6459	0	26.2514	39.7426	18.2907	19.6605	0.0394521
LOC107051925	NC_006127.5	8631330	8639956	8626	highly down regulated	-2.16212	10.0711	10.5465	5.90318	5.64446	11.1995	11.1969	10.9949	8.55877	3.12015	2.42219	4.22364	3.42318	3.74473	5.9584	0.0394521
LOC101748943	NC_006104.5	4220838	4354616	133778	highly up regulated	8.30689	0	0	0	0	0	0	0	0	0	0.161514	0	2.36685	1.81317	0	0.0394521
LOC101748400	NC_006089.5	49860182	49883696	23514	highly down regulated	-2.7555	1.44442	0.46179	81.2449	1.9539	1.27795	1.46171	2.09006	2.0378	2.14023	4.13218	0.814182	1.4078	2.58783	2.91421	0.0394521
LOC112531962	NC_006089.5	17643178	17658635	15457	normally up regulated	0.528436	22.1939	21.5703	68.0664	65.0201	35.3479	29.1077	25.6658	40.4937	67.3114	91.4318	92.7081	83.8595	70.0641	84.4264	0.0396248
LOC107054327	NC_006098.5	17987267	17990517	3250	normally up regulated	1.02792	13.7472	9.68492	16.136	24.7257	18.1843	15.5539	9.94627	10.8098	54.4814	57.5997	47.6173	53.5493	43.1803	42.5039	0.0400418
LOC107049828	NC_006119.4	248308	249781	1473	normally up regulated	0.950683	115.269	181.692	904.952	872.883	438.057	323.582	362.056	462.824	1233	547.991	1672.27	1851.44	1184.67	776.413	0.0424565
LOC101752163	NC_006093.5	5174422	5184723	10301	highly down regulated	-2.95576	41.6954	33.5157	1.24595	1.76914	33.5424	36.7402	6.14402	11.4324	4.15677	8.58389	3.50627	4.11639	4.47143	8.16132	0.0439193
LOC112531784	NC_006089.5	74702576	74719008	16432	highly down regulated	-4.79847	6.93533	5.03557	0	0	3.50814	3.96672	3.25929	8.3983	0.130221	0.31616	0	0.079212	0.245371	0.426717	0.0445414
LOC107054323	NC_006098.5	16827025	16830014	2989	normally up regulated	0.887431	12.9278	27.1041	140.966	110.145	43.1778	37.9758	45.3146	65.1424	126.516	145.489	159.175	158.067	154.241	178.095	0.0456893
LOC107054453	NC_006099.5	5178294	5238245	59951	normally up regulated	1.3201	2.22429	2.82669	4.18692	3.24252	2.09929	2.07696	5.83285	10.9771	6.42979	5.93579	46.9527	38.7811	5.02494	8.35122	0.0456893
LOC107053421	NC_006088.5	1722451	1729481	7030	highly down regulated	-2.05735	62.9355	58.4657	39.5768	34.6341	37.4128	35.1423	26.8466	39.0135	17.0851	29.777	13.1843	15.3791	16.4057	18.3077	0.0456893
LOC769155	NC_006091.5	62862269	62887844	25575	normally up regulated	0.693398	20.5229	17.2067	83.793	89.2544	48.9434	44.763	27.0047	52.1217	138.167	152.235	97.7117	77.9378	69.5199	112.71	0.0456893
LOC112530347	NC_006114.5	5891993	5892850	857	normally up regulated	2.22663	8.21487	7.03444	9.22308	16.1121	0.419935	14.6031	5.90664	8.11123	129.218	159.605	25.1256	31.7334	67.8347	101.109	0.0456893
LOC107052495	NC_006089.5	419903	427733	7830	normally up regulated	1.47937	2.40931	1.30099	5.73819	6.6147	2.47053	2.43088	2.60606	1.18896	11.3063	11.815	6.79034	13.8793	21.799	11.0478	0.0460976
LOC112532555	NC_006092.5	51701979	51714748	12769	normally up regulated	0.668861	49.98	42.8732	202.104	181.604	72.0114	78.8084	59.19	80.3066	184.171	204.469	231.773	191.278	209.49	261.018	0.0469572
LOC107053374	NC_006092.5	8748322	8865569	117247	normally up regulated	0.961919	0.277556	0.386424	0.893975	2.08421	1.04436	0.9963	0.697284	0.943644	1.5072	2.76391	3.62799	1.90436	0.751172	2.06194	0.0487316
LOC107054264	NC_006088.5	73811420	73833362	21942	highly down regulated	-2.70433	0	0.334403	3.20067	1.65261	2.6174	2.17954	0.399683	0.28147	0	0	0.055915	0.455321	0.57337	0.212708	0.0494074
