# Supplementary material for: Transcriptomic analysis to infer key molecular players involved during host response to NDV challenge in Gallus gallus (Leghorn & Fayoumi)
Source: Sci Rep. 2021 Apr 19;11:8486. doi: 10.1038/s41598-021-88029-6 (PMC8055681; doi:10.1038/s41598-021-88029-6)
Supplement: Supplementary file 13 — Supplementary Information 13. [file 41598_2021_88029_MOESM13_ESM.xlsx]

## Sheet: S5
SUPPLEMENTARY INFORMATION:
Manuscript Title: Transcriptomic analysis to infer key molecular players involved during host response to NDV challenge in Gallus gallus (Leghorn & Fayoumi)
Authors: Vanamamalai Venkata Krishna1, Priyanka Garg1, Gautham Kolluri2, Ravi Kumar Gandham1, Itishree Jali1, Shailesh Sharma1*
Affilation:
1. National Institute of Animal Biotechnology (NIAB), Opp. Journalist Colony, Near Gowlidoddi Extended Q City Road, Gachibowli Hyderabad, Telangana, India – 500032.
2. ICAR – Central Avian Research Institute, Izatnagar, Bareilly, Uttar Pradesh, India – 243122.
*Corresponding Author: Dr. Shailesh Sharma, Scientist D, National Institute of Animal Biotechnology (NIAB), Opp. Journalist Colony, Near Gowlidoddi Extended Q City Road, Gachibowli, Hyderabad, Telangana, India – 500032
Email: shailesh.sharma@niab.org.in, haitoshailesh@gmail.com
Supplementary Table S5: Excel sheet showing the GO terms for Biological process, Molecular function and Cellular component reported for DEGs of Leghorn 2 DPC (Sheet A), 6 DPC (Sheet B) and 10 DPC (Sheet C) and Fayoumi 2 DPC (Sheet D), 6 DPC (Sheet E) and 10 DPC (Sheet F)

## Sheet: A
BP	Biological Process
	Level	GO ID	GO Name	GO Type	Parents (ACC)	Parents (Name)	Nodescore	#Seqs	Sequence Names
	1	GO:0008150	biological_process	Biological Process			0.57	3	MSTRG.5829, PARP14, AVD
	2	GO:0008152	metabolic process	Biological Process	GO:0008150	biological_process	0.39	1	PARP14
	2	GO:0009987	cellular process	Biological Process	GO:0008150	biological_process	0.43	2	MSTRG.5829, PARP14
	2	GO:0002376	immune system process	Biological Process	GO:0008150	biological_process	0.21	2	MSTRG.5829, AVD
	2	GO:0048519	negative regulation of biological process	Biological Process	GO:0050789, GO:0008150	regulation of biological process, biological_process	0.29	1	PARP14
	2	GO:0032501	multicellular organismal process	Biological Process	GO:0008150	biological_process	0.03	1	MSTRG.5829
	2	GO:0050789	regulation of biological process	Biological Process	GO:0065007, GO:0008150	biological regulation, biological_process	0.31	2	MSTRG.5829, PARP14
	2	GO:0023052	signaling	Biological Process	GO:0008150	biological_process	0.13	1	MSTRG.5829
	2	GO:0050896	response to stimulus	Biological Process	GO:0008150	biological_process	0.26	2	MSTRG.5829, AVD
	2	GO:0032502	developmental process	Biological Process	GO:0008150	biological_process	0.13	1	MSTRG.5829
	2	GO:0065007	biological regulation	Biological Process	GO:0008150	biological_process	0.32	2	MSTRG.5829, PARP14
	2	GO:0044419	interspecies interaction between organisms	Biological Process	GO:0008150	biological_process	0.22	1	AVD
	3	GO:0071704	organic substance metabolic process	Biological Process	GO:0008152	metabolic process	0.39	1	PARP14
	3	GO:0009892	negative regulation of metabolic process	Biological Process	GO:0019222, GO:0008152, GO:0048519	regulation of metabolic process, metabolic process, negative regulation of biological process	0.49	1	PARP14
	3	GO:0002520	immune system development	Biological Process	GO:0048731, GO:0002376	system development, immune system process	0.13	1	MSTRG.5829
	3	GO:0065009	regulation of molecular function	Biological Process	GO:0065007	biological regulation	0.36	1	MSTRG.5829
	3	GO:0009607	response to biotic stimulus	Biological Process	GO:0050896	response to stimulus	0.13	1	AVD
	3	GO:0009058	biosynthetic process	Biological Process	GO:0008152	metabolic process	0.13	1	PARP14
	3	GO:0051707	response to other organism	Biological Process	GO:0044419, GO:0043207	interspecies interaction between organisms, response to external biotic stimulus	0.36	1	AVD
	3	GO:0044238	primary metabolic process	Biological Process	GO:0008152	metabolic process	0.23	1	PARP14
	3	GO:0023051	regulation of signaling	Biological Process	GO:0023052, GO:0050789	signaling, regulation of biological process	0.22	1	MSTRG.5829
	3	GO:0006807	nitrogen compound metabolic process	Biological Process	GO:0008152	metabolic process	0.17	1	PARP14
	3	GO:0048869	cellular developmental process	Biological Process	GO:0009987, GO:0032502	cellular process, developmental process	0.22	1	MSTRG.5829
	3	GO:0048856	anatomical structure development	Biological Process	GO:0032502	developmental process	0.08	1	MSTRG.5829
	3	GO:0019222	regulation of metabolic process	Biological Process	GO:0050789, GO:0008152	regulation of biological process, metabolic process	0.29	1	PARP14
	3	GO:0050794	regulation of cellular process	Biological Process	GO:0009987, GO:0050789	cellular process, regulation of biological process	0.21	2	MSTRG.5829, PARP14
	3	GO:0048523	negative regulation of cellular process	Biological Process	GO:0050794, GO:0009987, GO:0048519	regulation of cellular process, cellular process, negative regulation of biological process	0.13	1	PARP14
	3	GO:0009605	response to external stimulus	Biological Process	GO:0050896	response to stimulus	0.13	1	AVD
	3	GO:0051716	cellular response to stimulus	Biological Process	GO:0009987, GO:0050896	cellular process, response to stimulus	0.13	1	MSTRG.5829
	3	GO:0006955	immune response	Biological Process	GO:0050896, GO:0002376	response to stimulus, immune system process	0.22	1	AVD
	3	GO:0007154	cell communication	Biological Process	GO:0009987	cellular process	0.13	1	MSTRG.5829
	3	GO:0044237	cellular metabolic process	Biological Process	GO:0009987, GO:0008152	cellular process, metabolic process	0.29	1	PARP14
	3	GO:0007275	multicellular organism development	Biological Process	GO:0032501, GO:0048856	multicellular organismal process, anatomical structure development	0.05	1	MSTRG.5829
	3	GO:0006950	response to stress	Biological Process	GO:0050896	response to stimulus	0.13	1	AVD
	3	GO:0007165	signal transduction	Biological Process	GO:0050794, GO:0007154, GO:0009987, GO:0023052, GO:0051716	regulation of cellular process, cell communication, cellular process, signaling, cellular response to stimulus	0.22	1	MSTRG.5829
	3	GO:0048583	regulation of response to stimulus	Biological Process	GO:0050789, GO:0050896	regulation of biological process, response to stimulus	0.22	1	MSTRG.5829
	4	GO:0034641	cellular nitrogen compound metabolic process	Biological Process	GO:0044237, GO:0006807	cellular metabolic process, nitrogen compound metabolic process	0.08	1	PARP14
	4	GO:1901360	organic cyclic compound metabolic process	Biological Process	GO:0071704	organic substance metabolic process	0.08	1	PARP14
	4	GO:0009889	regulation of biosynthetic process	Biological Process	GO:0019222, GO:0009058	regulation of metabolic process, biosynthetic process	0.13	1	PARP14
	4	GO:0006959	humoral immune response	Biological Process	GO:0006955	immune response	0.36	1	AVD
	4	GO:0051172	negative regulation of nitrogen compound metabolic process	Biological Process	GO:0009892, GO:0006807, GO:0051171	negative regulation of metabolic process, nitrogen compound metabolic process, regulation of nitrogen compound metabolic process	0.13	1	PARP14
	4	GO:0060255	regulation of macromolecule metabolic process	Biological Process	GO:0019222, GO:0043170	regulation of metabolic process, macromolecule metabolic process	0.49	1	PARP14
	4	GO:0031323	regulation of cellular metabolic process	Biological Process	GO:0019222, GO:0050794, GO:0044237	regulation of metabolic process, regulation of cellular process, cellular metabolic process	0.13	1	PARP14
	4	GO:0010646	regulation of cell communication	Biological Process	GO:0050794, GO:0007154	regulation of cellular process, cell communication	0.22	1	MSTRG.5829
	4	GO:0048731	system development	Biological Process	GO:0007275, GO:0048856	multicellular organism development, anatomical structure development	0.08	1	MSTRG.5829
	4	GO:0006139	nucleobase-containing compound metabolic process	Biological Process	GO:0046483, GO:0034641, GO:0044238, GO:1901360, GO:0006725	heterocycle metabolic process, cellular nitrogen compound metabolic process, primary metabolic process, organic cyclic compound metabolic process, cellular aromatic compound metabolic process	0.13	1	PARP14
	4	GO:0009617	response to bacterium	Biological Process	GO:0051707	response to other organism	0.36	1	AVD
	4	GO:0051171	regulation of nitrogen compound metabolic process	Biological Process	GO:0019222, GO:0006807	regulation of metabolic process, nitrogen compound metabolic process	0.08	1	PARP14
	4	GO:0010469	regulation of signaling receptor activity	Biological Process	GO:0065009, GO:0009966	regulation of molecular function, regulation of signal transduction	0.6	1	MSTRG.5829
	4	GO:0030154	cell differentiation	Biological Process	GO:0048869	cellular developmental process	0.36	1	MSTRG.5829
	4	GO:0010605	negative regulation of macromolecule metabolic process	Biological Process	GO:0009892, GO:0060255, GO:0043170	negative regulation of metabolic process, regulation of macromolecule metabolic process, macromolecule metabolic process	0.82	1	PARP14
	4	GO:0031324	negative regulation of cellular metabolic process	Biological Process	GO:0009892, GO:0031323, GO:0044237, GO:0048523	negative regulation of metabolic process, regulation of cellular metabolic process, cellular metabolic process, negative regulation of cellular process	0.22	1	PARP14
	4	GO:0044249	cellular biosynthetic process	Biological Process	GO:0044237, GO:0009058	cellular metabolic process, biosynthetic process	0.22	1	PARP14
	4	GO:0006952	defense response	Biological Process	GO:0006950	response to stress	0.22	1	AVD
	4	GO:0043207	response to external biotic stimulus	Biological Process	GO:0009607, GO:0009605	response to biotic stimulus, response to external stimulus	0.22	1	AVD
	4	GO:0019730	antimicrobial humoral response	Biological Process	GO:0006959, GO:0051707	humoral immune response, response to other organism	0.6	1	AVD
	4	GO:0019538	protein metabolic process	Biological Process	GO:1901564, GO:0043170, GO:0044238	organonitrogen compound metabolic process, macromolecule metabolic process, primary metabolic process	0.26	1	PARP14
	4	GO:0046483	heterocycle metabolic process	Biological Process	GO:0044237	cellular metabolic process	0.08	1	PARP14
	4	GO:1901576	organic substance biosynthetic process	Biological Process	GO:0009058, GO:0071704	biosynthetic process, organic substance metabolic process	0.13	1	PARP14
	4	GO:0080090	regulation of primary metabolic process	Biological Process	GO:0019222, GO:0044238	regulation of metabolic process, primary metabolic process	0.08	1	PARP14
	4	GO:0006725	cellular aromatic compound metabolic process	Biological Process	GO:0044237	cellular metabolic process	0.08	1	PARP14
	4	GO:0009890	negative regulation of biosynthetic process	Biological Process	GO:0009889, GO:0009892, GO:0009058	regulation of biosynthetic process, negative regulation of metabolic process, biosynthetic process	0.22	1	PARP14
	4	GO:0044260	cellular macromolecule metabolic process	Biological Process	GO:0043170, GO:0044237	macromolecule metabolic process, cellular metabolic process	0.26	1	PARP14
	4	GO:0048534	hematopoietic or lymphoid organ development	Biological Process	GO:0048513, GO:0002520	animal organ development, immune system development	0.22	1	MSTRG.5829
	4	GO:1901564	organonitrogen compound metabolic process	Biological Process	GO:0006807, GO:0071704	nitrogen compound metabolic process, organic substance metabolic process	0.16	1	PARP14
	4	GO:0098542	defense response to other organism	Biological Process	GO:0006952, GO:0051707	defense response, response to other organism	0.36	1	AVD
	4	GO:0044092	negative regulation of molecular function	Biological Process	GO:0065009	regulation of molecular function	0.6	1	MSTRG.5829
	4	GO:0048513	animal organ development	Biological Process	GO:0048731, GO:0048856	system development, anatomical structure development	0.13	1	MSTRG.5829
	4	GO:0043170	macromolecule metabolic process	Biological Process	GO:0071704	organic substance metabolic process	0.65	1	PARP14
	4	GO:0009966	regulation of signal transduction	Biological Process	GO:0007165, GO:0023051, GO:0048583, GO:0010646	signal transduction, regulation of signaling, regulation of response to stimulus, regulation of cell communication	0.36	1	MSTRG.5829
	5	GO:0036211	protein modification process	Biological Process	GO:0019538, GO:0043412	protein metabolic process, macromolecule modification	0.43	1	PARP14
	5	GO:0019731	antibacterial humoral response	Biological Process	GO:0019730, GO:0042742	antimicrobial humoral response, defense response to bacterium	1	1	AVD
	5	GO:0034654	nucleobase-containing compound biosynthetic process	Biological Process	GO:1901362, GO:0019438, GO:0044271, GO:0006139, GO:0018130	organic cyclic compound biosynthetic process, aromatic compound biosynthetic process, cellular nitrogen compound biosynthetic process, nucleobase-containing compound metabolic process, heterocycle biosynthetic process	0.22	1	PARP14
	5	GO:2000272	negative regulation of signaling receptor activity	Biological Process	GO:0010469, GO:0044092	regulation of signaling receptor activity, negative regulation of molecular function	1	1	MSTRG.5829
	5	GO:0042742	defense response to bacterium	Biological Process	GO:0098542, GO:0009617	defense response to other organism, response to bacterium	0.6	1	AVD
	5	GO:0019219	regulation of nucleobase-containing compound metabolic process	Biological Process	GO:0031323, GO:0080090, GO:0006139, GO:0051171	regulation of cellular metabolic process, regulation of primary metabolic process, nucleobase-containing compound metabolic process, regulation of nitrogen compound metabolic process	0.13	1	PARP14
	5	GO:0002244	hematopoietic progenitor cell differentiation	Biological Process	GO:0030154, GO:0030097	cell differentiation, hemopoiesis	0.6	1	MSTRG.5829
	5	GO:0010629	negative regulation of gene expression	Biological Process	GO:0010467, GO:0010605, GO:0010468	gene expression, negative regulation of macromolecule metabolic process, regulation of gene expression	1	1	PARP14
	5	GO:0010468	regulation of gene expression	Biological Process	GO:0010467, GO:0060255	gene expression, regulation of macromolecule metabolic process	0.6	1	PARP14
	5	GO:0010467	gene expression	Biological Process	GO:0043170	macromolecule metabolic process	0.6	1	PARP14
	5	GO:0045934	negative regulation of nucleobase-containing compound metabolic process	Biological Process	GO:0051172, GO:0031324, GO:0019219, GO:0006139	negative regulation of nitrogen compound metabolic process, negative regulation of cellular metabolic process, regulation of nucleobase-containing compound metabolic process, nucleobase-containing compound metabolic process	0.22	1	PARP14
	5	GO:0030097	hemopoiesis	Biological Process	GO:0048534	hematopoietic or lymphoid organ development	0.36	1	MSTRG.5829
	5	GO:0031327	negative regulation of cellular biosynthetic process	Biological Process	GO:0031326, GO:0031324, GO:0009890, GO:0044249	regulation of cellular biosynthetic process, negative regulation of cellular metabolic process, negative regulation of biosynthetic process, cellular biosynthetic process	0.36	1	PARP14
	5	GO:0090304	nucleic acid metabolic process	Biological Process	GO:0043170, GO:0006139	macromolecule metabolic process, nucleobase-containing compound metabolic process	0.13	1	PARP14
	5	GO:0044271	cellular nitrogen compound biosynthetic process	Biological Process	GO:0034641, GO:0044249	cellular nitrogen compound metabolic process, cellular biosynthetic process	0.13	1	PARP14
	5	GO:0010558	negative regulation of macromolecule biosynthetic process	Biological Process	GO:0010605, GO:0009059, GO:0010556, GO:0009890	negative regulation of macromolecule metabolic process, macromolecule biosynthetic process, regulation of macromolecule biosynthetic process, negative regulation of biosynthetic process	0.36	1	PARP14
	5	GO:0009059	macromolecule biosynthetic process	Biological Process	GO:1901576, GO:0043170	organic substance biosynthetic process, macromolecule metabolic process	0.22	1	PARP14
	5	GO:1901362	organic cyclic compound biosynthetic process	Biological Process	GO:1901576, GO:1901360	organic substance biosynthetic process, organic cyclic compound metabolic process	0.13	1	PARP14
	5	GO:0018130	heterocycle biosynthetic process	Biological Process	GO:0046483, GO:0044249	heterocycle metabolic process, cellular biosynthetic process	0.13	1	PARP14
	5	GO:0031326	regulation of cellular biosynthetic process	Biological Process	GO:0009889, GO:0031323, GO:0044249	regulation of biosynthetic process, regulation of cellular metabolic process, cellular biosynthetic process	0.22	1	PARP14
	5	GO:0051252	regulation of RNA metabolic process	Biological Process	GO:0016070, GO:0060255, GO:0019219	RNA metabolic process, regulation of macromolecule metabolic process, regulation of nucleobase-containing compound metabolic process	0.22	1	PARP14
	5	GO:0019438	aromatic compound biosynthetic process	Biological Process	GO:0006725, GO:0044249	cellular aromatic compound metabolic process, cellular biosynthetic process	0.13	1	PARP14
	5	GO:0043412	macromolecule modification	Biological Process	GO:0043170	macromolecule metabolic process	0.26	1	PARP14
	5	GO:0044267	cellular protein metabolic process	Biological Process	GO:0044260, GO:0019538	cellular macromolecule metabolic process, protein metabolic process	0.43	1	PARP14
	5	GO:0051253	negative regulation of RNA metabolic process	Biological Process	GO:0016070, GO:0010605, GO:0045934, GO:0051252	RNA metabolic process, negative regulation of macromolecule metabolic process, negative regulation of nucleobase-containing compound metabolic process, regulation of RNA metabolic process	0.36	1	PARP14
	5	GO:0010556	regulation of macromolecule biosynthetic process	Biological Process	GO:0009889, GO:0060255, GO:0009059	regulation of biosynthetic process, regulation of macromolecule metabolic process, macromolecule biosynthetic process	0.22	1	PARP14
	6	GO:1902679	negative regulation of RNA biosynthetic process	Biological Process	GO:0010558, GO:0032774, GO:2001141, GO:0031327, GO:0051253	negative regulation of macromolecule biosynthetic process, RNA biosynthetic process, regulation of RNA biosynthetic process, negative regulation of cellular biosynthetic process, negative regulation of RNA metabolic process	0.6	1	PARP14
	6	GO:0006464	cellular protein modification process	Biological Process	GO:0044267, GO:0036211	cellular protein metabolic process, protein modification process	0.72	1	PARP14
	6	GO:2001141	regulation of RNA biosynthetic process	Biological Process	GO:0031326, GO:0032774, GO:0051252, GO:0010556	regulation of cellular biosynthetic process, RNA biosynthetic process, regulation of RNA metabolic process, regulation of macromolecule biosynthetic process	0.36	1	PARP14
	6	GO:0016070	RNA metabolic process	Biological Process	GO:0090304	nucleic acid metabolic process	0.22	1	PARP14
	6	GO:0032774	RNA biosynthetic process	Biological Process	GO:0016070, GO:0009059, GO:0034654	RNA metabolic process, macromolecule biosynthetic process, nucleobase-containing compound biosynthetic process	0.36	1	PARP14
	6	GO:0002320	lymphoid progenitor cell differentiation	Biological Process	GO:0002244	hematopoietic progenitor cell differentiation	1	1	MSTRG.5829
	7	GO:1903506	regulation of nucleic acid-templated transcription	Biological Process	GO:2001141, GO:0097659	regulation of RNA biosynthetic process, nucleic acid-templated transcription	0.6	1	PARP14
	7	GO:1903507	negative regulation of nucleic acid-templated transcription	Biological Process	GO:1902679, GO:0097659, GO:1903506	negative regulation of RNA biosynthetic process, nucleic acid-templated transcription, regulation of nucleic acid-templated transcription	1	1	PARP14
	7	GO:0097659	nucleic acid-templated transcription	Biological Process	GO:0032774	RNA biosynthetic process	0.6	1	PARP14
	7	GO:0006471	protein ADP-ribosylation	Biological Process	GO:0006464	cellular protein modification process	1.2	1	PARP14
	8	GO:0070212	protein poly-ADP-ribosylation	Biological Process	GO:0006471	protein ADP-ribosylation	1	1	PARP14
	8	GO:0140289	protein mono-ADP-ribosylation	Biological Process	GO:0006471	protein ADP-ribosylation	1	1	PARP14
MF	Molecular Function
	Level	GO ID	GO Name	GO Type	Parents (ACC)	Parents (Name)	Nodescore	#Seqs	Sequence Names
	1	GO:0003674	molecular_function	Molecular Function			0.77	3	MSTRG.5829, PARP14, AVD
	2	GO:0005488	binding	Molecular Function	GO:0003674	molecular_function	0.36	1	AVD
	2	GO:0098772	molecular function regulator	Molecular Function	GO:0003674	molecular_function	0.43	2	MSTRG.5829, PARP14
	2	GO:0003824	catalytic activity	Molecular Function	GO:0003674	molecular_function	0.49	1	PARP14
	3	GO:0140110	transcription regulator activity	Molecular Function	GO:0098772	molecular function regulator	0.36	1	PARP14
	3	GO:0033218	amide binding	Molecular Function	GO:0005488	binding	0.6	1	AVD
	3	GO:0030545	receptor regulator activity	Molecular Function	GO:0098772	molecular function regulator	0.36	1	MSTRG.5829
	3	GO:1901363	heterocyclic compound binding	Molecular Function	GO:0005488	binding	0.6	1	AVD
	3	GO:0036094	small molecule binding	Molecular Function	GO:0005488	binding	0.36	1	AVD
	3	GO:0043167	ion binding	Molecular Function	GO:0005488	binding	0.13	1	AVD
	3	GO:0097159	organic cyclic compound binding	Molecular Function	GO:0005488	binding	0.6	1	AVD
	3	GO:0016740	transferase activity	Molecular Function	GO:0003824	catalytic activity	0.43	1	PARP14
	3	GO:1901681	sulfur compound binding	Molecular Function	GO:0005488	binding	0.6	1	AVD
	3	GO:0140096	catalytic activity, acting on a protein	Molecular Function	GO:0003824	catalytic activity	0.6	1	PARP14
	4	GO:0003712	transcription coregulator activity	Molecular Function	GO:0140110	transcription regulator activity	0.6	1	PARP14
	4	GO:1990404	protein ADP-ribosylase activity	Molecular Function	GO:0016763, GO:0140096	transferase activity, transferring pentosyl groups, catalytic activity, acting on a protein	1	1	PARP14
	4	GO:0030547	receptor inhibitor activity	Molecular Function	GO:0030545	receptor regulator activity	0.6	1	MSTRG.5829
	4	GO:0043168	anion binding	Molecular Function	GO:0043167	ion binding	0.22	1	AVD
	4	GO:0099602	neurotransmitter receptor regulator activity	Molecular Function	GO:0030545	receptor regulator activity	0.36	1	MSTRG.5829
	4	GO:0009374	biotin binding	Molecular Function	GO:1901363, GO:0097159, GO:1901681, GO:0033218, GO:0033293, GO:0019842	heterocyclic compound binding, organic cyclic compound binding, sulfur compound binding, amide binding, monocarboxylic acid binding, vitamin binding	1	1	AVD
	4	GO:0043177	organic acid binding	Molecular Function	GO:0036094	small molecule binding	0.22	1	AVD
	4	GO:0016757	transferase activity, transferring glycosyl groups	Molecular Function	GO:0016740	transferase activity	0.72	1	PARP14
	4	GO:0019842	vitamin binding	Molecular Function	GO:0036094	small molecule binding	0.6	1	AVD
	5	GO:0031406	carboxylic acid binding	Molecular Function	GO:0043177, GO:0043168	organic acid binding, anion binding	0.36	1	AVD
	5	GO:0003714	transcription corepressor activity	Molecular Function	GO:0003712	transcription coregulator activity	1	1	PARP14
	5	GO:0016763	transferase activity, transferring pentosyl groups	Molecular Function	GO:0016757	transferase activity, transferring glycosyl groups	1.2	1	PARP14
	5	GO:0030548	acetylcholine receptor regulator activity	Molecular Function	GO:0099602	neurotransmitter receptor regulator activity	0.6	1	MSTRG.5829
	5	GO:0030550	acetylcholine receptor inhibitor activity	Molecular Function	GO:0030547, GO:0030548	receptor inhibitor activity, acetylcholine receptor regulator activity	1	1	MSTRG.5829
	6	GO:0033293	monocarboxylic acid binding	Molecular Function	GO:0031406	carboxylic acid binding	0.6	1	AVD
	6	GO:0003950	NAD+ ADP-ribosyltransferase activity	Molecular Function	GO:0016763	transferase activity, transferring pentosyl groups	1	1	PARP14
CC	Cellular Component
	Level	GO ID	GO Name	GO Type	Parents (ACC)	Parents (Name)	Nodescore	#Seqs	Sequence Names
	1	GO:0005575	cellular_component	Cellular Component			1.86	3	MSTRG.5829, PARP14, AVD
	2	GO:0110165	cellular anatomical entity	Cellular Component	GO:0005575	cellular_component	3.01	3	MSTRG.5829, PARP14, AVD
	2	GO:0005622	intracellular	Cellular Component	GO:0005575	cellular_component	0.82	1	PARP14
	3	GO:0016020	membrane	Cellular Component	GO:0110165	cellular anatomical entity	1.32	1	MSTRG.5829
	3	GO:0005737	cytoplasm	Cellular Component	GO:0110165, GO:0005622	cellular anatomical entity, intracellular	1	1	PARP14
	3	GO:0009986	cell surface	Cellular Component	GO:0110165	cellular anatomical entity	1	1	MSTRG.5829
	3	GO:0005576	extracellular region	Cellular Component	GO:0110165	cellular anatomical entity	1	1	AVD
	3	GO:0071944	cell periphery	Cellular Component	GO:0110165	cellular anatomical entity	0.6	1	MSTRG.5829
	3	GO:0043226	organelle	Cellular Component	GO:0110165	cellular anatomical entity	0.22	1	PARP14
	3	GO:0043229	intracellular organelle	Cellular Component	GO:0005622, GO:0043226	intracellular, organelle	0.36	1	PARP14
	3	GO:0031224	intrinsic component of membrane	Cellular Component	GO:0110165, GO:0016020	cellular anatomical entity, membrane	1.2	1	MSTRG.5829
	4	GO:0031225	anchored component of membrane	Cellular Component	GO:0031224	intrinsic component of membrane	1	1	MSTRG.5829
	4	GO:0005886	plasma membrane	Cellular Component	GO:0016020, GO:0071944	membrane, cell periphery	1	1	MSTRG.5829
	4	GO:0043231	intracellular membrane-bounded organelle	Cellular Component	GO:0043229, GO:0043227	intracellular organelle, membrane-bounded organelle	0.6	1	PARP14
	4	GO:0016021	integral component of membrane	Cellular Component	GO:0031224	intrinsic component of membrane	1	1	MSTRG.5829
	4	GO:0043227	membrane-bounded organelle	Cellular Component	GO:0043226	organelle	0.36	1	PARP14
	5	GO:0005634	nucleus	Cellular Component	GO:0043231	intracellular membrane-bounded organelle	1	1	PARP14
	KEGG Pathways
	No pathways

## Sheet: B
BP	Biological Process
	Level	GO ID	GO Name	GO Type	Parents (ACC)	Parents (Name)	Nodescore	#Seqs	Sequence Names
	1	GO:0008150	biological_process	Biological Process			633.66	222	LOC112532140, STMN2, AQP5, CLDN1, AQP1, MSTRG.9670, MSTRG.21389, MSTRG.18410, CYP2D6, FAM110C, NIPAL2, CREB3L1, B2M, MYOZ2, SKP1, ENTPD3, ACTN1, SLC5A7, SLC5A9, SPINT1, LOC100859106, PADI2, LOC107050456, KDELR2, KDELR3, MSTRG.1266, ATF4, RPN1, IQGAP2, MSTRG.16453, MSTRG.16210, LOC112531079, MSTRG.22452, EGR1, XBP1, LYZ, MSTRG.23305, PARP14, MSTRG.18096, NET1, MSTRG.6173, TF, VNN1, MSTRG.9202, LOC…
	2	GO:0050896	response to stimulus	Biological Process	GO:0008150	biological_process	85.3	67	PSCA, CITED4, AQP5, COMT, CLDN1, AQP1, JCHAIN, MSTRG.13560, SERP1, MSTRG.20455, CDH1, CYP2D6, MSTRG.18410, RGS1, MB, CREB3L1, FAM110C, LOC100857191, EFHD1, GNPNAT1, PIM3, PLXNC1, MYOZ2, B2M, ROS1, DSP, MSTRG.14590, DUSP7, F5, AVD, ELF3, IRF8, PADI2, MSTRG.2550, CD47, ATF4, LY6E, DDX5, FGL2, LPO, EXFABP, IQGAP2, GSTA4L, SDCBP, MSTRG.18834, MSTRG.19006, AGR2, LOC112531079, LRRC8D, MSTRG.3398, MSTRG…
	2	GO:0065007	biological regulation	Biological Process	GO:0008150	biological_process	122.88	103	STMN2, AQP5, COMT, CLDN1, AQP1, MSTRG.19106, MSTRG.20455, MSTRG.18410, RGS1, CDH1, CREB3L1, FAM110C, PIM3, PLXNC1, B2M, ROS1, MYOZ2, MSTRG.1546, DIO2, MSTRG.14590, SPINT1, S100A6, PADI2, KDELR2, KDELR3, ATF4, LY6E, DDX5, KCNE1, MSTRG.24007, IQGAP2, SDCBP, TMEM123, SCIN, MSTRG.1690, MSTRG.21089, LOC112531079, VILL, MSTRG.2543, MSTRG.4722, TXNDC5, EGR1, SPIK5, XBP1, ATP8B1, TFPI2, DSTN, HPS5, PARP1…
	2	GO:0023052	signaling	Biological Process	GO:0008150	biological_process	43.11	38	DDX5, KCNE1, PSCA, IQGAP2, AQP1, SDCBP, SERP1, MSTRG.18834, RGS1, MSTRG.20455, MSTRG.18410, CREB3L1, FAM110C, MSTRG.19006, AGR2, LOC100857191, PIM3, MSTRG.3398, PLXNC1, MYOZ2, ROS1, MSTRG.2543, KCNJ2, MSTRG.4722, DSP, CD74, EGR1, MSTRG.14590, DUSP7, NET1, NR4A2, PTPRC, MSTRG.2550, MSTRG.12743, VIP, MSTRG.5922, ATF4, LY6E
	2	GO:0009987	cellular process	Biological Process	GO:0008150	biological_process	422.94	196	STMN2, AQP5, CLDN1, AQP1, MSTRG.9670, MSTRG.21389, CYP2D6, MSTRG.18410, FAM110C, NIPAL2, CREB3L1, B2M, MYOZ2, SKP1, ENTPD3, ACTN1, SLC5A7, SLC5A9, SPINT1, LOC107050456, PADI2, KDELR2, KDELR3, MSTRG.1266, ATF4, RPN1, IQGAP2, MSTRG.16453, MSTRG.16210, EGR1, XBP1, MSTRG.23305, PARP14, LYZ, MSTRG.18096, NET1, MSTRG.6173, TF, MSTRG.9202, CLIC6, TRAM1, BTG2, MSTRG.1911, CITED4, CLINT1, JCHAIN, MSTRG.13…
	2	GO:0044419	interspecies interaction between organisms	Biological Process	GO:0008150	biological_process	16.55	29	LOC112532140, MSTRG.2769, FGL2, EXFABP, CLDN1, JCHAIN, AQP1, LOC112531814, RGS1, LOC100857191, LOC112530484, MSTRG.22452, B2M, LOC107051636, MSTRG.4722, CD74, SPIK5, LOC107052288, LYZ, MSTRG.23305, AVD, SPCS3, TF, PTPRC, LOC100859106, MSTRG.11277, IRF8, CD47, LOC107050476
	2	GO:0048518	positive regulation of biological process	Biological Process	GO:0050789, GO:0008150	regulation of biological process, biological_process	24.67	40	DDX5, CITED4, EXFABP, IQGAP2, CLDN1, JCHAIN, AQP1, SERP1, MSTRG.18834, MSTRG.20455, CDH1, CREB3L1, FAM110C, MSTRG.1690, AGR2, LOC112531079, LOC100857191, TSPO, MSTRG.9876, VILL, B2M, ROS1, MSTRG.4722, CD74, EGR1, DSTN, MSTRG.14590, ETV6, NET1, NR4A2, MSTRG.10183, PTPRC, POU2AF1, S100A6, IRF8, CD47, MSTRG.12743, VIP, MSTRG.5922, ATF4
	2	GO:0051179	localization	Biological Process	GO:0008150	biological_process	27.16	59	CLIC6, COX4I1, AQP5, CLDN1, CLINT1, AQP1, MSTRG.19106, SEC61A1, SERP1, CDH1, MB, FAM110C, LOC100857191, TSPO, PIM3, B2M, ROS1, DSP, SLC30A7, MSTRG.1546, SSR3, SLC5A7, SLC5A9, IRF8, KDELR2, KDELR3, CD47, ATF4, COPB2, KCNE1, ATP6, SLC1A4, RRBP1, EXFABP, MFSD4A, MSTRG.16453, MSTRG.17986, LOC107053714, LRRC8D, LOC107053715, KCNJ2, SLC12A2, CD74, LRRC26, SLC31A1, ATP8B1, SEC16A, MSTRG.18096, NR4A2, NE…
	2	GO:0048519	negative regulation of biological process	Biological Process	GO:0050789, GO:0008150	regulation of biological process, biological_process	58.7	43	DDX5, BTG2, PSCA, FGL2, EXFABP, MSTRG.13560, SCIN, MSTRG.20455, MSTRG.18410, CDH1, CREB3L1, MSTRG.1690, MSTRG.19006, AGR2, TSPO, PIM3, MSTRG.3398, VILL, B2M, ROS1, MYOZ2, MSTRG.2543, MSTRG.4722, CD74, EGR1, SPIK5, SERPINB2, ATP8B1, TFPI2, PARP14, DUSP7, ETV6, NR4A2, ZNFX1, PTPRC, ANGPTL7, SPINT1, IRF8, PADI2, MSTRG.12743, VIP, MSTRG.5922, ATF4
	2	GO:0050789	regulation of biological process	Biological Process	GO:0065007, GO:0008150	biological regulation, biological_process	186.33	87	CLIC6, BTG2, PSCA, CITED4, STMN2, CLDN1, AQP1, JCHAIN, MSTRG.13560, MSTRG.19106, SERP1, MSTRG.20455, MSTRG.18410, RGS1, CDH1, CREB3L1, FAM110C, LOC100857191, TSPO, EFHD1, PIM3, MSTRG.9876, PLXNC1, B2M, ROS1, MYOZ2, DSP, SERPINB2, MSTRG.14590, ETV6, DUSP7, MSTRG.10183, SPINT1, ELF3, ANGPTL7, ELF5, S100A6, PADI2, IRF8, MSTRG.2550, CD47, ATF4, LY6E, DDX5, KCNE1, HLF, FGL2, EXFABP, IQGAP2, SDCBP, SCI…
	2	GO:0032502	developmental process	Biological Process	GO:0008150	biological_process	105.4	41	DDX5, KCNE1, FGL2, RRBP1, MSTRG.24007, EXFABP, AQP5, COMT, CLDN1, AQP1, SERP1, SCIN, MB, CDH1, CREB3L1, AGR2, EFHD1, MSTRG.3398, B2M, MYOZ2, ROS1, MSTRG.4722, DSP, EGR1, CD74, SPIK5, ATP8B1, MSTRG.23305, ETV6, NR4A2, MSTRG.10183, PTPRC, ANGPTL7, ELF3, IRF8, MSTRG.12743, MSTRG.12504, MSTRG.5922, MATN3, ATF4, LY6E
	2	GO:0008152	metabolic process	Biological Process	GO:0008150	biological_process	335.04	146	GALNT12, LOC112532140, MSTRG.2769, COMT, MSTRG.19106, HPGDS, MSTRG.9670, APMAP, MSTRG.20455, CYP2D6, MSTRG.21389, CDH1, CREB3L1, NIPAL2, LOC112530484, PIM3, FAM3C, ROS1, MYOZ2, B2M, SKP1, ENTPD3, DIO2, MSTRG.14590, RAB31, SPINT1, LOC100859106, CMPK1, LOC107050456, PADI2, MSTRG.1266, ATF4, ND6, DDX5, MSTRG.4968, RPN1, ATP6, LPO, MSTRG.24007, GSTA4L, MSTRG.16210, MSTRG.1690, MSTRG.21089, MSTRG.2245…
	2	GO:0032501	multicellular organismal process	Biological Process	GO:0008150	biological_process	122.07	52	AQP5, CLDN1, AQP1, JCHAIN, MSTRG.13560, SERP1, MB, CDH1, CREB3L1, EFHD1, B2M, ROS1, MYOZ2, DSP, MSTRG.1546, ETV6, F5, MSTRG.10183, ANGPTL7, IRF8, CD47, MATN3, ATF4, LY6E, KCNE1, DDX5, FGL2, MSTRG.24007, RRBP1, SLC1A4, EXFABP, IQGAP2, SCIN, NOCT, AGR2, MSTRG.3398, KCNJ2, MSTRG.4722, CD74, EGR1, SPIK5, ATP8B1, TFPI2, HPS5, MSTRG.23305, NR4A2, PTPRC, MSTRG.20120, MSTRG.12743, MSTRG.12504, VIP, MSTRG…
	3	GO:0007154	cell communication	Biological Process	GO:0009987	cellular process	45.39	37	DDX5, PSCA, COMT, IQGAP2, AQP1, SDCBP, SERP1, MSTRG.18834, RGS1, MSTRG.20455, MSTRG.18410, CREB3L1, FAM110C, MSTRG.19006, AGR2, LOC100857191, PIM3, MSTRG.3398, PLXNC1, MYOZ2, ROS1, MSTRG.2543, MSTRG.4722, DSP, CD74, EGR1, MSTRG.14590, DUSP7, NR4A2, NET1, PTPRC, MSTRG.2550, MSTRG.12743, VIP, MSTRG.5922, ATF4, LY6E
	3	GO:0006807	nitrogen compound metabolic process	Biological Process	GO:0008152	metabolic process	141.01	118	GALNT12, LOC112532140, MSTRG.2769, COMT, MSTRG.19106, HPGDS, MSTRG.9670, MSTRG.21389, CDH1, CREB3L1, NIPAL2, LOC112530484, PIM3, FAM3C, ROS1, B2M, MYOZ2, SKP1, ENTPD3, DIO2, SPINT1, LOC100859106, CMPK1, PADI2, MSTRG.1266, ATF4, DDX5, MSTRG.4968, RPN1, ATP6, GSTA4L, MSTRG.16210, MSTRG.1690, MSTRG.21089, MSTRG.22452, MSTRG.2543, MSTRG.4722, EGR1, XBP1, ATP8B1, GFPT1, TFPI2, ASNS, PARP14, MSTRG.2330…
	3	GO:0051716	cellular response to stimulus	Biological Process	GO:0009987, GO:0050896	cellular process, response to stimulus	62.14	49	PSCA, AQP5, COMT, SERP1, CDH1, RGS1, CYP2D6, MSTRG.20455, MSTRG.18410, CREB3L1, FAM110C, LOC100857191, EFHD1, GNPNAT1, PIM3, PLXNC1, B2M, MYOZ2, ROS1, MSTRG.14590, DUSP7, PADI2, MSTRG.2550, IRF8, CD47, ATF4, LY6E, DDX5, LPO, EXFABP, IQGAP2, GSTA4L, SDCBP, MSTRG.18834, MSTRG.19006, AGR2, LRRC8D, MSTRG.3398, MSTRG.2543, MSTRG.4722, SLC12A2, CD74, EGR1, NR4A2, NET1, PTPRC, MSTRG.12743, VIP, MSTRG.59…
	3	GO:0009058	biosynthetic process	Biological Process	GO:0008152	metabolic process	106.81	81	GALNT12, CLIC6, TRAM1, MSTRG.575, DOCK8, CITED4, MSTRG.13560, HPGDS, MSTRG.9670, SERP1, AUH, APMAP, IMPA2, MSTRG.21389, CDH1, CREB3L1, NIPAL2, GNPNAT1, MSTRG.9876, MAN1A1, FAM3C, NANS, MYOZ2, MSTRG.1599, ENTPD3, DIO2, ETV6, BACE2, MSTRG.10183, ELF3, DAD1, ELF5, CMPK1, IRF8, LOC107050456, MSTRG.14702, CD47, LCP1, CRELD2, MSTRG.1266, MSTRG.2797, ATF4, DDX5, MSTRG.4968, HLF, RPN1, ATP6, LPO, MSTRG.2…
	3	GO:0048523	negative regulation of cellular process	Biological Process	GO:0009987, GO:0050794, GO:0048519	cellular process, regulation of cellular process, negative regulation of biological process	62.72	40	DDX5, BTG2, PSCA, FGL2, EXFABP, MSTRG.13560, SCIN, MSTRG.20455, MSTRG.18410, CDH1, CREB3L1, MSTRG.1690, MSTRG.19006, AGR2, TSPO, PIM3, MSTRG.3398, VILL, MSTRG.2543, B2M, MYOZ2, MSTRG.4722, CD74, EGR1, SERPINB2, ATP8B1, TFPI2, PARP14, ETV6, DUSP7, NR4A2, PTPRC, ZNFX1, SPINT1, IRF8, PADI2, MSTRG.12743, VIP, MSTRG.5922, ATF4
	3	GO:0023051	regulation of signaling	Biological Process	GO:0050789, GO:0023052	regulation of biological process, signaling	9.63	30	DDX5, PSCA, IQGAP2, SERP1, MSTRG.18834, MSTRG.20455, MSTRG.18410, RGS1, FAM110C, CREB3L1, MSTRG.19006, AGR2, LOC100857191, PIM3, MSTRG.3398, MSTRG.2543, MYOZ2, ROS1, MSTRG.4722, CD74, EGR1, MSTRG.14590, DUSP7, NR4A2, NET1, PTPRC, MSTRG.12743, VIP, MSTRG.5922, LY6E
	3	GO:0050794	regulation of cellular process	Biological Process	GO:0050789, GO:0009987	regulation of biological process, cellular process	108.71	80	CLIC6, BTG2, PSCA, CITED4, STMN2, CLDN1, AQP1, MSTRG.13560, MSTRG.19106, SERP1, MSTRG.20455, MSTRG.18410, RGS1, CDH1, FAM110C, CREB3L1, TSPO, LOC100857191, EFHD1, PIM3, MSTRG.9876, PLXNC1, B2M, MYOZ2, ROS1, DSP, SERPINB2, MSTRG.14590, ETV6, DUSP7, MSTRG.10183, ELF3, SPINT1, ANGPTL7, ELF5, S100A6, IRF8, PADI2, MSTRG.2550, CD47, ATF4, LY6E, DDX5, HLF, FGL2, EXFABP, IQGAP2, SDCBP, MSTRG.18834, SCIN,…
	3	GO:0009892	negative regulation of metabolic process	Biological Process	GO:0019222, GO:0048519, GO:0008152	regulation of metabolic process, negative regulation of biological process, metabolic process	13.04	25	DDX5, PSCA, MSTRG.13560, MSTRG.20455, CREB3L1, MSTRG.1690, TSPO, MSTRG.2543, ROS1, MYOZ2, EGR1, SERPINB2, ATP8B1, TFPI2, PARP14, ETV6, DUSP7, NR4A2, PTPRC, ZNFX1, SPINT1, IRF8, MSTRG.12743, VIP, ATF4
	3	GO:0007165	signal transduction	Biological Process	GO:0051716, GO:0023052, GO:0009987, GO:0050794, GO:0007154	cellular response to stimulus, signaling, cellular process, regulation of cellular process, cell communication	68.97	33	DDX5, PSCA, IQGAP2, SDCBP, SERP1, MSTRG.18834, RGS1, MSTRG.20455, MSTRG.18410, CREB3L1, FAM110C, MSTRG.19006, AGR2, LOC100857191, MSTRG.3398, PLXNC1, MYOZ2, ROS1, MSTRG.2543, MSTRG.4722, CD74, EGR1, MSTRG.14590, DUSP7, NET1, NR4A2, PTPRC, MSTRG.2550, MSTRG.12743, VIP, MSTRG.5922, ATF4, LY6E
	3	GO:0048583	regulation of response to stimulus	Biological Process	GO:0050789, GO:0050896	regulation of biological process, response to stimulus	24.26	36	DDX5, PSCA, FGL2, IQGAP2, CLDN1, MSTRG.18834, MSTRG.20455, MSTRG.18410, RGS1, FAM110C, CREB3L1, MSTRG.19006, AGR2, LOC112531079, LOC100857191, EFHD1, PIM3, MSTRG.3398, MYOZ2, B2M, ROS1, MSTRG.2543, MSTRG.4722, CD74, EGR1, MSTRG.14590, DUSP7, NET1, NR4A2, PTPRC, PADI2, MSTRG.12743, CD47, MSTRG.5922, ATF4, LY6E
	3	GO:0065008	regulation of biological quality	Biological Process	GO:0065007	biological regulation	16.53	46	MSTRG.11308, KCNE1, MSTRG.24007, AQP5, EXFABP, IQGAP2, COMT, CLDN1, AQP1, TMEM123, SERP1, SCIN, MB, MSTRG.1690, TSPO, PIM3, VILL, B2M, MSTRG.2543, KCNJ2, TXNDC5, MSTRG.4722, DSP, SLC12A2, EGR1, MSTRG.1546, CD74, ATP8B1, SLC31A1, TFPI2, DIO2, DSTN, HPS5, MSTRG.14590, F5, TF, PTPRC, DNAJC10, MSTRG.20120, KDELR2, P4HB, MSTRG.12743, KDELR3, VIP, MSTRG.5922, ATF4
	3	GO:0042221	response to chemical	Biological Process	GO:0050896	response to stimulus	28.14	33	DDX5, CITED4, LPO, EXFABP, AQP5, GSTA4L, SERP1, CDH1, MSTRG.20455, CYP2D6, CREB3L1, AGR2, LOC100857191, EFHD1, LRRC8D, GNPNAT1, PIM3, B2M, MSTRG.2543, SLC12A2, EGR1, CD74, SPIK5, ATP8B1, MSTRG.14590, NR4A2, NET1, TF, PTPRC, PADI2, IRF8, CD47, ATF4
	3	GO:0044237	cellular metabolic process	Biological Process	GO:0009987, GO:0008152	cellular process, metabolic process	48.15	121	GALNT12, COMT, MSTRG.19106, HPGDS, MSTRG.9670, MSTRG.20455, CYP2D6, CDH1, MSTRG.21389, CREB3L1, NIPAL2, PIM3, FAM3C, ROS1, MYOZ2, SKP1, ENTPD3, DIO2, RAB31, SPINT1, CMPK1, LOC107050456, PADI2, MSTRG.1266, ATF4, DDX5, MSTRG.4968, RPN1, ATP6, LPO, MSTRG.24007, GSTA4L, MSTRG.16210, MSTRG.1690, MSTRG.21089, MSTRG.2543, MSTRG.4722, EGR1, XBP1, ATP8B1, GFPT1, TFPI2, ASNS, PARP14, MSTRG.23305, LYZ, NR4A…
	3	GO:0071840	cellular component organization or biogenesis	Biological Process	GO:0009987	cellular process	21.93	43	STMN2, AQP5, CLDN1, JCHAIN, AQP1, SDCBP, TMEM123, SCIN, CDH1, FAM110C, EFHD1, TSPO, MSTRG.3398, MSTRG.9876, NEFM, VILL, B2M, ROS1, MYOZ2, KCNJ2, MSTRG.4722, SLC12A2, DSP, CD74, ATP8B1, SEC16A, CEP350, ACTN1, EMP1, DSTN, HPS5, ETV6, NR4A2, ZNFX1, PTPRC, ANGPTL7, PADI2, MSTRG.21174, FMOD, MSTRG.12504, MSTRG.5922, MSTRG.9968, MSTRG.3304
	3	GO:0048856	anatomical structure development	Biological Process	GO:0032502	developmental process	76.5	39	DDX5, KCNE1, FGL2, RRBP1, MSTRG.24007, EXFABP, AQP5, CLDN1, AQP1, SERP1, SCIN, MB, CDH1, CREB3L1, AGR2, EFHD1, MSTRG.3398, B2M, MYOZ2, ROS1, MSTRG.4722, DSP, EGR1, CD74, SPIK5, ATP8B1, MSTRG.23305, ETV6, NR4A2, MSTRG.10183, PTPRC, ANGPTL7, ELF3, IRF8, MSTRG.12504, MSTRG.5922, MATN3, ATF4, LY6E
	3	GO:0019222	regulation of metabolic process	Biological Process	GO:0050789, GO:0008152	regulation of biological process, metabolic process	37.26	46	DDX5, HLF, PSCA, CITED4, JCHAIN, MSTRG.13560, SERP1, MSTRG.20455, CDH1, NOCT, CREB3L1, MSTRG.1690, MSTRG.21089, LOC100857191, TSPO, MSTRG.9876, MSTRG.3398, ROS1, B2M, MSTRG.2543, MYOZ2, MSTRG.4722, CD74, EGR1, XBP1, SERPINB2, ATP8B1, TFPI2, PARP14, GRHL1, ETV6, DUSP7, NR4A2, MSTRG.10183, PTPRC, ZNFX1, ELF3, SPINT1, POU2AF1, ELF5, IRF8, CD47, MSTRG.12743, VIP, MSTRG.9968, ATF4
	3	GO:0009893	positive regulation of metabolic process	Biological Process	GO:0019222, GO:0048518, GO:0008152	regulation of metabolic process, positive regulation of biological process, metabolic process	10.28	23	CD74, EGR1, DDX5, CITED4, JCHAIN, ETV6, NR4A2, MSTRG.10183, PTPRC, SERP1, CDH1, POU2AF1, CREB3L1, MSTRG.1690, LOC100857191, IRF8, TSPO, MSTRG.9876, VIP, B2M, ROS1, ATF4, MSTRG.4722
	3	GO:0048522	positive regulation of cellular process	Biological Process	GO:0048518, GO:0009987, GO:0050794	positive regulation of biological process, cellular process, regulation of cellular process	23.09	36	DDX5, CITED4, EXFABP, IQGAP2, CLDN1, AQP1, MSTRG.18834, SERP1, MSTRG.20455, CDH1, FAM110C, CREB3L1, AGR2, LOC100857191, TSPO, MSTRG.9876, VILL, B2M, ROS1, MSTRG.4722, CD74, EGR1, DSTN, MSTRG.14590, ETV6, NET1, NR4A2, MSTRG.10183, PTPRC, POU2AF1, S100A6, IRF8, CD47, VIP, MSTRG.5922, ATF4
	3	GO:0044238	primary metabolic process	Biological Process	GO:0008152	metabolic process	33.37	120	GALNT12, LOC112532140, MSTRG.2769, MSTRG.19106, HPGDS, MSTRG.9670, CYP2D6, CDH1, MSTRG.21389, CREB3L1, NIPAL2, LOC112530484, PIM3, FAM3C, ROS1, MYOZ2, B2M, SKP1, ENTPD3, SPINT1, LOC100859106, CMPK1, LOC107050456, PADI2, MSTRG.1266, ATF4, DDX5, MSTRG.4968, RPN1, ATP6, MSTRG.16210, MSTRG.1690, MSTRG.21089, MSTRG.22452, MSTRG.2543, MSTRG.4722, EGR1, XBP1, ATP8B1, GFPT1, TFPI2, ASNS, PARP14, MSTRG.23…
	3	GO:0071704	organic substance metabolic process	Biological Process	GO:0008152	metabolic process	51.79	126	GALNT12, LOC112532140, MSTRG.2769, COMT, MSTRG.19106, HPGDS, MSTRG.9670, CYP2D6, CDH1, MSTRG.21389, CREB3L1, NIPAL2, LOC112530484, PIM3, FAM3C, ROS1, MYOZ2, B2M, SKP1, ENTPD3, DIO2, SPINT1, LOC100859106, CMPK1, LOC107050456, PADI2, MSTRG.1266, ATF4, DDX5, MSTRG.4968, RPN1, ATP6, LPO, GSTA4L, MSTRG.16210, MSTRG.1690, MSTRG.21089, MSTRG.22452, MSTRG.2543, MSTRG.4722, EGR1, XBP1, ATP8B1, GFPT1, TFPI…
	3	GO:0048869	cellular developmental process	Biological Process	GO:0009987, GO:0032502	cellular process, developmental process	32.25	26	DDX5, KCNE1, FGL2, RRBP1, EXFABP, SCIN, MB, EFHD1, MSTRG.3398, ROS1, B2M, MYOZ2, MSTRG.4722, DSP, EGR1, SPIK5, CD74, ATP8B1, MSTRG.23305, ETV6, NR4A2, PTPRC, ELF3, IRF8, MSTRG.5922, LY6E
	3	GO:0006950	response to stress	Biological Process	GO:0050896	response to stimulus	34.22	38	DDX5, FGL2, LPO, EXFABP, AQP5, COMT, IQGAP2, CLDN1, JCHAIN, AQP1, SERP1, MSTRG.20455, MB, MSTRG.18410, CREB3L1, AGR2, LRRC8D, LOC100857191, EFHD1, B2M, MSTRG.4722, DSP, CD74, EGR1, TFPI2, HPS5, LYZ, MSTRG.14590, AVD, F5, NET1, NR4A2, TF, PTPRC, ELF3, IRF8, CD47, ATF4
	3	GO:0051234	establishment of localization	Biological Process	GO:0051179	localization	35.61	51	CLIC6, COX4I1, AQP5, CLINT1, AQP1, SEC61A1, SERP1, MB, CDH1, TSPO, PIM3, B2M, ROS1, SLC30A7, MSTRG.1546, SSR3, SLC5A7, SLC5A9, IRF8, KDELR2, KDELR3, CD47, ATF4, COPB2, KCNE1, ATP6, SLC1A4, RRBP1, EXFABP, MFSD4A, MSTRG.16453, MSTRG.17986, LOC107053714, LRRC8D, LOC107053715, KCNJ2, SLC12A2, CD74, LRRC26, SLC31A1, ATP8B1, SEC16A, MSTRG.18096, MSTRG.6173, SPCS3, TF, PTPRC, MSTRG.2097, MSTRG.21174, VI…
	3	GO:0007275	multicellular organism development	Biological Process	GO:0048856, GO:0032501	anatomical structure development, multicellular organismal process	81.04	37	DDX5, FGL2, RRBP1, MSTRG.24007, EXFABP, AQP5, CLDN1, AQP1, SERP1, SCIN, MB, CDH1, CREB3L1, AGR2, EFHD1, MSTRG.3398, B2M, MYOZ2, ROS1, MSTRG.4722, DSP, EGR1, CD74, SPIK5, ATP8B1, MSTRG.23305, ETV6, NR4A2, MSTRG.10183, PTPRC, ANGPTL7, IRF8, MSTRG.12504, MSTRG.5922, MATN3, ATF4, LY6E
	4	GO:0031323	regulation of cellular metabolic process	Biological Process	GO:0044237, GO:0019222, GO:0050794	cellular metabolic process, regulation of metabolic process, regulation of cellular process	18.97	42	DDX5, HLF, PSCA, CITED4, MSTRG.13560, SERP1, MSTRG.20455, CDH1, CREB3L1, MSTRG.1690, MSTRG.21089, LOC100857191, TSPO, MSTRG.9876, MSTRG.2543, MYOZ2, ROS1, MSTRG.4722, CD74, EGR1, XBP1, SERPINB2, ATP8B1, TFPI2, PARP14, GRHL1, ETV6, DUSP7, NR4A2, MSTRG.10183, PTPRC, ZNFX1, ELF3, SPINT1, POU2AF1, ELF5, IRF8, MSTRG.12743, CD47, VIP, MSTRG.9968, ATF4
	4	GO:1901564	organonitrogen compound metabolic process	Biological Process	GO:0071704, GO:0006807	organic substance metabolic process, nitrogen compound metabolic process	23.12	59	GALNT12, MSTRG.11308, LOC112532140, MSTRG.2769, PSCA, COMT, MSTRG.19106, SERP1, LOC112531814, MSTRG.21389, LOC100857191, TSPO, LOC112530484, PIM3, GAL3ST2, ROS1, B2M, LOC107051636, SKP1, DSP, LOC107052288, SERPINB2, MMP7, DIO2, DUSP7, SPINT1, LOC100859106, MSTRG.11277, CMPK1, MSTRG.14702, PADI2, RPN1, ATP6, FGL2, GSTA4L, MSTRG.16210, MSTRG.18834, MGAT3, MSTRG.22452, MSTRG.2543, MSTRG.4722, SEC11C…
	4	GO:0006793	phosphorus metabolic process	Biological Process	GO:0044237	cellular metabolic process	17.49	26	MSTRG.11308, TRAM1, PSCA, COX4I1, ATP6, MSTRG.16210, IMPA2, LOC100857191, GNPNAT1, PIM3, MSTRG.5579, MSTRG.2543, ROS1, SKP1, CD74, ND4L, DUSP7, ERP44, PTPRC, MSTRG.11272, RAB31, IMPAD1, CMPK1, MSTRG.7842, MSTRG.12743, MSTRG.2314
	4	GO:0016043	cellular component organization	Biological Process	GO:0071840	cellular component organization or biogenesis	36.06	43	STMN2, AQP5, CLDN1, JCHAIN, AQP1, SDCBP, TMEM123, SCIN, CDH1, FAM110C, EFHD1, TSPO, MSTRG.3398, MSTRG.9876, NEFM, VILL, B2M, ROS1, MYOZ2, KCNJ2, MSTRG.4722, SLC12A2, DSP, CD74, ATP8B1, SEC16A, CEP350, ACTN1, EMP1, DSTN, HPS5, ETV6, NR4A2, ZNFX1, PTPRC, ANGPTL7, PADI2, MSTRG.21174, FMOD, MSTRG.12504, MSTRG.5922, MSTRG.9968, MSTRG.3304
	4	GO:0044249	cellular biosynthetic process	Biological Process	GO:0044237, GO:0009058	cellular metabolic process, biosynthetic process	35.36	75	GALNT12, CLIC6, TRAM1, MSTRG.575, DOCK8, CITED4, MSTRG.13560, HPGDS, MSTRG.9670, SERP1, AUH, IMPA2, MSTRG.21389, CDH1, CREB3L1, NIPAL2, GNPNAT1, MSTRG.9876, MAN1A1, FAM3C, MYOZ2, MSTRG.1599, ENTPD3, ETV6, BACE2, MSTRG.10183, ELF3, DAD1, ELF5, CMPK1, IRF8, LOC107050456, CD47, LCP1, CRELD2, MSTRG.1266, MSTRG.2797, ATF4, DDX5, MSTRG.4968, HLF, RPN1, ATP6, MSTRG.21089, MGAT3, MSTRG.11245, MSTRG.1253,…
	4	GO:0010605	negative regulation of macromolecule metabolic process	Biological Process	GO:0060255, GO:0009892, GO:0043170	regulation of macromolecule metabolic process, negative regulation of metabolic process, macromolecule metabolic process	18.1	23	EGR1, DDX5, SERPINB2, PSCA, ATP8B1, TFPI2, PARP14, ETV6, DUSP7, NR4A2, MSTRG.13560, PTPRC, ZNFX1, SPINT1, CREB3L1, MSTRG.1690, IRF8, TSPO, MSTRG.12743, VIP, MSTRG.2543, ROS1, MYOZ2
	4	GO:0048731	system development	Biological Process	GO:0048856, GO:0007275	anatomical structure development, multicellular organism development	59.39	35	DDX5, FGL2, RRBP1, MSTRG.24007, EXFABP, AQP5, CLDN1, AQP1, SCIN, SERP1, MB, CDH1, CREB3L1, AGR2, EFHD1, MSTRG.3398, B2M, MYOZ2, MSTRG.4722, DSP, EGR1, CD74, ATP8B1, MSTRG.23305, ETV6, NR4A2, MSTRG.10183, PTPRC, ANGPTL7, IRF8, MSTRG.12504, MSTRG.5922, MATN3, ATF4, LY6E
	4	GO:0051172	negative regulation of nitrogen compound metabolic process	Biological Process	GO:0051171, GO:0009892, GO:0006807	regulation of nitrogen compound metabolic process, negative regulation of metabolic process, nitrogen compound metabolic process	3.8	22	EGR1, DDX5, SERPINB2, PSCA, ATP8B1, TFPI2, PARP14, ETV6, DUSP7, NR4A2, MSTRG.13560, ZNFX1, PTPRC, SPINT1, CREB3L1, MSTRG.1690, TSPO, IRF8, MSTRG.12743, VIP, MSTRG.2543, MYOZ2
	4	GO:0019538	protein metabolic process	Biological Process	GO:1901564, GO:0044238, GO:0043170	organonitrogen compound metabolic process, primary metabolic process, macromolecule metabolic process	25.44	49	GALNT12, LOC112532140, MSTRG.2769, PSCA, MSTRG.19106, SERP1, LOC112531814, MSTRG.21389, LOC100857191, TSPO, LOC112530484, PIM3, GAL3ST2, ROS1, B2M, LOC107051636, SKP1, DSP, LOC107052288, SERPINB2, MMP7, DUSP7, SPINT1, LOC100859106, MSTRG.11277, PADI2, RPN1, FGL2, MSTRG.16210, MSTRG.18834, MGAT3, MSTRG.22452, MSTRG.2543, MSTRG.4722, SEC11C, CD74, EGR1, ATP8B1, TFPI2, GATB, PARP14, MGAT4D, SPCS3, P…
	4	GO:0030154	cell differentiation	Biological Process	GO:0048869	cellular developmental process	50.67	26	DDX5, KCNE1, FGL2, RRBP1, EXFABP, SCIN, MB, EFHD1, MSTRG.3398, ROS1, B2M, MYOZ2, MSTRG.4722, DSP, EGR1, CD74, SPIK5, ATP8B1, MSTRG.23305, ETV6, NR4A2, PTPRC, ELF3, IRF8, MSTRG.5922, LY6E
	4	GO:0031324	negative regulation of cellular metabolic process	Biological Process	GO:0044237, GO:0048523, GO:0031323, GO:0009892	cellular metabolic process, negative regulation of cellular process, regulation of cellular metabolic process, negative regulation of metabolic process	8.59	23	EGR1, DDX5, SERPINB2, PSCA, ATP8B1, TFPI2, PARP14, ETV6, DUSP7, NR4A2, MSTRG.13560, ZNFX1, PTPRC, SPINT1, MSTRG.20455, CREB3L1, MSTRG.1690, TSPO, IRF8, MSTRG.12743, VIP, MSTRG.2543, MYOZ2
	4	GO:0010033	response to organic substance	Biological Process	GO:0042221	response to chemical	28.22	24	DDX5, CITED4, EXFABP, SERP1, CDH1, MSTRG.20455, CREB3L1, AGR2, LOC100857191, GNPNAT1, PIM3, B2M, SLC12A2, EGR1, CD74, SPIK5, MSTRG.14590, NR4A2, TF, PTPRC, PADI2, IRF8, CD47, ATF4
	4	GO:0009966	regulation of signal transduction	Biological Process	GO:0010646, GO:0007165, GO:0023051, GO:0048583	regulation of cell communication, signal transduction, regulation of signaling, regulation of response to stimulus	14.78	27	DDX5, PSCA, IQGAP2, MSTRG.18834, MSTRG.20455, MSTRG.18410, RGS1, FAM110C, CREB3L1, MSTRG.19006, AGR2, LOC100857191, MSTRG.3398, MSTRG.2543, MYOZ2, ROS1, MSTRG.4722, CD74, EGR1, MSTRG.14590, DUSP7, NR4A2, NET1, PTPRC, MSTRG.12743, MSTRG.5922, LY6E
	4	GO:0010646	regulation of cell communication	Biological Process	GO:0050794, GO:0007154	regulation of cellular process, cell communication	9.63	30	DDX5, PSCA, IQGAP2, SERP1, MSTRG.18834, MSTRG.20455, MSTRG.18410, RGS1, FAM110C, CREB3L1, MSTRG.19006, AGR2, LOC100857191, PIM3, MSTRG.3398, MSTRG.2543, MYOZ2, ROS1, MSTRG.4722, CD74, EGR1, MSTRG.14590, DUSP7, NR4A2, NET1, PTPRC, MSTRG.12743, VIP, MSTRG.5922, LY6E
	4	GO:0046483	heterocycle metabolic process	Biological Process	GO:0044237	cellular metabolic process	11.18	70	CLIC6, MSTRG.11308, TRAM1, MSTRG.18180, MSTRG.575, DOCK8, CITED4, MSTRG.13560, HPGDS, MSTRG.9670, AUH, CDH1, CREB3L1, NIPAL2, GNPNAT1, MSTRG.9876, MAN1A1, FAM3C, MYOZ2, MSTRG.1599, ENTPD3, ETV6, BACE2, MSTRG.10183, ELF3, DAD1, ELF5, CMPK1, IRF8, LCP1, CRELD2, MSTRG.1266, MSTRG.2797, ATF4, DDX5, MSTRG.4968, HLF, ATP6, GSTA4L, NOCT, MSTRG.1690, MSTRG.21089, MSTRG.11245, MSTRG.1253, MSTRG.5579, MSTR…
	4	GO:1901576	organic substance biosynthetic process	Biological Process	GO:0009058, GO:0071704	biosynthetic process, organic substance metabolic process	25.88	77	GALNT12, CLIC6, TRAM1, MSTRG.575, DOCK8, CITED4, MSTRG.13560, HPGDS, MSTRG.9670, SERP1, AUH, IMPA2, MSTRG.21389, CDH1, CREB3L1, NIPAL2, GNPNAT1, MSTRG.9876, MAN1A1, FAM3C, NANS, MYOZ2, MSTRG.1599, ENTPD3, ETV6, BACE2, MSTRG.10183, ELF3, DAD1, ELF5, CMPK1, IRF8, LOC107050456, MSTRG.14702, LCP1, CRELD2, MSTRG.1266, MSTRG.2797, ATF4, DDX5, MSTRG.4968, HLF, RPN1, ATP6, MSTRG.21089, MGAT3, MSTRG.11245…
	4	GO:0048513	animal organ development	Biological Process	GO:0048856, GO:0048731	anatomical structure development, system development	18.54	30	DDX5, FGL2, RRBP1, MSTRG.24007, AQP5, EXFABP, CLDN1, AQP1, SERP1, SCIN, MB, MSTRG.3398, B2M, MYOZ2, MSTRG.4722, DSP, EGR1, CD74, ATP8B1, ETV6, NR4A2, MSTRG.10183, PTPRC, ANGPTL7, IRF8, MSTRG.12504, MSTRG.5922, MATN3, ATF4, LY6E
	4	GO:0070887	cellular response to chemical stimulus	Biological Process	GO:0051716, GO:0042221	cellular response to stimulus, response to chemical	23.84	29	DDX5, LPO, EXFABP, AQP5, GSTA4L, SERP1, CYP2D6, CDH1, MSTRG.20455, CREB3L1, AGR2, LRRC8D, LOC100857191, GNPNAT1, EFHD1, PIM3, B2M, MSTRG.2543, SLC12A2, EGR1, CD74, MSTRG.14590, NET1, NR4A2, PTPRC, PADI2, IRF8, CD47, ATF4
	4	GO:0044260	cellular macromolecule metabolic process	Biological Process	GO:0044237, GO:0043170	cellular metabolic process, macromolecule metabolic process	38.14	92	GALNT12, CLIC6, TRAM1, PSCA, MSTRG.575, DOCK8, CITED4, MSTRG.13560, MSTRG.19106, HPGDS, MSTRG.9670, SERP1, AUH, MSTRG.21389, CDH1, CREB3L1, NIPAL2, LOC100857191, TSPO, MSTRG.9876, PIM3, MAN1A1, FAM3C, GAL3ST2, ROS1, MYOZ2, SKP1, MSTRG.1599, DSP, SERPINB2, ENTPD3, ETV6, DUSP7, BACE2, MSTRG.10183, ELF3, SPINT1, DAD1, ELF5, IRF8, LOC107050456, PADI2, LCP1, CRELD2, MSTRG.1266, MSTRG.2797, ATF4, DDX5,…
	4	GO:0006725	cellular aromatic compound metabolic process	Biological Process	GO:0044237	cellular metabolic process	11.27	72	CLIC6, MSTRG.11308, TRAM1, MSTRG.18180, MSTRG.575, DOCK8, CITED4, COMT, MSTRG.13560, HPGDS, MSTRG.9670, AUH, CDH1, CREB3L1, NIPAL2, GNPNAT1, MSTRG.9876, MAN1A1, FAM3C, MYOZ2, MSTRG.1599, ENTPD3, DIO2, ETV6, BACE2, MSTRG.10183, ELF3, DAD1, ELF5, CMPK1, IRF8, MSTRG.14702, LCP1, CRELD2, MSTRG.1266, MSTRG.2797, ATF4, DDX5, MSTRG.4968, HLF, ATP6, NOCT, MSTRG.1690, MSTRG.21089, MSTRG.11245, MSTRG.1253,…
	4	GO:0042592	homeostatic process	Biological Process	GO:0065008	regulation of biological quality	5.34	23	SLC12A2, MSTRG.11308, EGR1, CD74, MSTRG.1546, SLC31A1, EXFABP, MSTRG.14590, IQGAP2, CLDN1, AQP1, TF, PTPRC, MB, DNAJC10, PIM3, P4HB, VIP, B2M, MSTRG.5922, TXNDC5, ATF4, MSTRG.4722
	4	GO:0060255	regulation of macromolecule metabolic process	Biological Process	GO:0019222, GO:0043170	regulation of metabolic process, macromolecule metabolic process	55.6	44	DDX5, HLF, PSCA, CITED4, MSTRG.13560, SERP1, CDH1, CREB3L1, NOCT, MSTRG.1690, MSTRG.21089, LOC100857191, TSPO, MSTRG.9876, MSTRG.3398, MSTRG.2543, ROS1, MYOZ2, B2M, MSTRG.4722, CD74, EGR1, XBP1, SERPINB2, ATP8B1, TFPI2, PARP14, GRHL1, ETV6, DUSP7, NR4A2, MSTRG.10183, PTPRC, ZNFX1, ELF3, SPINT1, POU2AF1, ELF5, IRF8, MSTRG.12743, CD47, VIP, MSTRG.9968, ATF4
	4	GO:1901360	organic cyclic compound metabolic process	Biological Process	GO:0071704	organic substance metabolic process	12.34	73	CLIC6, MSTRG.11308, TRAM1, MSTRG.18180, MSTRG.575, DOCK8, CITED4, COMT, MSTRG.13560, HPGDS, MSTRG.9670, AUH, CDH1, CREB3L1, NIPAL2, GNPNAT1, MSTRG.9876, MAN1A1, FAM3C, MYOZ2, MSTRG.1599, ENTPD3, DIO2, ETV6, BACE2, MSTRG.10183, ELF3, DAD1, ELF5, CMPK1, IRF8, MSTRG.14702, LCP1, CRELD2, MSTRG.1266, MSTRG.2797, ATF4, DDX5, MSTRG.4968, HLF, ATP6, GSTA4L, NOCT, MSTRG.1690, MSTRG.21089, MSTRG.11245, MST…
	4	GO:0080090	regulation of primary metabolic process	Biological Process	GO:0019222, GO:0044238	regulation of metabolic process, primary metabolic process	8.15	40	DDX5, HLF, PSCA, CITED4, MSTRG.13560, SERP1, CDH1, CREB3L1, MSTRG.1690, MSTRG.21089, LOC100857191, TSPO, MSTRG.9876, MSTRG.2543, MYOZ2, ROS1, MSTRG.4722, CD74, EGR1, XBP1, SERPINB2, ATP8B1, TFPI2, PARP14, GRHL1, ETV6, DUSP7, NR4A2, MSTRG.10183, PTPRC, ZNFX1, ELF3, SPINT1, POU2AF1, ELF5, IRF8, MSTRG.12743, VIP, MSTRG.9968, ATF4
	4	GO:0006810	transport	Biological Process	GO:0051234	establishment of localization	52.23	50	CLIC6, COX4I1, AQP5, CLINT1, AQP1, SEC61A1, SERP1, MB, CDH1, PIM3, B2M, ROS1, SLC30A7, MSTRG.1546, SSR3, SLC5A7, SLC5A9, IRF8, KDELR2, KDELR3, CD47, ATF4, COPB2, KCNE1, ATP6, SLC1A4, RRBP1, EXFABP, MFSD4A, MSTRG.16453, MSTRG.17986, LOC107053714, LRRC8D, LOC107053715, KCNJ2, SLC12A2, CD74, LRRC26, SLC31A1, ATP8B1, SEC16A, MSTRG.18096, MSTRG.6173, SPCS3, TF, PTPRC, MSTRG.2097, MSTRG.21174, VIP, COPE
	4	GO:0043170	macromolecule metabolic process	Biological Process	GO:0071704	organic substance metabolic process	65.18	110	GALNT12, LOC112532140, MSTRG.2769, MSTRG.19106, HPGDS, MSTRG.9670, MSTRG.21389, CDH1, CREB3L1, NIPAL2, LOC112530484, PIM3, FAM3C, ROS1, B2M, MYOZ2, SKP1, ENTPD3, SPINT1, LOC100859106, LOC107050456, PADI2, MSTRG.1266, ATF4, DDX5, MSTRG.4968, RPN1, MSTRG.16210, MSTRG.1690, MSTRG.21089, MSTRG.22452, MSTRG.2543, MSTRG.4722, EGR1, XBP1, ATP8B1, GFPT1, TFPI2, PARP14, LYZ, MSTRG.23305, NR4A2, DAP, PTPRC…
	4	GO:0006139	nucleobase-containing compound metabolic process	Biological Process	GO:0046483, GO:0034641, GO:0044238, GO:0006725, GO:1901360	heterocycle metabolic process, cellular nitrogen compound metabolic process, primary metabolic process, cellular aromatic compound metabolic process, organic cyclic compound metabolic process	17.61	69	CLIC6, MSTRG.11308, TRAM1, MSTRG.18180, MSTRG.575, DOCK8, CITED4, MSTRG.13560, HPGDS, MSTRG.9670, AUH, CDH1, CREB3L1, NIPAL2, GNPNAT1, MSTRG.9876, MAN1A1, FAM3C, MYOZ2, MSTRG.1599, ENTPD3, ETV6, BACE2, MSTRG.10183, ELF3, DAD1, ELF5, CMPK1, IRF8, LCP1, CRELD2, MSTRG.1266, MSTRG.2797, ATF4, DDX5, MSTRG.4968, HLF, ATP6, NOCT, MSTRG.1690, MSTRG.21089, MSTRG.11245, MSTRG.1253, MSTRG.5579, MSTRG.2620, …
	4	GO:0051171	regulation of nitrogen compound metabolic process	Biological Process	GO:0019222, GO:0006807	regulation of metabolic process, nitrogen compound metabolic process	8.51	41	DDX5, HLF, PSCA, CITED4, MSTRG.13560, SERP1, CDH1, CREB3L1, MSTRG.1690, MSTRG.21089, LOC100857191, TSPO, MSTRG.9876, MSTRG.2543, MYOZ2, ROS1, MSTRG.4722, CD74, EGR1, XBP1, SERPINB2, ATP8B1, TFPI2, PARP14, GRHL1, ETV6, DUSP7, NR4A2, MSTRG.10183, PTPRC, ZNFX1, ELF3, SPINT1, POU2AF1, ELF5, IRF8, MSTRG.12743, CD47, VIP, MSTRG.9968, ATF4
	4	GO:0034641	cellular nitrogen compound metabolic process	Biological Process	GO:0044237, GO:0006807	cellular metabolic process, nitrogen compound metabolic process	15.01	77	CLIC6, MSTRG.11308, TRAM1, MSTRG.18180, MSTRG.575, DOCK8, CITED4, MSTRG.13560, HPGDS, MSTRG.9670, SERP1, AUH, CDH1, CREB3L1, NIPAL2, GNPNAT1, MSTRG.9876, MAN1A1, FAM3C, GAL3ST2, MYOZ2, MSTRG.1599, ENTPD3, ETV6, BACE2, MSTRG.10183, ELF3, DAD1, ELF5, CMPK1, IRF8, CD47, LCP1, CRELD2, MSTRG.1266, MSTRG.2797, ATF4, DDX5, MSTRG.4968, HLF, ATP6, GSTA4L, NOCT, MSTRG.1690, MSTRG.21089, MSTRG.11245, MSTRG.…
	4	GO:0009889	regulation of biosynthetic process	Biological Process	GO:0019222, GO:0009058	regulation of metabolic process, biosynthetic process	15.52	29	DDX5, HLF, CITED4, MSTRG.13560, SERP1, CDH1, CREB3L1, MSTRG.21089, MSTRG.9876, MYOZ2, MSTRG.4722, CD74, EGR1, XBP1, ATP8B1, PARP14, GRHL1, ETV6, NR4A2, MSTRG.10183, ZNFX1, ELF3, POU2AF1, ELF5, IRF8, CD47, VIP, MSTRG.9968, ATF4
	5	GO:0009059	macromolecule biosynthetic process	Biological Process	GO:1901576, GO:0043170	organic substance biosynthetic process, macromolecule metabolic process	33.75	70	CLIC6, GALNT12, TRAM1, MSTRG.575, DOCK8, CITED4, MSTRG.13560, HPGDS, MSTRG.9670, SERP1, AUH, MSTRG.21389, CDH1, CREB3L1, NIPAL2, MAN1A1, MSTRG.9876, FAM3C, MYOZ2, MSTRG.1599, ENTPD3, ETV6, BACE2, MSTRG.10183, ELF3, DAD1, ELF5, IRF8, LOC107050456, LCP1, CRELD2, MSTRG.1266, MSTRG.2797, ATF4, DDX5, MSTRG.4968, HLF, RPN1, MSTRG.21089, MGAT3, MSTRG.11245, MSTRG.1253, MSTRG.5579, MSTRG.2620, MSTRG.4722…
	5	GO:0043412	macromolecule modification	Biological Process	GO:0043170	macromolecule metabolic process	9.33	26	GALNT12, PSCA, RPN1, MSTRG.19106, MSTRG.16210, SERP1, MSTRG.21389, MGAT3, LOC100857191, TSPO, PIM3, MSTRG.2543, ROS1, SKP1, MSTRG.4722, DSP, CD74, EGR1, PARP14, DUSP7, MGAT4D, PTPRC, PADI2, MSTRG.12743, STT3B, VIP
	5	GO:0036211	protein modification process	Biological Process	GO:0043412, GO:0019538	macromolecule modification, protein metabolic process	12.89	26	GALNT12, PSCA, RPN1, MSTRG.19106, MSTRG.16210, SERP1, MSTRG.21389, MGAT3, LOC100857191, TSPO, PIM3, MSTRG.2543, ROS1, SKP1, MSTRG.4722, DSP, CD74, EGR1, PARP14, DUSP7, MGAT4D, PTPRC, PADI2, MSTRG.12743, STT3B, VIP
	5	GO:0010556	regulation of macromolecule biosynthetic process	Biological Process	GO:0060255, GO:0009889, GO:0009059	regulation of macromolecule metabolic process, regulation of biosynthetic process, macromolecule biosynthetic process	23.82	28	DDX5, HLF, CITED4, MSTRG.13560, SERP1, CDH1, CREB3L1, MSTRG.21089, MSTRG.9876, MYOZ2, MSTRG.4722, CD74, EGR1, XBP1, ATP8B1, PARP14, GRHL1, ETV6, NR4A2, MSTRG.10183, ZNFX1, ELF3, POU2AF1, ELF5, IRF8, VIP, MSTRG.9968, ATF4
	5	GO:0034645	cellular macromolecule biosynthetic process	Biological Process	GO:0044249, GO:0044260, GO:0009059	cellular biosynthetic process, cellular macromolecule metabolic process, macromolecule biosynthetic process	50.04	68	CLIC6, GALNT12, TRAM1, MSTRG.575, DOCK8, CITED4, MSTRG.13560, HPGDS, MSTRG.9670, SERP1, AUH, MSTRG.21389, CDH1, CREB3L1, NIPAL2, MAN1A1, MSTRG.9876, FAM3C, MYOZ2, MSTRG.1599, ENTPD3, ETV6, BACE2, MSTRG.10183, ELF3, DAD1, ELF5, IRF8, LOC107050456, LCP1, CRELD2, MSTRG.1266, MSTRG.2797, ATF4, DDX5, MSTRG.4968, HLF, RPN1, MSTRG.21089, MGAT3, MSTRG.11245, MSTRG.1253, MSTRG.5579, MSTRG.2620, MSTRG.4722…
	5	GO:0031326	regulation of cellular biosynthetic process	Biological Process	GO:0031323, GO:0044249, GO:0009889	regulation of cellular metabolic process, cellular biosynthetic process, regulation of biosynthetic process	25.27	29	DDX5, HLF, CITED4, MSTRG.13560, SERP1, CDH1, CREB3L1, MSTRG.21089, MSTRG.9876, MYOZ2, MSTRG.4722, CD74, EGR1, XBP1, ATP8B1, PARP14, GRHL1, ETV6, NR4A2, MSTRG.10183, ZNFX1, ELF3, POU2AF1, ELF5, IRF8, CD47, VIP, MSTRG.9968, ATF4
	5	GO:1901362	organic cyclic compound biosynthetic process	Biological Process	GO:1901576, GO:1901360	organic substance biosynthetic process, organic cyclic compound metabolic process	17.18	62	CLIC6, TRAM1, MSTRG.575, DOCK8, CITED4, MSTRG.13560, HPGDS, MSTRG.9670, AUH, CDH1, CREB3L1, NIPAL2, GNPNAT1, MAN1A1, MSTRG.9876, FAM3C, MYOZ2, MSTRG.1599, ENTPD3, ETV6, BACE2, MSTRG.10183, ELF3, DAD1, ELF5, CMPK1, IRF8, LCP1, CRELD2, MSTRG.1266, MSTRG.2797, ATF4, DDX5, MSTRG.4968, HLF, ATP6, MSTRG.21089, MSTRG.11245, MSTRG.1253, MSTRG.5579, MSTRG.2620, MSTRG.4722, ARFGEF1, EGR1, CD74, XBP1, ATP8B…
	5	GO:0010468	regulation of gene expression	Biological Process	GO:0060255, GO:0010467	regulation of macromolecule metabolic process, gene expression	87.33	35	DDX5, HLF, CITED4, MSTRG.13560, SERP1, CDH1, CREB3L1, NOCT, MSTRG.1690, MSTRG.21089, MSTRG.9876, MSTRG.3398, ROS1, MYOZ2, B2M, MSTRG.4722, CD74, EGR1, XBP1, ATP8B1, PARP14, GRHL1, ETV6, NR4A2, MSTRG.10183, PTPRC, ZNFX1, ELF3, POU2AF1, ELF5, IRF8, CD47, VIP, MSTRG.9968, ATF4
	5	GO:0051252	regulation of RNA metabolic process	Biological Process	GO:0060255, GO:0019219, GO:0016070	regulation of macromolecule metabolic process, regulation of nucleobase-containing compound metabolic process, RNA metabolic process	15.65	28	DDX5, HLF, CITED4, MSTRG.13560, CDH1, CREB3L1, MSTRG.1690, MSTRG.21089, MSTRG.9876, MYOZ2, MSTRG.4722, EGR1, CD74, XBP1, ATP8B1, PARP14, GRHL1, ETV6, NR4A2, MSTRG.10183, ZNFX1, ELF3, POU2AF1, ELF5, IRF8, VIP, MSTRG.9968, ATF4
	5	GO:0018130	heterocycle biosynthetic process	Biological Process	GO:0046483, GO:0044249	heterocycle metabolic process, cellular biosynthetic process	16.84	62	CLIC6, TRAM1, MSTRG.575, DOCK8, CITED4, MSTRG.13560, HPGDS, MSTRG.9670, AUH, CDH1, CREB3L1, NIPAL2, GNPNAT1, MAN1A1, MSTRG.9876, FAM3C, MYOZ2, MSTRG.1599, ENTPD3, ETV6, BACE2, MSTRG.10183, ELF3, DAD1, ELF5, CMPK1, IRF8, LCP1, CRELD2, MSTRG.1266, MSTRG.2797, ATF4, DDX5, MSTRG.4968, HLF, ATP6, MSTRG.21089, MSTRG.11245, MSTRG.1253, MSTRG.5579, MSTRG.2620, MSTRG.4722, ARFGEF1, EGR1, CD74, XBP1, ATP8B…
	5	GO:0010467	gene expression	Biological Process	GO:0043170	macromolecule metabolic process	72.77	40	DDX5, MSTRG.18180, HLF, CITED4, MSTRG.13560, SERP1, CDH1, CREB3L1, NOCT, MSTRG.1690, MSTRG.21089, MSTRG.9876, MSTRG.3398, ROS1, MYOZ2, B2M, MSTRG.4722, SEC11C, CD74, EGR1, XBP1, ATP8B1, GATB, PARP14, GRHL1, ETV6, NR4A2, SPCS3, MSTRG.10183, PTPRC, ZNFX1, ELF3, POU2AF1, CPD, ELF5, IRF8, CD47, VIP, MSTRG.9968, ATF4
	5	GO:0006796	phosphate-containing compound metabolic process	Biological Process	GO:0006793	phosphorus metabolic process	28.55	25	MSTRG.11308, TRAM1, PSCA, COX4I1, ATP6, MSTRG.16210, IMPA2, LOC100857191, PIM3, MSTRG.5579, MSTRG.2543, ROS1, SKP1, CD74, ND4L, DUSP7, ERP44, PTPRC, MSTRG.11272, RAB31, IMPAD1, CMPK1, MSTRG.7842, MSTRG.12743, MSTRG.2314
	5	GO:0090304	nucleic acid metabolic process	Biological Process	GO:0006139, GO:0043170	nucleobase-containing compound metabolic process, macromolecule metabolic process	17.44	65	CLIC6, TRAM1, MSTRG.18180, MSTRG.575, DOCK8, CITED4, MSTRG.13560, HPGDS, MSTRG.9670, AUH, CDH1, CREB3L1, NIPAL2, MSTRG.9876, MAN1A1, FAM3C, MYOZ2, MSTRG.1599, ENTPD3, ETV6, BACE2, MSTRG.10183, ELF3, DAD1, ELF5, IRF8, LCP1, CRELD2, MSTRG.1266, MSTRG.2797, ATF4, DDX5, MSTRG.4968, HLF, NOCT, MSTRG.1690, MSTRG.21089, MSTRG.11245, MSTRG.1253, MSTRG.5579, MSTRG.2620, MSTRG.4722, ARFGEF1, EGR1, CD74, XB…
	5	GO:0044271	cellular nitrogen compound biosynthetic process	Biological Process	GO:0034641, GO:0044249	cellular nitrogen compound metabolic process, cellular biosynthetic process	17.89	66	CLIC6, TRAM1, MSTRG.575, DOCK8, CITED4, MSTRG.13560, HPGDS, MSTRG.9670, SERP1, AUH, CDH1, CREB3L1, NIPAL2, GNPNAT1, MAN1A1, MSTRG.9876, FAM3C, MYOZ2, MSTRG.1599, ENTPD3, ETV6, BACE2, MSTRG.10183, ELF3, DAD1, ELF5, CMPK1, IRF8, LCP1, CD47, CRELD2, MSTRG.1266, MSTRG.2797, ATF4, DDX5, MSTRG.4968, HLF, ATP6, MSTRG.21089, MSTRG.11245, MSTRG.1253, MSTRG.5579, MSTRG.2620, MSTRG.4722, ARFGEF1, EGR1, CD74…
	5	GO:0019438	aromatic compound biosynthetic process	Biological Process	GO:0044249, GO:0006725	cellular biosynthetic process, cellular aromatic compound metabolic process	16.52	62	CLIC6, TRAM1, MSTRG.575, DOCK8, CITED4, MSTRG.13560, HPGDS, MSTRG.9670, AUH, CDH1, CREB3L1, NIPAL2, GNPNAT1, MAN1A1, MSTRG.9876, FAM3C, MYOZ2, MSTRG.1599, ENTPD3, ETV6, BACE2, MSTRG.10183, ELF3, DAD1, ELF5, CMPK1, IRF8, LCP1, CRELD2, MSTRG.1266, MSTRG.2797, ATF4, DDX5, MSTRG.4968, HLF, ATP6, MSTRG.21089, MSTRG.11245, MSTRG.1253, MSTRG.5579, MSTRG.2620, MSTRG.4722, ARFGEF1, EGR1, CD74, XBP1, ATP8B…
	5	GO:0019219	regulation of nucleobase-containing compound metabolic process	Biological Process	GO:0006139, GO:0031323, GO:0051171, GO:0080090	nucleobase-containing compound metabolic process, regulation of cellular metabolic process, regulation of nitrogen compound metabolic process, regulation of primary metabolic process	9.47	29	DDX5, HLF, CITED4, MSTRG.13560, CDH1, CREB3L1, MSTRG.1690, MSTRG.21089, MSTRG.9876, MYOZ2, MSTRG.4722, EGR1, CD74, XBP1, ATP8B1, PARP14, GRHL1, ETV6, NR4A2, MSTRG.10183, PTPRC, ZNFX1, ELF3, POU2AF1, ELF5, IRF8, VIP, MSTRG.9968, ATF4
	5	GO:0044267	cellular protein metabolic process	Biological Process	GO:0044260, GO:0019538	cellular macromolecule metabolic process, protein metabolic process	15.93	34	GALNT12, PSCA, RPN1, MSTRG.19106, MSTRG.16210, MSTRG.18834, SERP1, MSTRG.21389, MGAT3, LOC100857191, TSPO, PIM3, MSTRG.2543, ROS1, SKP1, MSTRG.4722, SEC11C, DSP, CD74, EGR1, SERPINB2, ATP8B1, TFPI2, GATB, PARP14, DUSP7, MGAT4D, SPCS3, PTPRC, SPINT1, PADI2, MSTRG.12743, STT3B, VIP
	5	GO:0034654	nucleobase-containing compound biosynthetic process	Biological Process	GO:0019438, GO:1901362, GO:0006139, GO:0018130, GO:0044271	aromatic compound biosynthetic process, organic cyclic compound biosynthetic process, nucleobase-containing compound metabolic process, heterocycle biosynthetic process, cellular nitrogen compound biosynthetic process	27.27	62	CLIC6, TRAM1, MSTRG.575, DOCK8, CITED4, MSTRG.13560, HPGDS, MSTRG.9670, AUH, CDH1, CREB3L1, NIPAL2, GNPNAT1, MAN1A1, MSTRG.9876, FAM3C, MYOZ2, MSTRG.1599, ENTPD3, ETV6, BACE2, MSTRG.10183, ELF3, DAD1, ELF5, CMPK1, IRF8, LCP1, CRELD2, MSTRG.1266, MSTRG.2797, ATF4, DDX5, MSTRG.4968, HLF, ATP6, MSTRG.21089, MSTRG.11245, MSTRG.1253, MSTRG.5579, MSTRG.2620, MSTRG.4722, ARFGEF1, EGR1, CD74, XBP1, ATP8B…
	5	GO:0006259	DNA metabolic process	Biological Process	GO:0044260, GO:0090304	cellular macromolecule metabolic process, nucleic acid metabolic process	12.01	34	CLIC6, TRAM1, MSTRG.4968, MSTRG.575, DOCK8, HPGDS, MSTRG.9670, AUH, NIPAL2, MSTRG.11245, MAN1A1, MSTRG.1253, FAM3C, MSTRG.5579, MSTRG.2620, MSTRG.1599, ARFGEF1, ENTPD3, MSTRG.3708, GFPT1, LAPTM5, MSTRG.23305, BACE2, DAP, PTPRC, DAD1, MSTRG.9202, MSTRG.4156, LCP1, MSTRG.22142, CRELD2, SEC24D, MSTRG.1266, MSTRG.2797
	5	GO:0006811	ion transport	Biological Process	GO:0006810	transport	23.68	24	CLIC6, KCNE1, COX4I1, ATP6, SLC1A4, EXFABP, AQP1, MSTRG.16453, MSTRG.17986, LRRC8D, B2M, ROS1, KCNJ2, SLC12A2, SLC30A7, MSTRG.1546, LRRC26, ATP8B1, SLC31A1, MSTRG.18096, TF, PTPRC, VIP, ATF4
	5	GO:0006996	organelle organization	Biological Process	GO:0016043	cellular component organization	29.9	22	DSP, ATP8B1, ACTN1, SEC16A, CEP350, STMN2, DSTN, HPS5, AQP1, SDCBP, SCIN, ZNFX1, TSPO, PADI2, MSTRG.9876, NEFM, VILL, MYOZ2, MSTRG.5922, MSTRG.9968, MSTRG.4722, MSTRG.3304
	5	GO:0071702	organic substance transport	Biological Process	GO:0006810	transport	12.61	22	CD74, COPB2, ATP8B1, SEC16A, SSR3, SLC1A4, RRBP1, AQP5, EXFABP, AQP1, MSTRG.6173, SPCS3, SEC61A1, SERP1, MSTRG.17986, CDH1, LRRC8D, PIM3, KDELR2, MSTRG.21174, KDELR3, VIP
	6	GO:0006355	regulation of transcription, DNA-templated	Biological Process	GO:0010468, GO:0006351, GO:2000112, GO:1903506	regulation of gene expression, transcription, DNA-templated, regulation of cellular macromolecule biosynthetic process, regulation of nucleic acid-templated transcription	56.77	25	DDX5, HLF, CITED4, MSTRG.13560, CDH1, CREB3L1, MSTRG.21089, MSTRG.9876, MYOZ2, MSTRG.4722, EGR1, CD74, XBP1, ATP8B1, GRHL1, ETV6, NR4A2, MSTRG.10183, ZNFX1, ELF3, POU2AF1, ELF5, IRF8, MSTRG.9968, ATF4
	6	GO:0071897	DNA biosynthetic process	Biological Process	GO:0006259, GO:0034645, GO:0034654	DNA metabolic process, cellular macromolecule biosynthetic process, nucleobase-containing compound biosynthetic process	19.8	33	CLIC6, TRAM1, MSTRG.4968, MSTRG.575, DOCK8, HPGDS, MSTRG.9670, AUH, NIPAL2, MSTRG.11245, MAN1A1, MSTRG.1253, FAM3C, MSTRG.5579, MSTRG.2620, MSTRG.1599, ARFGEF1, ENTPD3, MSTRG.3708, GFPT1, LAPTM5, MSTRG.23305, BACE2, DAP, DAD1, MSTRG.9202, MSTRG.4156, LCP1, MSTRG.22142, CRELD2, SEC24D, MSTRG.1266, MSTRG.2797
	6	GO:0006351	transcription, DNA-templated	Biological Process	GO:0097659, GO:0034645, GO:0010467	nucleic acid-templated transcription, cellular macromolecule biosynthetic process, gene expression	55.8	25	DDX5, HLF, CITED4, MSTRG.13560, CDH1, CREB3L1, MSTRG.21089, MSTRG.9876, MYOZ2, MSTRG.4722, EGR1, CD74, XBP1, ATP8B1, GRHL1, ETV6, NR4A2, MSTRG.10183, ZNFX1, ELF3, POU2AF1, ELF5, IRF8, MSTRG.9968, ATF4
	6	GO:0006464	cellular protein modification process	Biological Process	GO:0036211, GO:0044267	protein modification process, cellular protein metabolic process	21.48	26	GALNT12, PSCA, RPN1, MSTRG.19106, MSTRG.16210, SERP1, MSTRG.21389, MGAT3, LOC100857191, TSPO, PIM3, MSTRG.2543, ROS1, SKP1, MSTRG.4722, DSP, CD74, EGR1, PARP14, DUSP7, MGAT4D, PTPRC, PADI2, MSTRG.12743, STT3B, VIP
	6	GO:0016070	RNA metabolic process	Biological Process	GO:0090304	nucleic acid metabolic process	17.06	31	DDX5, MSTRG.18180, HLF, CITED4, MSTRG.13560, CDH1, CREB3L1, NOCT, MSTRG.1690, MSTRG.21089, MSTRG.9876, MYOZ2, MSTRG.4722, EGR1, CD74, XBP1, ATP8B1, GATB, PARP14, GRHL1, ETV6, NR4A2, MSTRG.10183, ZNFX1, ELF3, POU2AF1, ELF5, IRF8, VIP, MSTRG.9968, ATF4
	6	GO:0032774	RNA biosynthetic process	Biological Process	GO:0016070, GO:0034654, GO:0009059	RNA metabolic process, nucleobase-containing compound biosynthetic process, macromolecule biosynthetic process	24.28	26	DDX5, HLF, CITED4, MSTRG.13560, CDH1, CREB3L1, MSTRG.21089, MSTRG.9876, MYOZ2, MSTRG.4722, EGR1, CD74, XBP1, ATP8B1, PARP14, GRHL1, ETV6, NR4A2, MSTRG.10183, ZNFX1, ELF3, POU2AF1, ELF5, IRF8, MSTRG.9968, ATF4
	6	GO:2000112	regulation of cellular macromolecule biosynthetic process	Biological Process	GO:0010556, GO:0031326, GO:0034645	regulation of macromolecule biosynthetic process, regulation of cellular biosynthetic process, cellular macromolecule biosynthetic process	34.64	27	DDX5, HLF, CITED4, MSTRG.13560, SERP1, CDH1, CREB3L1, MSTRG.21089, MSTRG.9876, MYOZ2, MSTRG.4722, EGR1, CD74, XBP1, ATP8B1, GRHL1, ETV6, NR4A2, MSTRG.10183, ZNFX1, ELF3, POU2AF1, ELF5, IRF8, VIP, MSTRG.9968, ATF4
	6	GO:0016310	phosphorylation	Biological Process	GO:0006796	phosphate-containing compound metabolic process	38.6	24	CD74, MSTRG.11308, TRAM1, PSCA, COX4I1, ATP6, ND4L, DUSP7, ERP44, MSTRG.16210, PTPRC, RAB31, IMPA2, IMPAD1, CMPK1, MSTRG.7842, LOC100857191, PIM3, MSTRG.12743, MSTRG.5579, MSTRG.2543, ROS1, SKP1, MSTRG.2314
	6	GO:2001141	regulation of RNA biosynthetic process	Biological Process	GO:0032774, GO:0010556, GO:0031326, GO:0051252	RNA biosynthetic process, regulation of macromolecule biosynthetic process, regulation of cellular biosynthetic process, regulation of RNA metabolic process	24.4	26	DDX5, HLF, CITED4, MSTRG.13560, CDH1, CREB3L1, MSTRG.21089, MSTRG.9876, MYOZ2, MSTRG.4722, EGR1, CD74, XBP1, ATP8B1, PARP14, GRHL1, ETV6, NR4A2, MSTRG.10183, ZNFX1, ELF3, POU2AF1, ELF5, IRF8, MSTRG.9968, ATF4
	7	GO:0006278	RNA-dependent DNA biosynthetic process	Biological Process	GO:0071897	DNA biosynthetic process	33	33	CLIC6, TRAM1, MSTRG.4968, MSTRG.575, DOCK8, HPGDS, MSTRG.9670, AUH, NIPAL2, MSTRG.11245, MAN1A1, MSTRG.1253, FAM3C, MSTRG.5579, MSTRG.2620, MSTRG.1599, ARFGEF1, ENTPD3, MSTRG.3708, GFPT1, LAPTM5, MSTRG.23305, BACE2, DAP, DAD1, MSTRG.9202, MSTRG.4156, LCP1, MSTRG.22142, CRELD2, SEC24D, MSTRG.1266, MSTRG.2797
	7	GO:1903506	regulation of nucleic acid-templated transcription	Biological Process	GO:0097659, GO:2001141	nucleic acid-templated transcription, regulation of RNA biosynthetic process	40.66	26	DDX5, HLF, CITED4, MSTRG.13560, CDH1, CREB3L1, MSTRG.21089, MSTRG.9876, MYOZ2, MSTRG.4722, EGR1, CD74, XBP1, ATP8B1, PARP14, GRHL1, ETV6, NR4A2, MSTRG.10183, ZNFX1, ELF3, POU2AF1, ELF5, IRF8, MSTRG.9968, ATF4
	7	GO:0097659	nucleic acid-templated transcription	Biological Process	GO:0032774	RNA biosynthetic process	40.08	26	DDX5, HLF, CITED4, MSTRG.13560, CDH1, CREB3L1, MSTRG.21089, MSTRG.9876, MYOZ2, MSTRG.4722, EGR1, CD74, XBP1, ATP8B1, PARP14, GRHL1, ETV6, NR4A2, MSTRG.10183, ZNFX1, ELF3, POU2AF1, ELF5, IRF8, MSTRG.9968, ATF4
MF	Molecular Function
	Level	GO ID	GO Name	GO Type	Parents (ACC)	Parents (Name)	Nodescore	#Seqs	Sequence Names
	1	GO:0003674	molecular_function	Molecular Function			247.33	230	LOC112532140, AQP5, CLDN1, AQP1, MSTRG.18778, MSTRG.9670, CYP2D6, MSTRG.21389, MSTRG.18410, CREB3L1, FAM110C, NIPAL2, MYOZ2, B2M, SKP1, ENTPD3, ACTN1, MSTRG.19087, SLC5A7, SLC5A9, SPINT1, LOC100859106, MYL2, LOC107050456, PADI2, KDELR2, KDELR3, MSTRG.1266, ATF4, RPN1, ZC3HAV1, IQGAP2, MSTRG.16453, MSTRG.16210, LOC100858388, LCN15, MSTRG.22452, MYL10, EGR1, XBP1, PARP14, MSTRG.23305, LYZ, MSTRG.18…
	2	GO:0098772	molecular function regulator	Molecular Function	GO:0003674	molecular_function	11.68	31	KCNE1, HLF, CITED4, RGS1, CREB3L1, MSTRG.21089, LOC100857191, MSTRG.4722, SPIK5, LRRC26, EGR1, XBP1, SERPINB2, ARHGEF38, TFPI2, GRHL1, PARP14, ETV6, NET1, MSTRG.18842, NR4A2, MSTRG.10183, SPINT1, ELF3, POU2AF1, ELF5, IRF8, MSTRG.12743, VIP, LY6E, ATF4
	2	GO:0005488	binding	Molecular Function	GO:0003674	molecular_function	150.78	126	GALNT12, LOC112532140, MSTRG.2769, AQP5, COMT, CLDN1, AQP1, MSTRG.19106, MSTRG.20455, CDH1, RGS1, CYP2D6, CREB3L1, FAM110C, LOC112530484, PIM3, MYOZ2, B2M, ROS1, LMO4, ACTN1, MSTRG.14590, EEF1A1, MSTRG.21433, MYL2, LOC100859106, S100A6, CMPK1, PADI2, KDELR2, KDELR3, ATF4, DDX5, LPO, ZC3HAV1, HSP90B1, MSTRG.17389, SCIN, LOC100858388, LCN15, MSTRG.1690, MSTRG.21089, MYL10, MSTRG.22452, VILL, MSTRG.…
	2	GO:0005215	transporter activity	Molecular Function	GO:0003674	molecular_function	19.82	23	CLIC6, SLC30A7, SLC12A2, MSTRG.1546, LRRC26, KCNE1, ATP8B1, SLC31A1, COX4I1, ATP6, SLC1A4, AQP5, MSTRG.18096, AQP1, MSTRG.16453, MFSD4A, SLC5A7, SLC5A9, MSTRG.17986, MB, LRRC8D, MSTRG.21174, KCNJ2
	2	GO:0003824	catalytic activity	Molecular Function	GO:0003674	molecular_function	218.08	118	GALNT12, LOC112532140, MSTRG.2769, COMT, MSTRG.19106, MSTRG.18778, HPGDS, MSTRG.9670, APMAP, CYP2D6, MSTRG.21389, NIPAL2, LOC112530484, PIM3, FAM3C, ROS1, SKP1, ENTPD3, MSTRG.19087, DIO2, MSTRG.14590, MSTRG.14462, ACLY, RAB31, LOC100859106, CMPK1, PADI2, LOC107050456, MSTRG.1266, ND6, DDX5, MSTRG.4968, ABHD2, ATP6, RPN1, LPO, MSTRG.24007, ZC3HAV1, GSTA4L, MSTRG.16210, MSTRG.1690, MSTRG.22452, MST…
	3	GO:1901363	heterocyclic compound binding	Molecular Function	GO:0005488	binding	46.6	55	LOC112532140, MSTRG.11308, MSTRG.2769, JCHAIN, MSTRG.13560, LOC112531814, CYP2D6, MB, CREB3L1, LOC112530484, PIM3, ROS1, LOC107051636, LOC107052288, EDF1, ETV6, AVD, EEF1A1, UGDH, MSTRG.10183, AKR1B10L2, ELF3, MSTRG.21433, ELF5, LOC100859106, MSTRG.11277, CMPK1, IRF8, MSTRG.14702, ATF4, MYH7, DDX5, HLF, LPO, EXFABP, HSP90B1, LOC100858388, MSTRG.1690, MSTRG.21089, MSTRG.22452, MSTRG.4722, MSTRG.14…
	3	GO:0005515	protein binding	Molecular Function	GO:0005488	binding	130.64	63	MSTRG.11946, PSCA, AQP5, CLDN1, AQP1, JCHAIN, MSTRG.13560, MSTRG.19106, MSTRG.20455, CDH1, RGS1, CREB3L1, FAM110C, GNPNAT1, TSPO, LOC100857191, MSTRG.9876, MYOZ2, B2M, ROS1, DSP, ACTN1, MSTRG.14590, ETV6, MSTRG.7040, MSTRG.10183, ANGPTL7, S100A6, MSTRG.14702, PADI2, CD47, MYH7, ATF4, DDX5, FGL2, SSFA2, HSP90B1, SCIN, MSTRG.18834, EPCAM, MSTRG.19006, AGR2, VILL, KCNJ2, SLC12A2, CD74, LRRC26, EGR1,…
	3	GO:0016787	hydrolase activity	Molecular Function	GO:0003824	catalytic activity	47.61	33	LOC112532140, DDX5, MSTRG.2769, ABHD2, FGL2, MSTRG.24007, MSTRG.18778, LOC112531814, APMAP, IMPA2, NOCT, LOC112530484, MSTRG.22452, GAL3ST2, LOC107051636, SEC11C, LOC107052288, MMP7, MSTRG.19087, LYZ, DUSP7, SPCS3, MSTRG.11272, PTPRC, VNN1, LOC100859106, MSTRG.11277, CPD, PADI2, LOC107050476, MSTRG.11613, MSTRG.1862, MYH7
	3	GO:0140097	catalytic activity, acting on DNA	Molecular Function	GO:0003824	catalytic activity	11.88	33	CLIC6, TRAM1, MSTRG.4968, MSTRG.575, DOCK8, HPGDS, MSTRG.9670, AUH, NIPAL2, MSTRG.11245, MAN1A1, MSTRG.1253, FAM3C, MSTRG.5579, MSTRG.2620, MSTRG.1599, ARFGEF1, ENTPD3, MSTRG.3708, GFPT1, LAPTM5, MSTRG.23305, BACE2, DAP, DAD1, MSTRG.9202, MSTRG.4156, LCP1, MSTRG.22142, CRELD2, SEC24D, MSTRG.1266, MSTRG.2797
	3	GO:0097159	organic cyclic compound binding	Molecular Function	GO:0005488	binding	46.81	56	LOC112532140, MSTRG.11308, MSTRG.2769, JCHAIN, MSTRG.13560, LOC112531814, CYP2D6, MB, CREB3L1, LOC112530484, PIM3, ROS1, LOC107051636, LOC107052288, EDF1, ETV6, AVD, EEF1A1, UGDH, MSTRG.10183, AKR1B10L2, ELF3, MSTRG.21433, LOC100859106, MSTRG.11277, ELF5, CMPK1, IRF8, MSTRG.14702, ATF4, MYH7, DDX5, HLF, LPO, EXFABP, HSP90B1, LOC100858388, MSTRG.1690, MSTRG.21089, MSTRG.22452, MSTRG.4722, MSTRG.14…
	3	GO:0043167	ion binding	Molecular Function	GO:0005488	binding	25.64	60	LOC112532140, MSTRG.11308, MSTRG.2769, COMT, JCHAIN, CSRP3, LOC112531814, CYP2D6, IMPA2, MB, CDH1, LOC112530484, EFHD1, PIM3, ROS1, LOC107051636, LOC107052288, MMP7, LMO4, TNNC1, F5, AVD, AKR1B10L2, LOC100859106, MSTRG.11277, MYL2, S100A6, CMPK1, MSTRG.14702, MATN3, MYH7, DDX5, EXFABP, ZC3HAV1, HSP90B1, MSTRG.17389, SCIN, LOC100858388, MSTRG.22452, MYL10, VILL, KCNJ2, MSTRG.14638, EGR1, HSPA5, AT…
	3	GO:0016740	transferase activity	Molecular Function	GO:0003824	catalytic activity	84.26	64	GALNT12, CLIC6, MSTRG.11308, TRAM1, MSTRG.575, DOCK8, COMT, MSTRG.19106, HPGDS, MSTRG.9670, AUH, MSTRG.21389, NIPAL2, GNPNAT1, PIM3, MAN1A1, FAM3C, ROS1, SKP1, MSTRG.1599, ENTPD3, MSTRG.14462, BACE2, RAB31, DAD1, CMPK1, MSTRG.7842, MSTRG.14702, LOC107050456, LCP1, CRELD2, MSTRG.1266, MSTRG.2797, KDM7A, MSTRG.2314, MSTRG.4968, RPN1, ZC3HAV1, GSTA4L, MSTRG.16210, MSTRG.1690, MGAT3, MSTRG.11245, MST…
	3	GO:0140096	catalytic activity, acting on a protein	Molecular Function	GO:0003824	catalytic activity	17.51	28	LOC112532140, MSTRG.2769, FGL2, MSTRG.19106, MSTRG.16210, LOC112531814, MGAT3, LOC112530484, MSTRG.22452, PIM3, ROS1, MSTRG.2543, LOC107051636, TXNDC5, SEC11C, LOC107052288, MMP7, MSTRG.14590, PARP14, DUSP7, SPCS3, PTPRC, ZDHHC9, LOC100859106, MSTRG.11277, CPD, P4HB, LOC107050476
	3	GO:0036094	small molecule binding	Molecular Function	GO:0005488	binding	42.14	25	MSTRG.11308, DDX5, EXFABP, HSP90B1, LOC100858388, MB, LCN15, GNPNAT1, PIM3, ROS1, MSTRG.14638, HSPA5, ATP8B1, ASNS, GATB, AVD, EEF1A1, UGDH, AKR1B10L2, CMPK1, SRPRB, MSTRG.14702, MSTRG.21174, MSTRG.11613, MYH7
	4	GO:0043168	anion binding	Molecular Function	GO:0043167	ion binding	10.47	24	MSTRG.11308, DDX5, EXFABP, JCHAIN, HSP90B1, SCIN, LOC100858388, PIM3, VILL, ROS1, KCNJ2, MSTRG.14638, HSPA5, ATP8B1, ASNS, GATB, AVD, AKR1B10L2, PTPRC, CMPK1, SRPRB, MSTRG.14702, MSTRG.11613, MYH7
	4	GO:0043169	cation binding	Molecular Function	GO:0043167	ion binding	32.63	40	LOC112532140, MSTRG.2769, ZC3HAV1, COMT, JCHAIN, MSTRG.17389, CSRP3, LOC112531814, SCIN, IMPA2, MB, CYP2D6, CDH1, LOC112530484, MSTRG.22452, MYL10, EFHD1, VILL, LOC107051636, EGR1, LOC107052288, MMP7, LMO4, ATP8B1, TNNC1, F5, NR4A2, MSTRG.6173, TF, CPD, LOC100859106, MSTRG.11277, MYL2, S100A6, LOC107050476, CALR, MSTRG.20161, MATN3, MSTRG.3304, MSTRG.4117
	4	GO:0003676	nucleic acid binding	Molecular Function	GO:0097159, GO:1901363	organic cyclic compound binding, heterocyclic compound binding	56.07	31	LOC112532140, DDX5, HLF, MSTRG.2769, JCHAIN, MSTRG.13560, LOC112531814, CREB3L1, MSTRG.1690, MSTRG.21089, LOC112530484, MSTRG.22452, LOC107051636, MSTRG.4722, EGR1, LOC107052288, EDF1, ETV6, NR4A2, MSTRG.10183, ZNFX1, ELF3, MSTRG.21433, ELF5, POU2AF1, LOC100859106, MSTRG.11277, IRF8, LOC107050476, MSTRG.9968, ATF4
	4	GO:0034061	DNA polymerase activity	Molecular Function	GO:0140097, GO:0016779	catalytic activity, acting on DNA, nucleotidyltransferase activity	19.8	33	CLIC6, TRAM1, MSTRG.4968, MSTRG.575, DOCK8, HPGDS, MSTRG.9670, AUH, NIPAL2, MSTRG.11245, MAN1A1, MSTRG.1253, FAM3C, MSTRG.5579, MSTRG.2620, MSTRG.1599, ARFGEF1, ENTPD3, MSTRG.3708, GFPT1, LAPTM5, MSTRG.23305, BACE2, DAP, DAD1, MSTRG.9202, MSTRG.4156, LCP1, MSTRG.22142, CRELD2, SEC24D, MSTRG.1266, MSTRG.2797
	4	GO:0016772	transferase activity, transferring phosphorus-containing groups	Molecular Function	GO:0016740	transferase activity	16.23	45	CLIC6, MSTRG.11308, TRAM1, MSTRG.4968, MSTRG.575, DOCK8, HPGDS, MSTRG.9670, MSTRG.16210, AUH, NIPAL2, MSTRG.1690, MSTRG.11245, MAN1A1, MSTRG.1253, PIM3, FAM3C, MSTRG.5579, MSTRG.2620, ROS1, MSTRG.1599, SKP1, ARFGEF1, ENTPD3, MSTRG.3708, FAM46A, GFPT1, LAPTM5, MSTRG.23305, BACE2, ERP44, DAP, RAB31, DAD1, MSTRG.9202, CMPK1, MSTRG.4156, MSTRG.7842, LCP1, MSTRG.22142, CRELD2, SEC24D, MSTRG.1266, MSTR…
	5	GO:0046872	metal ion binding	Molecular Function	GO:0043169	cation binding	53.38	39	LOC112532140, MSTRG.2769, ZC3HAV1, COMT, MSTRG.17389, CSRP3, LOC112531814, SCIN, CYP2D6, CDH1, IMPA2, MB, LOC112530484, MSTRG.22452, MYL10, EFHD1, VILL, LOC107051636, EGR1, LOC107052288, MMP7, ATP8B1, LMO4, TNNC1, F5, NR4A2, MSTRG.6173, TF, CPD, LOC100859106, MSTRG.11277, MYL2, S100A6, LOC107050476, CALR, MSTRG.20161, MATN3, MSTRG.3304, MSTRG.4117
	5	GO:0003964	RNA-directed DNA polymerase activity	Molecular Function	GO:0034061	DNA polymerase activity	33	33	CLIC6, TRAM1, MSTRG.4968, MSTRG.575, DOCK8, HPGDS, MSTRG.9670, AUH, NIPAL2, MSTRG.11245, MAN1A1, MSTRG.1253, FAM3C, MSTRG.5579, MSTRG.2620, MSTRG.1599, ARFGEF1, ENTPD3, MSTRG.3708, GFPT1, LAPTM5, MSTRG.23305, BACE2, DAP, DAD1, MSTRG.9202, MSTRG.4156, LCP1, MSTRG.22142, CRELD2, SEC24D, MSTRG.1266, MSTRG.2797
	5	GO:0016779	nucleotidyltransferase activity	Molecular Function	GO:0016772	transferase activity, transferring phosphorus-containing groups	12.31	35	CLIC6, TRAM1, MSTRG.4968, MSTRG.575, DOCK8, HPGDS, MSTRG.9670, AUH, NIPAL2, MSTRG.1690, MSTRG.11245, MAN1A1, MSTRG.1253, FAM3C, MSTRG.5579, MSTRG.2620, MSTRG.1599, ARFGEF1, ENTPD3, MSTRG.3708, FAM46A, GFPT1, LAPTM5, MSTRG.23305, BACE2, DAP, DAD1, MSTRG.9202, MSTRG.4156, LCP1, MSTRG.22142, CRELD2, SEC24D, MSTRG.1266, MSTRG.2797
CC	Cellular Component
	Level	GO ID	GO Name	GO Type	Parents (ACC)	Parents (Name)	Nodescore	#Seqs	Sequence Names
	1	GO:0005575	cellular_component	Cellular Component			256.98	187	GALNT12, IFITM3, LOC112532140, MSTRG.2769, CASC4, AQP5, COMT, CLDN1, AQP1, MSTRG.19106, MSTRG.18778, APMAP, MSTRG.21389, CDH1, MSTRG.20455, RGS1, CYP2D6, FAM110C, CREB3L1, MSTRG.16517, LOC112530484, PIM3, PLXNC1, MYOZ2, ROS1, B2M, SKP1, LZTS3, SLC30A7, MSTRG.1546, DIO2, KRT5, MSTRG.14590, MSTRG.14462, SLC5A7, SLC5A9, SPINT1, LOC100859106, S100A6, PADI2, KDELR2, KDELR3, ATF4, LY6E, COPB2, ND6, KCN…
	2	GO:0005622	intracellular	Cellular Component	GO:0005575	cellular_component	137.53	98	GALNT12, CASC4, AQP5, COMT, MSTRG.19106, MSTRG.21389, MSTRG.20455, CDH1, RGS1, CYP2D6, CREB3L1, FAM110C, PIM3, MYOZ2, B2M, ROS1, SKP1, MSTRG.1546, KRT5, MSTRG.14590, MSTRG.14462, S100A6, PADI2, ATF4, COPB2, ND6, DDX5, ATP6, RPN1, SLC1A4, GSTA4L, TMEM123, SCIN, MSTRG.1690, MSTRG.21089, MSTRG.2543, MSTRG.4722, EGR1, ATP8B1, CEP350, SEC16A, ARHGEF38, DSTN, HPS5, PARP14, LYZ, MSTRG.18096, NR4A2, MSTR…
	2	GO:0032991	protein-containing complex	Cellular Component	GO:0005575	cellular_component	55.43	38	CLIC6, COPB2, DDX5, MSTRG.18180, COX4I1, ATP6, RPN1, IQGAP2, CLDN1, JCHAIN, MSTRG.19106, MSTRG.18834, CDH1, MSTRG.20455, LRRC8D, ROS1, B2M, KCNJ2, SKP1, MSTRG.4722, SEC11C, LRRC26, CD74, MSTRG.1546, SPIK5, GATB, ND4L, HPS5, MSTRG.14590, NR4A2, MSTRG.6173, SPCS3, MSTRG.10183, ZNFX1, POU2AF1, MSTRG.1862, MYH7, ATF4
	2	GO:0110165	cellular anatomical entity	Cellular Component	GO:0005575	cellular_component	359.34	185	GALNT12, IFITM3, LOC112532140, MSTRG.2769, CASC4, AQP5, COMT, CLDN1, AQP1, MSTRG.19106, MSTRG.18778, APMAP, MSTRG.21389, CDH1, MSTRG.20455, RGS1, CYP2D6, FAM110C, CREB3L1, MSTRG.16517, LOC112530484, PIM3, PLXNC1, MYOZ2, ROS1, B2M, LZTS3, SLC30A7, MSTRG.1546, DIO2, KRT5, MSTRG.14590, MSTRG.14462, SLC5A7, SLC5A9, SPINT1, LOC100859106, S100A6, PADI2, KDELR2, KDELR3, ATF4, LY6E, COPB2, ND6, KCNE1, DD…
	3	GO:0005737	cytoplasm	Cellular Component	GO:0005622, GO:0110165	intracellular, cellular anatomical entity	143.9	78	GALNT12, CLIC6, MSTRG.11308, MSTRG.7859, COX4I1, CITED4, CASC4, AQP5, CLINT1, MSTRG.13560, SERP1, MSTRG.21389, RGS1, MSTRG.20455, CDH1, CYP2D6, CREB3L1, FAM110C, GNPNAT1, EFHD1, TSPO, PIM3, NEFM, GAL3ST2, B2M, MYOZ2, ROS1, DSP, MSTRG.1546, SERPINB2, MSTRG.14590, CKAP4, F5, ETV6, MSTRG.14462, AKR1B10L2, MSTRG.11272, S100A6, MSTRG.14702, IRF8, PADI2, ATF4, COPB2, ND6, DDX5, RPN1, ATP6, RRBP1, SSFA2…
	3	GO:0071944	cell periphery	Cellular Component	GO:0110165	cellular anatomical entity	35.58	36	KCNE1, PSCA, MSTRG.24007, AQP5, IQGAP2, CLDN1, SSFA2, AQP1, MSTRG.17389, TMEM123, MSTRG.16453, CDH1, EPCAM, RGS1, FAM110C, MSTRG.19006, MSTRG.16517, LRRC8D, B2M, ROS1, KCNJ2, DSP, SLC12A2, LRRC26, CD74, MSTRG.1546, ATP8B1, EMP1, DSTN, MSTRG.18096, KRT19, PTPRC, S100A6, CD47, MSTRG.12743, LY6E
	3	GO:0005576	extracellular region	Cellular Component	GO:0110165	cellular anatomical entity	49.44	29	MSTRG.7859, FGL2, RRBP1, MSTRG.24007, EXFABP, AQP1, JCHAIN, MSTRG.17389, LOC112531079, LOC100857191, MSTRG.3398, B2M, SPIK5, MMP7, SERPINB2, TFPI2, MSTRG.18133, LYZ, MSTRG.14590, F5, AVD, TF, MSTRG.7040, ANGPTL7, CPD, CD47, FMOD, VIP, MATN3
	3	GO:0043226	organelle	Cellular Component	GO:0110165	cellular anatomical entity	80.29	93	GALNT12, MSTRG.11308, MSTRG.7859, MSTRG.18180, COX4I1, CITED4, CASC4, AQP5, COMT, CLINT1, AQP1, MSTRG.19106, MSTRG.13560, SERP1, MSTRG.21389, MSTRG.20455, CDH1, CYP2D6, CREB3L1, TSPO, GNPNAT1, EFHD1, NEFM, MSTRG.9876, GAL3ST2, MYOZ2, B2M, LZTS3, DSP, MSTRG.1546, SERPINB2, SSR2, KRT5, MSTRG.14590, CKAP4, F5, ETV6, MSTRG.14462, MSTRG.10183, MSTRG.11272, ELF3, ELF5, S100A6, MSTRG.14702, PADI2, IRF8,…
	3	GO:0005829	cytosol	Cellular Component	GO:0005737, GO:0110165	cytoplasm, cellular anatomical entity	20.36	20	MSTRG.11308, SERPINB2, ATP8B1, COX4I1, HPS5, CKAP4, ETV6, SSFA2, MSTRG.6173, GSTA4L, AKR1B10L2, MSTRG.18834, RGS1, MSTRG.20455, MSTRG.2097, S100A6, PIM3, MSTRG.12743, B2M, MSTRG.4722
	3	GO:0012505	endomembrane system	Cellular Component	GO:0110165	cellular anatomical entity	35.81	37	GALNT12, COPB2, MSTRG.7859, RPN1, CASC4, RRBP1, AQP5, CLINT1, SERP1, MSTRG.21389, CDH1, CREB3L1, AGR2, GNPNAT1, B2M, SEC11C, CD74, MSTRG.1546, ATP8B1, SSR2, SEC16A, MSTRG.14590, LYZ, CKAP4, F5, MSTRG.18096, MSTRG.6173, MSTRG.14462, MGAT4D, SPCS3, MSTRG.11272, S100A6, KDELR2, KDELR3, CALR, MSTRG.21174, MSTRG.5922
	3	GO:0016020	membrane	Cellular Component	GO:0110165	cellular anatomical entity	230.38	121	GALNT12, IFITM3, LOC112532140, MSTRG.2769, CASC4, AQP5, COMT, CLDN1, AQP1, MSTRG.18778, APMAP, MSTRG.21389, CDH1, CYP2D6, MSTRG.20455, RGS1, CREB3L1, MSTRG.16517, LOC112530484, PLXNC1, ROS1, B2M, SLC30A7, MSTRG.1546, DIO2, MSTRG.14590, MSTRG.14462, SLC5A7, SLC5A9, SPINT1, LOC100859106, S100A6, KDELR2, KDELR3, LY6E, ND6, COPB2, KCNE1, ATP6, RPN1, SLC1A4, MSTRG.24007, IQGAP2, UBE2J1, MSTRG.17389, T…
	3	GO:0005615	extracellular space	Cellular Component	GO:0110165, GO:0005576	cellular anatomical entity, extracellular region	22.71	21	SPIK5, MSTRG.7859, SERPINB2, FGL2, TFPI2, RRBP1, EXFABP, MSTRG.18133, LYZ, MSTRG.14590, JCHAIN, AQP1, F5, MSTRG.17389, TF, ANGPTL7, CPD, LOC100857191, MSTRG.3398, CD47, VIP
	3	GO:0043229	intracellular organelle	Cellular Component	GO:0005622, GO:0043226	intracellular, organelle	106.17	85	GALNT12, MSTRG.11308, MSTRG.7859, MSTRG.18180, COX4I1, CITED4, CASC4, AQP5, COMT, CLINT1, MSTRG.19106, MSTRG.13560, SERP1, MSTRG.21389, MSTRG.20455, CDH1, CYP2D6, CREB3L1, TSPO, GNPNAT1, EFHD1, NEFM, MSTRG.9876, GAL3ST2, MYOZ2, B2M, DSP, MSTRG.1546, SERPINB2, KRT5, MSTRG.14590, CKAP4, F5, ETV6, MSTRG.14462, MSTRG.10183, MSTRG.11272, ELF3, ELF5, S100A6, MSTRG.14702, PADI2, IRF8, MSTRG.1862, MYH7, …
	3	GO:0031974	membrane-enclosed lumen	Cellular Component	GO:0110165	cellular anatomical entity	3.33	19	EGR1, DDX5, SERPINB2, ATP8B1, COX4I1, MSTRG.14590, CKAP4, SSFA2, ETV6, NR4A2, MSTRG.10183, MSTRG.11272, MSTRG.18834, CREB3L1, MSTRG.14702, IRF8, MSTRG.9968, MSTRG.4722, ATF4
	3	GO:0031224	intrinsic component of membrane	Cellular Component	GO:0016020, GO:0110165	membrane, cellular anatomical entity	66.8	99	GALNT12, IFITM3, LOC112532140, MSTRG.2769, CASC4, AQP5, COMT, CLDN1, AQP1, MSTRG.18778, APMAP, CDH1, CYP2D6, MSTRG.21389, MSTRG.20455, MSTRG.16517, LOC112530484, PLXNC1, B2M, ROS1, SLC30A7, MSTRG.1546, DIO2, MSTRG.14590, SLC5A7, SLC5A9, SPINT1, LOC100859106, KDELR2, KDELR3, LY6E, ND6, KCNE1, ATP6, RPN1, SLC1A4, IQGAP2, MSTRG.17389, TMEM123, MSTRG.21404, MSTRG.16453, MSTRG.22452, TSPAN1, MSTRG.254…
	4	GO:0043232	intracellular non-membrane-bounded organelle	Cellular Component	GO:0043228, GO:0043229	non-membrane-bounded organelle, intracellular organelle	31.7	22	DSP, EGR1, DDX5, CEP350, DSTN, SLC1A4, KRT5, CKAP4, ETV6, MSTRG.19106, KRT19, SCIN, SERP1, CDH1, CREB3L1, NEFM, MYOZ2, MSTRG.9968, MSTRG.1862, MSTRG.4722, MYH7, ATF4
	4	GO:0016021	integral component of membrane	Cellular Component	GO:0031224	intrinsic component of membrane	109.34	98	GALNT12, IFITM3, LOC112532140, MSTRG.2769, CASC4, AQP5, COMT, CLDN1, AQP1, MSTRG.18778, APMAP, CDH1, CYP2D6, MSTRG.21389, MSTRG.20455, MSTRG.16517, LOC112530484, PLXNC1, ROS1, B2M, SLC30A7, MSTRG.1546, DIO2, MSTRG.14590, SLC5A7, SLC5A9, SPINT1, LOC100859106, KDELR2, KDELR3, LY6E, ND6, KCNE1, ATP6, RPN1, SLC1A4, IQGAP2, MSTRG.17389, MSTRG.16453, TMEM123, MSTRG.21404, MSTRG.22452, TSPAN1, MSTRG.254…
	4	GO:0043233	organelle lumen	Cellular Component	GO:0031974, GO:0043226	membrane-enclosed lumen, organelle	5.55	19	EGR1, DDX5, SERPINB2, ATP8B1, COX4I1, MSTRG.14590, CKAP4, SSFA2, ETV6, NR4A2, MSTRG.10183, MSTRG.11272, MSTRG.18834, CREB3L1, MSTRG.14702, IRF8, MSTRG.9968, MSTRG.4722, ATF4
	4	GO:0043228	non-membrane-bounded organelle	Cellular Component	GO:0043226	organelle	19.02	22	DSP, EGR1, DDX5, CEP350, DSTN, SLC1A4, KRT5, CKAP4, ETV6, MSTRG.19106, KRT19, SCIN, SERP1, CDH1, CREB3L1, NEFM, MYOZ2, MSTRG.9968, MSTRG.1862, MSTRG.4722, MYH7, ATF4
	4	GO:0005886	plasma membrane	Cellular Component	GO:0016020, GO:0071944	membrane, cell periphery	55.58	34	KCNE1, PSCA, MSTRG.24007, AQP5, IQGAP2, CLDN1, AQP1, SSFA2, MSTRG.17389, TMEM123, MSTRG.16453, CDH1, EPCAM, RGS1, MSTRG.19006, MSTRG.16517, LRRC8D, B2M, ROS1, KCNJ2, DSP, SLC12A2, LRRC26, CD74, MSTRG.1546, ATP8B1, EMP1, MSTRG.18096, KRT19, PTPRC, S100A6, CD47, MSTRG.12743, LY6E
	4	GO:0070013	intracellular organelle lumen	Cellular Component	GO:0043233, GO:0043229	organelle lumen, intracellular organelle	9.24	19	EGR1, DDX5, SERPINB2, ATP8B1, COX4I1, MSTRG.14590, CKAP4, SSFA2, ETV6, NR4A2, MSTRG.10183, MSTRG.11272, MSTRG.18834, CREB3L1, MSTRG.14702, IRF8, MSTRG.9968, MSTRG.4722, ATF4
	4	GO:0043231	intracellular membrane-bounded organelle	Cellular Component	GO:0043229, GO:0043227	intracellular organelle, membrane-bounded organelle	125.96	64	GALNT12, MSTRG.11308, MSTRG.18180, COX4I1, CITED4, CASC4, AQP5, COMT, CLINT1, MSTRG.13560, MSTRG.20455, MSTRG.21389, CDH1, CYP2D6, CREB3L1, GNPNAT1, TSPO, EFHD1, MSTRG.9876, GAL3ST2, B2M, SERPINB2, MSTRG.14590, CKAP4, ETV6, MSTRG.14462, MSTRG.10183, MSTRG.11272, ELF3, ELF5, S100A6, PADI2, MSTRG.14702, IRF8, ATF4, ND6, COPB2, DDX5, HLF, RPN1, ATP6, SSFA2, MSTRG.18834, MSTRG.1690, MSTRG.21089, AGR2…
	4	GO:0031090	organelle membrane	Cellular Component	GO:0016020, GO:0043227	membrane, membrane-bounded organelle	50.08	28	GALNT12, ND6, COPB2, COX4I1, RPN1, ATP6, RRBP1, AQP5, SERP1, MSTRG.20455, MSTRG.21389, EFHD1, GAL3ST2, B2M, SEC11C, SLC12A2, MSTRG.1546, SSR2, SEC16A, ND4L, MSTRG.14590, MSTRG.18096, MSTRG.6173, MSTRG.14462, SPCS3, KDELR2, KDELR3, MSTRG.5922
	4	GO:0043227	membrane-bounded organelle	Cellular Component	GO:0043226	organelle	107.81	80	GALNT12, MSTRG.11308, MSTRG.7859, MSTRG.18180, COX4I1, CITED4, CASC4, AQP5, COMT, CLINT1, AQP1, MSTRG.13560, SERP1, MSTRG.21389, CYP2D6, MSTRG.20455, CDH1, CREB3L1, GNPNAT1, EFHD1, TSPO, MSTRG.9876, GAL3ST2, B2M, MSTRG.1546, SERPINB2, SSR2, MSTRG.14590, CKAP4, F5, ETV6, MSTRG.14462, MSTRG.10183, MSTRG.11272, ELF3, ELF5, S100A6, MSTRG.14702, IRF8, PADI2, KDELR2, CD47, KDELR3, ATF4, COPB2, ND6, DDX…
	5	GO:0005634	nucleus	Cellular Component	GO:0043231	intracellular membrane-bounded organelle	46.36	34	DDX5, MSTRG.18180, HLF, COX4I1, CITED4, SSFA2, MSTRG.13560, MSTRG.18834, MSTRG.20455, CREB3L1, MSTRG.1690, MSTRG.21089, MSTRG.9876, MSTRG.4722, EGR1, CD74, SERPINB2, ATP8B1, PARP14, CKAP4, MSTRG.18096, ETV6, NR4A2, MSTRG.10183, ZNFX1, ELF3, ELF5, S100A6, IRF8, PADI2, MSTRG.12743, MSTRG.5922, MSTRG.9968, ATF4
KP	KEGG Pathways
	S.No	Pathway ID	Pathway	#Enzs in Pathway	Enzyme	#Seqs of Enzyme	Seqs
	1	map00010	Glycolysis / Gluconeogenesis	4	ec:2.7.1.2 - glucokinase (phosphorylating), ec:1.1.1.2 - dehydrogenase (NADP+), ec:3.1.3.80 - 3-phosphatase, ec:2.7.1.1 - hexokinase type IV glucokinase	1, 1, 1, 1	MSTRG.11308, AKR1B10L2, MSTRG.11272, MSTRG.11308
	2	map00901	Indole alkaloid biosynthesis	1	ec:4.3.3.2 - synthase	1	APMAP
	3	map00940	Phenylpropanoid biosynthesis	1	ec:1.11.1.7 - lactoperoxidase	1	LPO
	4	map00480	Glutathione metabolism	1	ec:2.5.1.18 - transferase	1	GSTA4L
	5	map00380	Tryptophan metabolism	1	ec:2.6.1.7 - transaminase	1	MSTRG.14702
	6	map00930	Caprolactam degradation	1	ec:1.1.1.2 - dehydrogenase (NADP+)	1	AKR1B10L2
	7	map00513	Various types of N-glycan biosynthesis	1	ec:3.2.1.52 - hexosaminidase	1	LYZ
	8	map00400	Phenylalanine, tyrosine and tryptophan biosynthesis	1	ec:2.6.1.1 - transaminase	1	MSTRG.14702
	9	map00965	Betalain biosynthesis	1	ec:2.1.1.6 - O-methyltransferase	1	COMT
	10	map00524	Neomycin, kanamycin and gentamicin biosynthesis	2	ec:2.7.1.2 - glucokinase (phosphorylating), ec:2.7.1.1 - hexokinase type IV glucokinase	1, 1	MSTRG.11308, MSTRG.11308
	11	map00140	Steroid hormone biosynthesis	1	ec:2.1.1.6 - O-methyltransferase	1	COMT
	12	map00230	Purine metabolism	1	ec:3.6.1.15 - phosphatase	4	DDX5, MSTRG.1862, ATP6, MYH7
	13	map00561	Glycerolipid metabolism	2	ec:1.1.1.2 - dehydrogenase (NADP+), ec:1.1.1.21 - reductase	1, 1	AKR1B10L2, AKR1B10L2
	14	map00604	Glycosphingolipid biosynthesis - ganglio series	1	ec:3.2.1.52 - hexosaminidase	1	LYZ
	15	map00220	Arginine biosynthesis	1	ec:2.6.1.1 - transaminase	1	MSTRG.14702
	16	map00982	Drug metabolism - cytochrome P450	1	ec:2.5.1.18 - transferase	1	GSTA4L
	17	map00052	Galactose metabolism	3	ec:2.7.1.2 - glucokinase (phosphorylating), ec:2.7.1.1 - hexokinase type IV glucokinase, ec:1.1.1.21 - reductase	1, 1, 1	MSTRG.11308, MSTRG.11308, AKR1B10L2
	18	map00520	Amino sugar and nucleotide sugar metabolism	7	ec:2.7.1.2 - glucokinase (phosphorylating), ec:1.1.1.22 - 6-dehydrogenase, ec:2.7.1.7 - mannokinase (phosphorylating), ec:2.3.1.4 - N-acetyltransferase, ec:3.2.1.52 - hexosaminidase, ec:2.7.1.1 - hexokinase type IV glucokinase, ec:2.7.1.4 - fructokinase (phosphorylating)	1, 1, 1, 1, 1, 1, 1	MSTRG.11308, UGDH, MSTRG.11308, GNPNAT1, LYZ, MSTRG.11308, MSTRG.11308
	19	map00680	Methane metabolism	1	ec:1.1.1.284 - dehydrogenase	1	AKR1B10L2
	20	map00510	N-Glycan biosynthesis	1	ec:2.4.1.144 - 4-beta-N-acetylglucosaminyltransferase	1	MGAT3
	21	map00980	Metabolism of xenobiotics by cytochrome P450	1	ec:2.5.1.18 - transferase	1	GSTA4L
	22	map00360	Phenylalanine metabolism	1	ec:2.6.1.1 - transaminase	1	MSTRG.14702
	23	map00600	Sphingolipid metabolism	1	ec:3.2.1.18 - neuraminidase	1	GAL3ST2
	24	map00970	Aminoacyl-tRNA biosynthesis	2	ec:6.3.5.7 - synthase (glutamine-hydrolysing), ec:6.1.1.22 - ligase	1, 1	GATB, ATP8B1
	25	map00350	Tyrosine metabolism	2	ec:2.6.1.1 - transaminase, ec:2.1.1.6 - O-methyltransferase	1, 1	MSTRG.14702, COMT
	26	map00040	Pentose and glucuronate interconversions	3	ec:1.1.1.22 - 6-dehydrogenase, ec:1.1.1.2 - dehydrogenase (NADP+), ec:1.1.1.21 - reductase	1, 1, 1	UGDH, AKR1B10L2, AKR1B10L2
	27	map00627	Aminobenzoate degradation	1	ec:3.1.3.41 - nitrophenyl phosphatase	4	PTPRC, MSTRG.11272, IMPA2, DUSP7
	28	map00401	Novobiocin biosynthesis	1	ec:2.6.1.1 - transaminase	1	MSTRG.14702
	29	map00960	Tropane, piperidine and pyridine alkaloid biosynthesis	1	ec:2.6.1.1 - transaminase	1	MSTRG.14702
	30	map00740	Riboflavin metabolism	1	ec:3.1.3.2 - phosphatase	1	MSTRG.11272
	31	map00564	Glycerophospholipid metabolism	1	ec:3.1.1.7 - true cholinesterase	1	MSTRG.24007
	32	map04070	Phosphatidylinositol signaling system	1	ec:3.1.3.25 - phosphatase	1	IMPA2
	33	map00730	Thiamine metabolism	2	ec:3.6.1.15 - phosphatase, ec:3.1.3.2 - phosphatase	4, 1	DDX5, MSTRG.1862, ATP6, MYH7, MSTRG.11272
	34	map00270	Cysteine and methionine metabolism	1	ec:2.6.1.1 - transaminase	1	MSTRG.14702
	35	map00541	O-Antigen nucleotide sugar biosynthesis	1	ec:1.1.1.22 - 6-dehydrogenase	1	UGDH
	36	map00790	Folate biosynthesis	1	ec:1.1.1.21 - reductase	1	AKR1B10L2
	37	map00562	Inositol phosphate metabolism	2	ec:3.1.3.25 - phosphatase, ec:3.1.3.62 - inositol-polyphosphate phosphatase	1, 1	IMPA2, MSTRG.11272
	38	map05235	PD-L1 expression and PD-1 checkpoint pathway in cancer	1	ec:3.1.3.16 - phosphatase	2	DUSP7, PTPRC
	39	map00531	Glycosaminoglycan degradation	1	ec:3.2.1.52 - hexosaminidase	1	LYZ
	40	map00500	Starch and sucrose metabolism	4	ec:2.7.1.2 - glucokinase (phosphorylating), ec:2.4.1.11 - synthase, ec:2.7.1.1 - hexokinase type IV glucokinase, ec:2.7.1.4 - fructokinase (phosphorylating)	1, 1, 1, 1	MSTRG.11308, LOC107050456, MSTRG.11308, MSTRG.11308
	41	map00983	Drug metabolism - other enzymes	3	ec:2.7.4.14 - kinase, ec:3.1.1.1 - ali-esterase, ec:2.5.1.18 - transferase	1, 2, 1	CMPK1, APMAP, MSTRG.24007, GSTA4L
	42	map00053	Ascorbate and aldarate metabolism	1	ec:1.1.1.22 - 6-dehydrogenase	1	UGDH
	43	map00710	Carbon fixation in photosynthetic organisms	1	ec:2.6.1.1 - transaminase	1	MSTRG.14702
	44	map00363	Bisphenol degradation	1	ec:3.1.1.2 - A-esterase (ambiguous)	1	APMAP
	45	map00521	Streptomycin biosynthesis	3	ec:2.7.1.2 - glucokinase (phosphorylating), ec:3.1.3.25 - phosphatase, ec:2.7.1.1 - hexokinase type IV glucokinase	1, 1, 1	MSTRG.11308, IMPA2, MSTRG.11308
	46	map00250	Alanine, aspartate and glutamate metabolism	2	ec:6.3.5.4 - synthase (glutamine-hydrolysing), ec:2.6.1.1 - transaminase	1, 1	ASNS, MSTRG.14702
	47	map04658	Th1 and Th2 cell differentiation	1	ec:3.1.3.16 - phosphatase	2	DUSP7, PTPRC
	48	map04660	T cell receptor signaling pathway	1	ec:3.1.3.16 - phosphatase	2	DUSP7, PTPRC
	49	map00603	Glycosphingolipid biosynthesis - globo and isoglobo series	1	ec:3.2.1.52 - hexosaminidase	1	LYZ
	50	map00511	Other glycan degradation	2	ec:3.2.1.52 - hexosaminidase, ec:3.2.1.18 - neuraminidase	1, 1	LYZ, GAL3ST2
	51	map00240	Pyrimidine metabolism	1	ec:2.7.4.14 - kinase	1	CMPK1
	52	map00051	Fructose and mannose metabolism	4	ec:2.7.1.7 - mannokinase (phosphorylating), ec:2.7.1.1 - hexokinase type IV glucokinase, ec:1.1.1.21 - reductase, ec:2.7.1.4 - fructokinase (phosphorylating)	1, 1, 1, 1	MSTRG.11308, MSTRG.11308, AKR1B10L2, MSTRG.11308
	53	map00330	Arginine and proline metabolism	1	ec:2.6.1.1 - transaminase	1	MSTRG.14702
	54	map00950	Isoquinoline alkaloid biosynthesis	1	ec:2.6.1.1 - transaminase	1	MSTRG.14702

## Sheet: C
BP	Biological Process
	Level	GO ID	GO Name	GO Type	Parents (ACC)	Parents (Name)	Nodescore	#Seqs	Sequence Names
	1	GO:0008150	biological_process	Biological Process			0.47	3	COL2A1, COL9A1, MSTRG.10666
	2	GO:0032502	developmental process	Biological Process	GO:0008150	biological_process	0.35	1	COL2A1
	2	GO:0009987	cellular process	Biological Process	GO:0008150	biological_process	0.44	3	COL2A1, COL9A1, MSTRG.10666
	2	GO:0008152	metabolic process	Biological Process	GO:0008150	biological_process	0.05	1	MSTRG.10666
	2	GO:0032501	multicellular organismal process	Biological Process	GO:0008150	biological_process	0.35	1	COL2A1
	3	GO:0048856	anatomical structure development	Biological Process	GO:0032502	developmental process	0.58	1	COL2A1
	3	GO:0044237	cellular metabolic process	Biological Process	GO:0009987, GO:0008152	cellular process, metabolic process	0.08	1	MSTRG.10666
	3	GO:0007275	multicellular organism development	Biological Process	GO:0048856, GO:0032501	anatomical structure development, multicellular organismal process	0.58	1	COL2A1
	3	GO:0006807	nitrogen compound metabolic process	Biological Process	GO:0008152	metabolic process	0.05	1	MSTRG.10666
	3	GO:0071840	cellular component organization or biogenesis	Biological Process	GO:0009987	cellular process	0.65	2	COL2A1, COL9A1
	3	GO:0044238	primary metabolic process	Biological Process	GO:0008152	metabolic process	0.08	1	MSTRG.10666
	3	GO:0071704	organic substance metabolic process	Biological Process	GO:0008152	metabolic process	0.05	1	MSTRG.10666
	4	GO:0006793	phosphorus metabolic process	Biological Process	GO:0044237	cellular metabolic process	0.13	1	MSTRG.10666
	4	GO:0048731	system development	Biological Process	GO:0048856, GO:0007275	anatomical structure development, multicellular organism development	0.82	1	COL2A1
	4	GO:0016043	cellular component organization	Biological Process	GO:0071840	cellular component organization or biogenesis	1.08	2	COL2A1, COL9A1
	4	GO:0048513	animal organ development	Biological Process	GO:0048856, GO:0048731	anatomical structure development, system development	0.36	1	COL2A1
	4	GO:0019538	protein metabolic process	Biological Process	GO:1901564, GO:0043170, GO:0044238	organonitrogen compound metabolic process, macromolecule metabolic process, primary metabolic process	0.13	1	MSTRG.10666
	4	GO:1901564	organonitrogen compound metabolic process	Biological Process	GO:0006807, GO:0071704	nitrogen compound metabolic process, organic substance metabolic process	0.08	1	MSTRG.10666
	4	GO:0009790	embryo development	Biological Process	GO:0007275	multicellular organism development	0.36	1	COL2A1
	4	GO:0044260	cellular macromolecule metabolic process	Biological Process	GO:0043170, GO:0044237	macromolecule metabolic process, cellular metabolic process	0.13	1	MSTRG.10666
	4	GO:0043170	macromolecule metabolic process	Biological Process	GO:0071704	organic substance metabolic process	0.08	1	MSTRG.10666
	5	GO:0036211	protein modification process	Biological Process	GO:0019538, GO:0043412	protein metabolic process, macromolecule modification	0.22	1	MSTRG.10666
	5	GO:0006796	phosphate-containing compound metabolic process	Biological Process	GO:0006793	phosphorus metabolic process	0.22	1	MSTRG.10666
	5	GO:0043412	macromolecule modification	Biological Process	GO:0043170	macromolecule metabolic process	0.13	1	MSTRG.10666
	5	GO:0097435	supramolecular fiber organization	Biological Process	GO:0016043	cellular component organization	0.6	1	COL2A1
	5	GO:0001501	skeletal system development	Biological Process	GO:0048731	system development	1	1	COL2A1
	5	GO:0043062	extracellular structure organization	Biological Process	GO:0016043	cellular component organization	1.56	2	COL2A1, COL9A1
	5	GO:0044267	cellular protein metabolic process	Biological Process	GO:0019538, GO:0044260	protein metabolic process, cellular macromolecule metabolic process	0.22	1	MSTRG.10666
	5	GO:0048568	embryonic organ development	Biological Process	GO:0009790, GO:0048513	embryo development, animal organ development	0.6	1	COL2A1
	6	GO:0030198	extracellular matrix organization	Biological Process	GO:0043062	extracellular structure organization	2.6	2	COL2A1, COL9A1
	6	GO:0006464	cellular protein modification process	Biological Process	GO:0036211, GO:0044267	protein modification process, cellular protein metabolic process	0.36	1	MSTRG.10666
	6	GO:0030199	collagen fibril organization	Biological Process	GO:0097435, GO:0030198	supramolecular fiber organization, extracellular matrix organization	1	1	COL2A1
	6	GO:0016311	dephosphorylation	Biological Process	GO:0006796	phosphate-containing compound metabolic process	0.36	1	MSTRG.10666
	6	GO:0030903	notochord development	Biological Process	GO:0048568	embryonic organ development	1	1	COL2A1
	7	GO:0006470	protein dephosphorylation	Biological Process	GO:0006464, GO:0016311	cellular protein modification process, dephosphorylation	0.6	1	MSTRG.10666
	8	GO:0035335	peptidyl-tyrosine dephosphorylation	Biological Process	GO:0006470	protein dephosphorylation	1	1	MSTRG.10666
MF	Molecular Function
	Level	GO ID	GO Name	GO Type	Parents (ACC)	Parents (Name)	Nodescore	#Seqs	Sequence Names
	1	GO:0003674	molecular_function	Molecular Function			0.98	3	COL2A1, COL9A1, MSTRG.10666
	2	GO:0003824	catalytic activity	Molecular Function	GO:0003674	molecular_function	0.22	1	MSTRG.10666
	2	GO:0005198	structural molecule activity	Molecular Function	GO:0003674	molecular_function	1.2	2	COL2A1, COL9A1
	2	GO:0005488	binding	Molecular Function	GO:0003674	molecular_function	0.22	1	COL2A1
	3	GO:0016787	hydrolase activity	Molecular Function	GO:0003824	catalytic activity	0.08	1	MSTRG.10666
	3	GO:0140096	catalytic activity, acting on a protein	Molecular Function	GO:0003824	catalytic activity	0.36	1	MSTRG.10666
	3	GO:0043167	ion binding	Molecular Function	GO:0005488	binding	0.36	1	COL2A1
	3	GO:0005201	extracellular matrix structural constituent	Molecular Function	GO:0005198	structural molecule activity	2	2	COL2A1, COL9A1
	4	GO:0016788	hydrolase activity, acting on ester bonds	Molecular Function	GO:0016787	hydrolase activity	0.13	1	MSTRG.10666
	4	GO:0004721	phosphoprotein phosphatase activity	Molecular Function	GO:0140096, GO:0016791	catalytic activity, acting on a protein, phosphatase activity	0.6	1	MSTRG.10666
	4	GO:0043169	cation binding	Molecular Function	GO:0043167	ion binding	0.6	1	COL2A1
	5	GO:0042578	phosphoric ester hydrolase activity	Molecular Function	GO:0016788	hydrolase activity, acting on ester bonds	0.22	1	MSTRG.10666
	5	GO:0004725	protein tyrosine phosphatase activity	Molecular Function	GO:0004721	phosphoprotein phosphatase activity	1	1	MSTRG.10666
	5	GO:0046872	metal ion binding	Molecular Function	GO:0043169	cation binding	1	1	COL2A1
	6	GO:0016791	phosphatase activity	Molecular Function	GO:0042578	phosphoric ester hydrolase activity	0.36	1	MSTRG.10666
CC	Cellular Component
	Level	GO ID	GO Name	GO Type	Parents (ACC)	Parents (Name)	Nodescore	#Seqs	Sequence Names
	1	GO:0005575	cellular_component	Cellular Component			2.4	4	MSTRG.22290, COL2A1, COL9A1, MSTRG.10666
	2	GO:0032991	protein-containing complex	Cellular Component	GO:0005575	cellular_component	0.43	2	COL2A1, COL9A1
	2	GO:0110165	cellular anatomical entity	Cellular Component	GO:0005575	cellular_component	3.57	4	MSTRG.22290, COL2A1, COL9A1, MSTRG.10666
	2	GO:0005622	intracellular	Cellular Component	GO:0005575	cellular_component	0.82	1	MSTRG.10666
	3	GO:0043229	intracellular organelle	Cellular Component	GO:0043226, GO:0005622	organelle, intracellular	0.36	1	MSTRG.10666
	3	GO:0016020	membrane	Cellular Component	GO:0110165	cellular anatomical entity	0.36	1	MSTRG.22290
	3	GO:0005737	cytoplasm	Cellular Component	GO:0110165, GO:0005622	cellular anatomical entity, intracellular	1	1	MSTRG.10666
	3	GO:0031224	intrinsic component of membrane	Cellular Component	GO:0016020, GO:0110165	membrane, cellular anatomical entity	0.6	1	MSTRG.22290
	3	GO:0005576	extracellular region	Cellular Component	GO:0110165	cellular anatomical entity	2.45	2	COL2A1, COL9A1
	3	GO:0005581	collagen trimer	Cellular Component	GO:0032991	protein-containing complex	0.72	2	COL2A1, COL9A1
	3	GO:0099080	supramolecular complex	Cellular Component	GO:0110165	cellular anatomical entity	0.13	1	COL2A1
	3	GO:0031012	extracellular matrix	Cellular Component	GO:0110165, GO:0005576	cellular anatomical entity, extracellular region	2.08	2	COL2A1, COL9A1
	3	GO:0043226	organelle	Cellular Component	GO:0110165	cellular anatomical entity	0.22	1	MSTRG.10666
	3	GO:0005615	extracellular space	Cellular Component	GO:0110165, GO:0005576	cellular anatomical entity, extracellular region	2	2	COL2A1, COL9A1
	4	GO:0005583	fibrillar collagen trimer	Cellular Component	GO:0005581, GO:0098643	collagen trimer, banded collagen fibril	0.6	1	COL2A1
	4	GO:0043232	intracellular non-membrane-bounded organelle	Cellular Component	GO:0043229, GO:0043228	intracellular organelle, non-membrane-bounded organelle	0.6	1	MSTRG.10666
	4	GO:0043228	non-membrane-bounded organelle	Cellular Component	GO:0043226	organelle	0.36	1	MSTRG.10666
	4	GO:0062023	collagen-containing extracellular matrix	Cellular Component	GO:0031012	extracellular matrix	0.13	1	COL2A1
	4	GO:0016021	integral component of membrane	Cellular Component	GO:0031224	intrinsic component of membrane	1	1	MSTRG.22290
	4	GO:0005593	FACIT collagen trimer	Cellular Component	GO:0005581	collagen trimer	0.6	1	COL9A1
	4	GO:0099081	supramolecular polymer	Cellular Component	GO:0099080	supramolecular complex	0.13	1	COL2A1
	4	GO:0098644	complex of collagen trimers	Cellular Component	GO:0062023, GO:0099080	collagen-containing extracellular matrix, supramolecular complex	0.22	1	COL2A1
	5	GO:0098643	banded collagen fibril	Cellular Component	GO:0098644, GO:0099512	complex of collagen trimers, supramolecular fiber	0.36	1	COL2A1
	5	GO:0005856	cytoskeleton	Cellular Component	GO:0043232	intracellular non-membrane-bounded organelle	1	1	MSTRG.10666
	5	GO:0005594	collagen type IX trimer	Cellular Component	GO:0005593	FACIT collagen trimer	1	1	COL9A1
	5	GO:0005585	collagen type II trimer	Cellular Component	GO:0005583	fibrillar collagen trimer	1	1	COL2A1
	5	GO:0099512	supramolecular fiber	Cellular Component	GO:0099081	supramolecular polymer	0.22	1	COL2A1
KP	KEGG Pathways
	S.No	Pathway ID	Pathway	#Enzs in Pathway	Enzyme	#Seqs of Enzyme	Seqs
	1	map05235	PD-L1 expression and PD-1 checkpoint pathway in cancer	1	ec:3.1.3.16 - phosphatase	1	MSTRG.10666
	2	map00627	Aminobenzoate degradation	1	ec:3.1.3.41 - nitrophenyl phosphatase	1	MSTRG.10666
	3	map04658	Th1 and Th2 cell differentiation	1	ec:3.1.3.16 - phosphatase	1	MSTRG.10666
	4	map04660	T cell receptor signaling pathway	1	ec:3.1.3.16 - phosphatase	1	MSTRG.10666

## Sheet: D
BP	Biological Process
	Level	GO ID	GO Name	GO Type	Parents (ACC)	Parents (Name)	Nodescore	#Seqs	Sequence Names
	1	GO:0008150	biological_process	Biological Process			0.61	3	MSTRG.20511, MSTRG.4240, MSTRG.10253
	2	GO:0050896	response to stimulus	Biological Process	GO:0008150	biological_process	0.35	1	MSTRG.10253
	2	GO:0032501	multicellular organismal process	Biological Process	GO:0008150	biological_process	0.13	1	MSTRG.10253
	2	GO:0032502	developmental process	Biological Process	GO:0008150	biological_process	0.22	1	MSTRG.10253
	2	GO:0008152	metabolic process	Biological Process	GO:0008150	biological_process	0.45	3	MSTRG.20511, MSTRG.4240, MSTRG.10253
	2	GO:0023052	signaling	Biological Process	GO:0008150	biological_process	0.35	1	MSTRG.10253
	2	GO:0050789	regulation of biological process	Biological Process	GO:0008150, GO:0065007	biological_process, biological regulation	0.25	1	MSTRG.10253
	2	GO:0065007	biological regulation	Biological Process	GO:0008150	biological_process	0.15	1	MSTRG.10253
	2	GO:0048519	negative regulation of biological process	Biological Process	GO:0050789, GO:0008150	regulation of biological process, biological_process	0.29	1	MSTRG.10253
	2	GO:0009987	cellular process	Biological Process	GO:0008150	biological_process	0.87	3	MSTRG.20511, MSTRG.4240, MSTRG.10253
	3	GO:0044237	cellular metabolic process	Biological Process	GO:0009987, GO:0008152	cellular process, metabolic process	0.52	3	MSTRG.20511, MSTRG.4240, MSTRG.10253
	3	GO:0048583	regulation of response to stimulus	Biological Process	GO:0050789, GO:0050896	regulation of biological process, response to stimulus	0.22	1	MSTRG.10253
	3	GO:0048856	anatomical structure development	Biological Process	GO:0032502	developmental process	0.22	1	MSTRG.10253
	3	GO:0023057	negative regulation of signaling	Biological Process	GO:0048519, GO:0023051, GO:0023052	negative regulation of biological process, regulation of signaling, signaling	0.36	1	MSTRG.10253
	3	GO:0048869	cellular developmental process	Biological Process	GO:0009987, GO:0032502	cellular process, developmental process	0.36	1	MSTRG.10253
	3	GO:0007275	multicellular organism development	Biological Process	GO:0048856, GO:0032501	anatomical structure development, multicellular organismal process	0.22	1	MSTRG.10253
	3	GO:0007154	cell communication	Biological Process	GO:0009987	cellular process	0.35	1	MSTRG.10253
	3	GO:0023051	regulation of signaling	Biological Process	GO:0050789, GO:0023052	regulation of biological process, signaling	0.22	1	MSTRG.10253
	3	GO:0009058	biosynthetic process	Biological Process	GO:0008152	metabolic process	0.13	1	MSTRG.4240
	3	GO:0006950	response to stress	Biological Process	GO:0050896	response to stimulus	0.22	1	MSTRG.10253
	3	GO:0048585	negative regulation of response to stimulus	Biological Process	GO:0048519, GO:0048583, GO:0050896	negative regulation of biological process, regulation of response to stimulus, response to stimulus	0.36	1	MSTRG.10253
	3	GO:0009056	catabolic process	Biological Process	GO:0008152	metabolic process	0.22	1	MSTRG.10253
	3	GO:0048523	negative regulation of cellular process	Biological Process	GO:0009987, GO:0048519, GO:0050794	cellular process, negative regulation of biological process, regulation of cellular process	0.35	1	MSTRG.10253
	3	GO:0008219	cell death	Biological Process	GO:0009987	cellular process	0.08	1	MSTRG.10253
	3	GO:0019222	regulation of metabolic process	Biological Process	GO:0008152, GO:0050789	metabolic process, regulation of biological process	0.08	1	MSTRG.10253
	3	GO:0009892	negative regulation of metabolic process	Biological Process	GO:0048519, GO:0008152, GO:0019222	negative regulation of biological process, metabolic process, regulation of metabolic process	0.13	1	MSTRG.10253
	3	GO:0044238	primary metabolic process	Biological Process	GO:0008152	metabolic process	0.31	3	MSTRG.20511, MSTRG.4240, MSTRG.10253
	3	GO:0050794	regulation of cellular process	Biological Process	GO:0009987, GO:0050789	cellular process, regulation of biological process	0.42	1	MSTRG.10253
	3	GO:0007165	signal transduction	Biological Process	GO:0009987, GO:0007154, GO:0051716, GO:0050794, GO:0023052	cellular process, cell communication, cellular response to stimulus, regulation of cellular process, signaling	0.58	1	MSTRG.10253
	3	GO:0051716	cellular response to stimulus	Biological Process	GO:0009987, GO:0050896	cellular process, response to stimulus	0.43	1	MSTRG.10253
	3	GO:0071704	organic substance metabolic process	Biological Process	GO:0008152	metabolic process	0.36	3	MSTRG.20511, MSTRG.4240, MSTRG.10253
	3	GO:0070085	glycosylation	Biological Process	GO:0008152	metabolic process	0.36	1	MSTRG.4240
	3	GO:0006807	nitrogen compound metabolic process	Biological Process	GO:0008152	metabolic process	0.42	3	MSTRG.20511, MSTRG.4240, MSTRG.10253
	4	GO:0033554	cellular response to stress	Biological Process	GO:0051716, GO:0006950	cellular response to stimulus, response to stress	0.36	1	MSTRG.10253
	4	GO:0035556	intracellular signal transduction	Biological Process	GO:0007165	signal transduction	0.36	1	MSTRG.10253
	4	GO:0010648	negative regulation of cell communication	Biological Process	GO:0007154, GO:0010646, GO:0048523	cell communication, regulation of cell communication, negative regulation of cellular process	0.36	1	MSTRG.10253
	4	GO:0007166	cell surface receptor signaling pathway	Biological Process	GO:0007165	signal transduction	0.36	1	MSTRG.10253
	4	GO:0044248	cellular catabolic process	Biological Process	GO:0044237, GO:0009056	cellular metabolic process, catabolic process	0.36	1	MSTRG.10253
	4	GO:0031324	negative regulation of cellular metabolic process	Biological Process	GO:0031323, GO:0044237, GO:0009892, GO:0048523	regulation of cellular metabolic process, cellular metabolic process, negative regulation of metabolic process, negative regulation of cellular process	0.22	1	MSTRG.10253
	4	GO:0006790	sulfur compound metabolic process	Biological Process	GO:0044237	cellular metabolic process	0.36	1	MSTRG.10253
	4	GO:1901564	organonitrogen compound metabolic process	Biological Process	GO:0006807, GO:0071704	nitrogen compound metabolic process, organic substance metabolic process	0.61	3	MSTRG.20511, MSTRG.4240, MSTRG.10253
	4	GO:0009968	negative regulation of signal transduction	Biological Process	GO:0007165, GO:0048585, GO:0009966, GO:0023057, GO:0010648	signal transduction, negative regulation of response to stimulus, regulation of signal transduction, negative regulation of signaling, negative regulation of cell communication	0.6	1	MSTRG.10253
	4	GO:0034641	cellular nitrogen compound metabolic process	Biological Process	GO:0044237, GO:0006807	cellular metabolic process, nitrogen compound metabolic process	0.13	1	MSTRG.10253
	4	GO:0097190	apoptotic signaling pathway	Biological Process	GO:0007165, GO:0006915	signal transduction, apoptotic process	0.36	1	MSTRG.10253
	4	GO:0010605	negative regulation of macromolecule metabolic process	Biological Process	GO:0043170, GO:0060255, GO:0009892	macromolecule metabolic process, regulation of macromolecule metabolic process, negative regulation of metabolic process	0.22	1	MSTRG.10253
	4	GO:0044249	cellular biosynthetic process	Biological Process	GO:0009058, GO:0044237	biosynthetic process, cellular metabolic process	0.22	1	MSTRG.4240
	4	GO:0044260	cellular macromolecule metabolic process	Biological Process	GO:0043170, GO:0044237	macromolecule metabolic process, cellular metabolic process	0.42	3	MSTRG.20511, MSTRG.4240, MSTRG.10253
	4	GO:0043413	macromolecule glycosylation	Biological Process	GO:0070085, GO:0043412	glycosylation, macromolecule modification	0.6	1	MSTRG.4240
	4	GO:1901135	carbohydrate derivative metabolic process	Biological Process	GO:0071704	organic substance metabolic process	0.22	1	MSTRG.4240
	4	GO:0010646	regulation of cell communication	Biological Process	GO:0007154, GO:0050794	cell communication, regulation of cellular process	0.22	1	MSTRG.10253
	4	GO:0048731	system development	Biological Process	GO:0048856, GO:0007275	anatomical structure development, multicellular organism development	0.36	1	MSTRG.10253
	4	GO:0031323	regulation of cellular metabolic process	Biological Process	GO:0050794, GO:0019222, GO:0044237	regulation of cellular process, regulation of metabolic process, cellular metabolic process	0.13	1	MSTRG.10253
	4	GO:0080090	regulation of primary metabolic process	Biological Process	GO:0019222, GO:0044238	regulation of metabolic process, primary metabolic process	0.13	1	MSTRG.10253
	4	GO:0006575	cellular modified amino acid metabolic process	Biological Process	GO:1901564, GO:0044237	organonitrogen compound metabolic process, cellular metabolic process	0.36	1	MSTRG.10253
	4	GO:0019538	protein metabolic process	Biological Process	GO:0043170, GO:1901564, GO:0044238	macromolecule metabolic process, organonitrogen compound metabolic process, primary metabolic process	0.51	3	MSTRG.20511, MSTRG.4240, MSTRG.10253
	4	GO:0012501	programmed cell death	Biological Process	GO:0008219	cell death	0.13	1	MSTRG.10253
	4	GO:0043170	macromolecule metabolic process	Biological Process	GO:0071704	organic substance metabolic process	0.39	3	MSTRG.20511, MSTRG.4240, MSTRG.10253
	4	GO:0060255	regulation of macromolecule metabolic process	Biological Process	GO:0043170, GO:0019222	macromolecule metabolic process, regulation of metabolic process	0.13	1	MSTRG.10253
	4	GO:0051172	negative regulation of nitrogen compound metabolic process	Biological Process	GO:0051171, GO:0006807, GO:0009892	regulation of nitrogen compound metabolic process, nitrogen compound metabolic process, negative regulation of metabolic process	0.22	1	MSTRG.10253
	4	GO:0030154	cell differentiation	Biological Process	GO:0048869	cellular developmental process	0.6	1	MSTRG.10253
	4	GO:0051171	regulation of nitrogen compound metabolic process	Biological Process	GO:0019222, GO:0006807	regulation of metabolic process, nitrogen compound metabolic process	0.13	1	MSTRG.10253
	4	GO:1901576	organic substance biosynthetic process	Biological Process	GO:0009058, GO:0071704	biosynthetic process, organic substance metabolic process	0.22	1	MSTRG.4240
	4	GO:1901575	organic substance catabolic process	Biological Process	GO:0071704, GO:0009056	organic substance metabolic process, catabolic process	0.22	1	MSTRG.10253
	4	GO:0009966	regulation of signal transduction	Biological Process	GO:0007165, GO:0023051, GO:0048583, GO:0010646	signal transduction, regulation of signaling, regulation of response to stimulus, regulation of cell communication	0.36	1	MSTRG.10253
	5	GO:0009100	glycoprotein metabolic process	Biological Process	GO:0019538, GO:0044260, GO:1901135	protein metabolic process, cellular macromolecule metabolic process, carbohydrate derivative metabolic process	0.36	1	MSTRG.4240
	5	GO:0051604	protein maturation	Biological Process	GO:0019538, GO:0010467	protein metabolic process, gene expression	0.36	1	MSTRG.10253
	5	GO:0022008	neurogenesis	Biological Process	GO:0030154, GO:0007399	cell differentiation, nervous system development	1	1	MSTRG.10253
	5	GO:0043171	peptide catabolic process	Biological Process	GO:1901565, GO:0044248, GO:0006518	organonitrogen compound catabolic process, cellular catabolic process, peptide metabolic process	0.6	1	MSTRG.10253
	5	GO:1901566	organonitrogen compound biosynthetic process	Biological Process	GO:1901564, GO:1901576	organonitrogen compound metabolic process, organic substance biosynthetic process	0.36	1	MSTRG.4240
	5	GO:0045746	negative regulation of Notch signaling pathway	Biological Process	GO:0008593, GO:0009968, GO:0007219	regulation of Notch signaling pathway, negative regulation of signal transduction, Notch signaling pathway	1	1	MSTRG.10253
	5	GO:0006486	protein glycosylation	Biological Process	GO:0006464, GO:0009101, GO:0043413	cellular protein modification process, glycoprotein biosynthetic process, macromolecule glycosylation	1	1	MSTRG.4240
	5	GO:0007399	nervous system development	Biological Process	GO:0048731	system development	0.6	1	MSTRG.10253
	5	GO:0006508	proteolysis	Biological Process	GO:0019538	protein metabolic process	0.36	1	MSTRG.10253
	5	GO:0010467	gene expression	Biological Process	GO:0043170	macromolecule metabolic process	0.22	1	MSTRG.10253
	5	GO:0006749	glutathione metabolic process	Biological Process	GO:0006575, GO:0006790, GO:0006518	cellular modified amino acid metabolic process, sulfur compound metabolic process, peptide metabolic process	0.6	1	MSTRG.10253
	5	GO:0010629	negative regulation of gene expression	Biological Process	GO:0010605, GO:0010467, GO:0010468	negative regulation of macromolecule metabolic process, gene expression, regulation of gene expression	0.36	1	MSTRG.10253
	5	GO:0008593	regulation of Notch signaling pathway	Biological Process	GO:0009966, GO:0007219	regulation of signal transduction, Notch signaling pathway	0.6	1	MSTRG.10253
	5	GO:0006518	peptide metabolic process	Biological Process	GO:0043603, GO:1901564	cellular amide metabolic process, organonitrogen compound metabolic process	0.36	1	MSTRG.10253
	5	GO:0097193	intrinsic apoptotic signaling pathway	Biological Process	GO:0097190, GO:0035556	apoptotic signaling pathway, intracellular signal transduction	0.6	1	MSTRG.10253
	5	GO:0044273	sulfur compound catabolic process	Biological Process	GO:0006790, GO:0044248	sulfur compound metabolic process, cellular catabolic process	0.6	1	MSTRG.10253
	5	GO:0006915	apoptotic process	Biological Process	GO:0012501	programmed cell death	0.22	1	MSTRG.10253
	5	GO:0032269	negative regulation of cellular protein metabolic process	Biological Process	GO:0031324, GO:0044267, GO:0032268, GO:0051248	negative regulation of cellular metabolic process, cellular protein metabolic process, regulation of cellular protein metabolic process, negative regulation of protein metabolic process	0.36	1	MSTRG.10253
	5	GO:0044267	cellular protein metabolic process	Biological Process	GO:0019538, GO:0044260	protein metabolic process, cellular macromolecule metabolic process	0.71	3	MSTRG.20511, MSTRG.4240, MSTRG.10253
	5	GO:0036211	protein modification process	Biological Process	GO:0019538, GO:0043412	protein metabolic process, macromolecule modification	0.49	2	MSTRG.20511, MSTRG.4240
	5	GO:0043603	cellular amide metabolic process	Biological Process	GO:0034641	cellular nitrogen compound metabolic process	0.22	1	MSTRG.10253
	5	GO:0034645	cellular macromolecule biosynthetic process	Biological Process	GO:0044249, GO:0009059, GO:0044260	cellular biosynthetic process, macromolecule biosynthetic process, cellular macromolecule metabolic process	0.36	1	MSTRG.4240
	5	GO:0051248	negative regulation of protein metabolic process	Biological Process	GO:0010605, GO:0051172, GO:0019538, GO:0051246	negative regulation of macromolecule metabolic process, negative regulation of nitrogen compound metabolic process, protein metabolic process, regulation of protein metabolic process	0.36	1	MSTRG.10253
	5	GO:0032268	regulation of cellular protein metabolic process	Biological Process	GO:0044267, GO:0031323, GO:0051246	cellular protein metabolic process, regulation of cellular metabolic process, regulation of protein metabolic process	0.22	1	MSTRG.10253
	5	GO:0051246	regulation of protein metabolic process	Biological Process	GO:0019538, GO:0060255, GO:0051171, GO:0080090	protein metabolic process, regulation of macromolecule metabolic process, regulation of nitrogen compound metabolic process, regulation of primary metabolic process	0.22	1	MSTRG.10253
	5	GO:1901565	organonitrogen compound catabolic process	Biological Process	GO:1901564, GO:1901575	organonitrogen compound metabolic process, organic substance catabolic process	0.36	1	MSTRG.10253
	5	GO:0007219	Notch signaling pathway	Biological Process	GO:0007166	cell surface receptor signaling pathway	0.6	1	MSTRG.10253
	5	GO:0043412	macromolecule modification	Biological Process	GO:0043170	macromolecule metabolic process	0.44	2	MSTRG.20511, MSTRG.4240
	5	GO:0010468	regulation of gene expression	Biological Process	GO:0060255, GO:0010467	regulation of macromolecule metabolic process, gene expression	0.22	1	MSTRG.10253
	5	GO:1901137	carbohydrate derivative biosynthetic process	Biological Process	GO:1901576, GO:1901135	organic substance biosynthetic process, carbohydrate derivative metabolic process	0.36	1	MSTRG.4240
	5	GO:0009059	macromolecule biosynthetic process	Biological Process	GO:0043170, GO:1901576	macromolecule metabolic process, organic substance biosynthetic process	0.22	1	MSTRG.4240
	5	GO:0034976	response to endoplasmic reticulum stress	Biological Process	GO:0033554	cellular response to stress	0.6	1	MSTRG.10253
	6	GO:0016485	protein processing	Biological Process	GO:0006508, GO:0051604	proteolysis, protein maturation	0.6	1	MSTRG.10253
	6	GO:0030162	regulation of proteolysis	Biological Process	GO:0006508, GO:0051246	proteolysis, regulation of protein metabolic process	0.36	1	MSTRG.10253
	6	GO:0045861	negative regulation of proteolysis	Biological Process	GO:0006508, GO:0032269, GO:0030162	proteolysis, negative regulation of cellular protein metabolic process, regulation of proteolysis	0.6	1	MSTRG.10253
	6	GO:0006464	cellular protein modification process	Biological Process	GO:0044267, GO:0036211	cellular protein metabolic process, protein modification process	0.82	2	MSTRG.20511, MSTRG.4240
	6	GO:0006751	glutathione catabolic process	Biological Process	GO:0043171, GO:0044273, GO:0006749, GO:0042219	peptide catabolic process, sulfur compound catabolic process, glutathione metabolic process, cellular modified amino acid catabolic process	1	1	MSTRG.10253
	6	GO:0009101	glycoprotein biosynthetic process	Biological Process	GO:0009100, GO:0034645, GO:1901566, GO:1901137	glycoprotein metabolic process, cellular macromolecule biosynthetic process, organonitrogen compound biosynthetic process, carbohydrate derivative biosynthetic process	0.6	1	MSTRG.4240
	6	GO:0042219	cellular modified amino acid catabolic process	Biological Process	GO:1901565	organonitrogen compound catabolic process	0.6	1	MSTRG.10253
	6	GO:1903317	regulation of protein maturation	Biological Process	GO:0051604, GO:0010468, GO:0051246	protein maturation, regulation of gene expression, regulation of protein metabolic process	0.36	1	MSTRG.10253
	6	GO:1903318	negative regulation of protein maturation	Biological Process	GO:0010629, GO:0051604, GO:0051248, GO:1903317	negative regulation of gene expression, protein maturation, negative regulation of protein metabolic process, regulation of protein maturation	0.6	1	MSTRG.10253
	6	GO:0070059	intrinsic apoptotic signaling pathway in response to endoplasmic reticulum stress	Biological Process	GO:0097193, GO:0034976	intrinsic apoptotic signaling pathway, response to endoplasmic reticulum stress	1	1	MSTRG.10253
	7	GO:0010955	negative regulation of protein processing	Biological Process	GO:0045861, GO:0070613, GO:0016485, GO:1903318	negative regulation of proteolysis, regulation of protein processing, protein processing, negative regulation of protein maturation	1	1	MSTRG.10253
	7	GO:0070613	regulation of protein processing	Biological Process	GO:0030162, GO:1903317, GO:0016485	regulation of proteolysis, regulation of protein maturation, protein processing	0.6	1	MSTRG.10253
	7	GO:0018193	peptidyl-amino acid modification	Biological Process	GO:0006464	cellular protein modification process	0.36	1	MSTRG.20511
	8	GO:0018208	peptidyl-proline modification	Biological Process	GO:0018193	peptidyl-amino acid modification	0.6	1	MSTRG.20511
	9	GO:0000413	protein peptidyl-prolyl isomerization	Biological Process	GO:0018208	peptidyl-proline modification	1	1	MSTRG.20511
MF	Molecular Function
	Level	GO ID	GO Name	GO Type	Parents (ACC)	Parents (Name)	Nodescore	#Seqs	Sequence Names
	1	GO:0003674	molecular_function	Molecular Function			1.01	3	MSTRG.20511, MSTRG.4240, MSTRG.10253
	2	GO:0003824	catalytic activity	Molecular Function	GO:0003674	molecular_function	0.75	3	MSTRG.20511, MSTRG.4240, MSTRG.10253
	2	GO:0005488	binding	Molecular Function	GO:0003674	molecular_function	0.94	2	MSTRG.20511, MSTRG.10253
	3	GO:0140096	catalytic activity, acting on a protein	Molecular Function	GO:0003824	catalytic activity	0.6	1	MSTRG.20511
	3	GO:0033218	amide binding	Molecular Function	GO:0005488	binding	0.6	1	MSTRG.20511
	3	GO:1901363	heterocyclic compound binding	Molecular Function	GO:0005488	binding	0.36	1	MSTRG.20511
	3	GO:0016829	lyase activity	Molecular Function	GO:0003824	catalytic activity	0.43	1	MSTRG.10253
	3	GO:0097159	organic cyclic compound binding	Molecular Function	GO:0005488	binding	0.36	1	MSTRG.20511
	3	GO:0016853	isomerase activity	Molecular Function	GO:0003824	catalytic activity	0.36	1	MSTRG.20511
	3	GO:0008144	drug binding	Molecular Function	GO:0005488	binding	0.36	1	MSTRG.20511
	3	GO:0005515	protein binding	Molecular Function	GO:0005488	binding	0.96	2	MSTRG.20511, MSTRG.10253
	3	GO:0016740	transferase activity	Molecular Function	GO:0003824	catalytic activity	0.22	1	MSTRG.4240
	4	GO:0005527	macrolide binding	Molecular Function	GO:0008144, GO:0097159, GO:1901363	drug binding, organic cyclic compound binding, heterocyclic compound binding	0.6	1	MSTRG.20511
	4	GO:0016859	cis-trans isomerase activity	Molecular Function	GO:0016853	isomerase activity	0.6	1	MSTRG.20511
	4	GO:0003755	peptidyl-prolyl cis-trans isomerase activity	Molecular Function	GO:0140096, GO:0016859	catalytic activity, acting on a protein, cis-trans isomerase activity	1	1	MSTRG.20511
	4	GO:0005102	signaling receptor binding	Molecular Function	GO:0005515	protein binding	0.6	1	MSTRG.10253
	4	GO:0005528	FK506 binding	Molecular Function	GO:0033218, GO:0005527	amide binding, macrolide binding	1	1	MSTRG.20511
	4	GO:0016757	transferase activity, transferring glycosyl groups	Molecular Function	GO:0016740	transferase activity	0.36	1	MSTRG.4240
	4	GO:0031072	heat shock protein binding	Molecular Function	GO:0005515	protein binding	1	1	MSTRG.20511
	4	GO:0016840	carbon-nitrogen lyase activity	Molecular Function	GO:0016829	lyase activity	0.72	1	MSTRG.10253
	5	GO:0016842	amidine-lyase activity	Molecular Function	GO:0016840	carbon-nitrogen lyase activity	1.2	1	MSTRG.10253
	5	GO:0016758	transferase activity, transferring hexosyl groups	Molecular Function	GO:0016757	transferase activity, transferring glycosyl groups	0.6	1	MSTRG.4240
	5	GO:0005112	Notch binding	Molecular Function	GO:0005102	signaling receptor binding	1	1	MSTRG.10253
	6	GO:0004576	oligosaccharyl transferase activity	Molecular Function	GO:0016758	transferase activity, transferring hexosyl groups	1	1	MSTRG.4240
	6	GO:0003839	gamma-glutamylcyclotransferase activity	Molecular Function	GO:0016842	amidine-lyase activity	1	1	MSTRG.10253
	6	GO:0061928	glutathione specific gamma-glutamylcyclotransferase activity	Molecular Function	GO:0016842	amidine-lyase activity	1	1	MSTRG.10253
CC	Cellular Component
	Level	GO ID	GO Name	GO Type	Parents (ACC)	Parents (Name)	Nodescore	#Seqs	Sequence Names
	1	GO:0005575	cellular_component	Cellular Component			0.92	3	MSTRG.20511, MSTRG.4240, MSTRG.10253
	2	GO:0005622	intracellular	Cellular Component	GO:0005575	cellular_component	0.49	1	MSTRG.10253
	2	GO:0110165	cellular anatomical entity	Cellular Component	GO:0005575	cellular_component	1.54	3	MSTRG.20511, MSTRG.4240, MSTRG.10253
	3	GO:0005737	cytoplasm	Cellular Component	GO:0110165, GO:0005622	cellular anatomical entity, intracellular	0.82	1	MSTRG.10253
	3	GO:0031224	intrinsic component of membrane	Cellular Component	GO:0110165, GO:0016020	cellular anatomical entity, membrane	1.2	2	MSTRG.20511, MSTRG.4240
	3	GO:0005829	cytosol	Cellular Component	GO:0110165, GO:0005737	cellular anatomical entity, cytoplasm	1	1	MSTRG.10253
	3	GO:0043229	intracellular organelle	Cellular Component	GO:0005622, GO:0043226	intracellular, organelle	0.22	1	MSTRG.10253
	3	GO:0012505	endomembrane system	Cellular Component	GO:0110165	cellular anatomical entity	0.22	1	MSTRG.10253
	3	GO:0016020	membrane	Cellular Component	GO:0110165	cellular anatomical entity	0.72	2	MSTRG.20511, MSTRG.4240
	3	GO:0031984	organelle subcompartment	Cellular Component	GO:0110165, GO:0043227, GO:0043229	cellular anatomical entity, membrane-bounded organelle, intracellular organelle	0.36	1	MSTRG.10253
	3	GO:0043226	organelle	Cellular Component	GO:0110165	cellular anatomical entity	0.13	1	MSTRG.10253
	4	GO:0043227	membrane-bounded organelle	Cellular Component	GO:0043226	organelle	0.22	1	MSTRG.10253
	4	GO:0016021	integral component of membrane	Cellular Component	GO:0031224	intrinsic component of membrane	2	2	MSTRG.20511, MSTRG.4240
	4	GO:0098791	Golgi apparatus subcompartment	Cellular Component	GO:0031984, GO:0005794	organelle subcompartment, Golgi apparatus	0.6	1	MSTRG.10253
	4	GO:0043231	intracellular membrane-bounded organelle	Cellular Component	GO:0043227, GO:0043229	membrane-bounded organelle, intracellular organelle	0.22	1	MSTRG.10253
	4	GO:0005794	Golgi apparatus	Cellular Component	GO:0012505, GO:0005737, GO:0043231	endomembrane system, cytoplasm, intracellular membrane-bounded organelle	0.36	1	MSTRG.10253
	5	GO:0005802	trans-Golgi network	Cellular Component	GO:0098791	Golgi apparatus subcompartment	1	1	MSTRG.10253
KP	KEGG Pathways
	S.No	Pathway ID	Pathway	#Enzs in Pathway	Enzyme	#Seqs of Enzyme	Seqs
	1	map00480	Glutathione metabolism	2	ec:4.3.2.9 - gamma-glutamyl-amino acid cyclotransferase, ec:4.3.2.7 - gamma-glutamylcyclotransferase	1, 1	MSTRG.10253, MSTRG.10253

## Sheet: E
BP	Biological Process
	Level	GO ID	GO Name	GO Type	Parents (ACC)	Parents (Name)	Nodescore	#Seqs	Sequence Names
	1	GO:0008150	biological_process	Biological Process			8.8	9	NR4A3, ADAMTS1, MSTRG.16644, MSTRG.10055, RARRES1, MSTRG.10331, MSTRG.7225, FNIP2, MSTRG.16074
	2	GO:0048519	negative regulation of biological process	Biological Process	GO:0008150, GO:0050789	biological_process, regulation of biological process	0.82	5	NR4A3, ADAMTS1, RARRES1, FNIP2, MSTRG.16074
	2	GO:0040011	locomotion	Biological Process	GO:0008150	biological_process	0.29	2	NR4A3, ADAMTS1
	2	GO:0065007	biological regulation	Biological Process	GO:0008150	biological_process	2.74	7	NR4A3, ADAMTS1, MSTRG.16644, RARRES1, MSTRG.7225, FNIP2, MSTRG.16074
	2	GO:0048511	rhythmic process	Biological Process	GO:0008150	biological_process	0.36	1	ADAMTS1
	2	GO:0048518	positive regulation of biological process	Biological Process	GO:0008150, GO:0050789	biological_process, regulation of biological process	2.99	5	NR4A3, MSTRG.16644, ADAMTS1, FNIP2, MSTRG.16074
	2	GO:0032502	developmental process	Biological Process	GO:0008150	biological_process	2	3	NR4A3, ADAMTS1, RARRES1
	2	GO:0110148	biomineralization	Biological Process	GO:0008150	biological_process	0.6	1	RARRES1
	2	GO:0009987	cellular process	Biological Process	GO:0008150	biological_process	7.67	7	NR4A3, MSTRG.16644, ADAMTS1, MSTRG.10331, RARRES1, FNIP2, MSTRG.16074
	2	GO:0000003	reproduction	Biological Process	GO:0008150	biological_process	0.22	1	ADAMTS1
	2	GO:0008152	metabolic process	Biological Process	GO:0008150	biological_process	1.52	5	NR4A3, MSTRG.16644, ADAMTS1, RARRES1, FNIP2
	2	GO:0007610	behavior	Biological Process	GO:0008150	biological_process	0.96	1	NR4A3
	2	GO:0032501	multicellular organismal process	Biological Process	GO:0008150	biological_process	2.04	3	NR4A3, ADAMTS1, RARRES1
	2	GO:0051704	multi-organism process	Biological Process	GO:0008150	biological_process	0.05	1	ADAMTS1
	2	GO:0050789	regulation of biological process	Biological Process	GO:0008150, GO:0065007	biological_process, biological regulation	3.19	7	NR4A3, ADAMTS1, MSTRG.16644, RARRES1, MSTRG.7225, FNIP2, MSTRG.16074
	2	GO:0022610	biological adhesion	Biological Process	GO:0008150	biological_process	0.08	1	NR4A3
	2	GO:0051179	localization	Biological Process	GO:0008150	biological_process	1.11	3	NR4A3, ADAMTS1, MSTRG.10055
	2	GO:0022414	reproductive process	Biological Process	GO:0008150, GO:0000003	biological_process, reproduction	0.36	1	ADAMTS1
	2	GO:0023052	signaling	Biological Process	GO:0008150	biological_process	1.26	4	NR4A3, MSTRG.16644, FNIP2, MSTRG.16074
	2	GO:0050896	response to stimulus	Biological Process	GO:0008150	biological_process	2.5	6	NR4A3, MSTRG.16644, MSTRG.10331, MSTRG.7225, FNIP2, MSTRG.16074
	2	GO:0002376	immune system process	Biological Process	GO:0008150	biological_process	0.42	1	NR4A3
	3	GO:0001775	cell activation	Biological Process	GO:0009987	cellular process	0.21	1	NR4A3
	3	GO:0044238	primary metabolic process	Biological Process	GO:0008152	metabolic process	1.09	5	NR4A3, ADAMTS1, MSTRG.16644, RARRES1, FNIP2
	3	GO:0022602	ovulation cycle process	Biological Process	GO:0048511, GO:0042698, GO:0022414	rhythmic process, ovulation cycle, reproductive process	0.6	1	ADAMTS1
	3	GO:0019953	sexual reproduction	Biological Process	GO:0044703, GO:0000003	multi-organism reproductive process, reproduction	0.13	1	ADAMTS1
	3	GO:0051234	establishment of localization	Biological Process	GO:0051179	localization	1.69	2	NR4A3, MSTRG.10055
	3	GO:0050794	regulation of cellular process	Biological Process	GO:0009987, GO:0050789	cellular process, regulation of biological process	3.97	6	NR4A3, MSTRG.16644, ADAMTS1, RARRES1, FNIP2, MSTRG.16074
	3	GO:0031214	biomineral tissue development	Biological Process	GO:0110148, GO:0048513, GO:0009888	biomineralization, animal organ development, tissue development	1	1	RARRES1
	3	GO:0006928	movement of cell or subcellular component	Biological Process	GO:0009987	cellular process	0.52	2	NR4A3, ADAMTS1
	3	GO:0055114	oxidation-reduction process	Biological Process	GO:0008152	metabolic process	1.18	1	NR4A3
	3	GO:0032879	regulation of localization	Biological Process	GO:0050789, GO:0051179	regulation of biological process, localization	0.22	2	NR4A3, ADAMTS1
	3	GO:0048871	multicellular organismal homeostasis	Biological Process	GO:0032501, GO:0042592	multicellular organismal process, homeostatic process	0.6	1	NR4A3
	3	GO:0003008	system process	Biological Process	GO:0032501	multicellular organismal process	0.22	1	NR4A3
	3	GO:0048520	positive regulation of behavior	Biological Process	GO:0007610, GO:0048518, GO:0050795	behavior, positive regulation of biological process, regulation of behavior	0.6	1	NR4A3
	3	GO:0009605	response to external stimulus	Biological Process	GO:0050896	response to stimulus	0.49	1	NR4A3
	3	GO:0002252	immune effector process	Biological Process	GO:0002376	immune system process	0.44	1	NR4A3
	3	GO:0051050	positive regulation of transport	Biological Process	GO:0048518, GO:0051049, GO:0006810	positive regulation of biological process, regulation of transport, transport	0.36	1	NR4A3
	3	GO:0042330	taxis	Biological Process	GO:0009605, GO:0040011	response to external stimulus, locomotion	0.22	1	NR4A3
	3	GO:0023051	regulation of signaling	Biological Process	GO:0023052, GO:0050789	signaling, regulation of biological process	0.29	2	FNIP2, MSTRG.16074
	3	GO:0044237	cellular metabolic process	Biological Process	GO:0009987, GO:0008152	cellular process, metabolic process	0.91	4	NR4A3, MSTRG.16644, RARRES1, FNIP2
	3	GO:0065008	regulation of biological quality	Biological Process	GO:0065007	biological regulation	0.22	1	NR4A3
	3	GO:0065009	regulation of molecular function	Biological Process	GO:0065007	biological regulation	1.2	4	MSTRG.16644, RARRES1, FNIP2, MSTRG.16074
	3	GO:0006950	response to stress	Biological Process	GO:0050896	response to stimulus	1.45	4	NR4A3, MSTRG.10331, MSTRG.7225, FNIP2
	3	GO:0055085	transmembrane transport	Biological Process	GO:0009987, GO:0006810	cellular process, transport	0.36	1	NR4A3
	3	GO:0045321	leukocyte activation	Biological Process	GO:0001775, GO:0002376	cell activation, immune system process	0.35	1	NR4A3
	3	GO:0071840	cellular component organization or biogenesis	Biological Process	GO:0009987	cellular process	0.59	3	NR4A3, ADAMTS1, FNIP2
	3	GO:0050795	regulation of behavior	Biological Process	GO:0007610, GO:0050789	behavior, regulation of biological process	0.36	1	NR4A3
	3	GO:0048523	negative regulation of cellular process	Biological Process	GO:0009987, GO:0048519, GO:0050794	cellular process, negative regulation of biological process, regulation of cellular process	0.95	4	NR4A3, RARRES1, FNIP2, MSTRG.16074
	3	GO:0023056	positive regulation of signaling	Biological Process	GO:0023051, GO:0023052, GO:0048518	regulation of signaling, signaling, positive regulation of biological process	0.22	1	MSTRG.16074
	3	GO:0007165	signal transduction	Biological Process	GO:0009987, GO:0023052, GO:0007154, GO:0051716, GO:0050794	cellular process, signaling, cell communication, cellular response to stimulus, regulation of cellular process	2.1	4	NR4A3, MSTRG.16644, FNIP2, MSTRG.16074
	3	GO:0007049	cell cycle	Biological Process	GO:0009987	cellular process	1.33	2	NR4A3, ADAMTS1
	3	GO:0001816	cytokine production	Biological Process	GO:0032501, GO:0010467	multicellular organismal process, gene expression	0.13	1	NR4A3
	3	GO:0051641	cellular localization	Biological Process	GO:0009987, GO:0051179	cellular process, localization	0.22	1	NR4A3
	3	GO:0048869	cellular developmental process	Biological Process	GO:0009987, GO:0032502	cellular process, developmental process	0.44	1	NR4A3
	3	GO:0016192	vesicle-mediated transport	Biological Process	GO:0009987, GO:0006810	cellular process, transport	0.13	1	NR4A3
	3	GO:0009893	positive regulation of metabolic process	Biological Process	GO:0019222, GO:0048518, GO:0008152	regulation of metabolic process, positive regulation of biological process, metabolic process	0.52	3	NR4A3, MSTRG.16644, FNIP2
	3	GO:0051240	positive regulation of multicellular organismal process	Biological Process	GO:0032501, GO:0048518, GO:0051239	multicellular organismal process, positive regulation of biological process, regulation of multicellular organismal process	0.13	1	NR4A3
	3	GO:0044281	small molecule metabolic process	Biological Process	GO:0008152	metabolic process	0.26	1	NR4A3
	3	GO:0051716	cellular response to stimulus	Biological Process	GO:0009987, GO:0050896	cellular process, response to stimulus	2.52	5	NR4A3, MSTRG.16644, MSTRG.10331, FNIP2, MSTRG.16074
	3	GO:0048522	positive regulation of cellular process	Biological Process	GO:0009987, GO:0048518, GO:0050794	cellular process, positive regulation of biological process, regulation of cellular process	3.9	5	NR4A3, MSTRG.16644, ADAMTS1, FNIP2, MSTRG.16074
	3	GO:0006955	immune response	Biological Process	GO:0002376, GO:0050896	immune system process, response to stimulus	0.25	1	NR4A3
	3	GO:0048646	anatomical structure formation involved in morphogenesis	Biological Process	GO:0032502, GO:0009653	developmental process, anatomical structure morphogenesis	1.08	2	NR4A3, ADAMTS1
	3	GO:0009058	biosynthetic process	Biological Process	GO:0008152	metabolic process	0.23	2	NR4A3, FNIP2
	3	GO:0040017	positive regulation of locomotion	Biological Process	GO:0048518, GO:0040012, GO:0040011	positive regulation of biological process, regulation of locomotion, locomotion	0.26	2	NR4A3, ADAMTS1
	3	GO:0048870	cell motility	Biological Process	GO:0040011, GO:0051674, GO:0006928	locomotion, localization of cell, movement of cell or subcellular component	0.26	2	NR4A3, ADAMTS1
	3	GO:0019222	regulation of metabolic process	Biological Process	GO:0050789, GO:0008152	regulation of biological process, metabolic process	0.53	4	NR4A3, MSTRG.16644, RARRES1, FNIP2
	3	GO:0006807	nitrogen compound metabolic process	Biological Process	GO:0008152	metabolic process	0.64	5	NR4A3, ADAMTS1, MSTRG.16644, RARRES1, FNIP2
	3	GO:0051674	localization of cell	Biological Process	GO:0009987, GO:0051179	cellular process, localization	0.16	2	NR4A3, ADAMTS1
	3	GO:0042698	ovulation cycle	Biological Process	GO:0048511, GO:0048609	rhythmic process, multicellular organismal reproductive process	0.36	1	ADAMTS1
	3	GO:0044703	multi-organism reproductive process	Biological Process	GO:0051704, GO:0022414	multi-organism process, reproductive process	0.08	1	ADAMTS1
	3	GO:0030534	adult behavior	Biological Process	GO:0007610, GO:0032501	behavior, multicellular organismal process	1	1	NR4A3
	3	GO:0008219	cell death	Biological Process	GO:0009987	cellular process	3.55	3	NR4A3, MSTRG.10331, FNIP2
	3	GO:0002440	production of molecular mediator of immune response	Biological Process	GO:0002376	immune system process	0.13	1	NR4A3
	3	GO:0048585	negative regulation of response to stimulus	Biological Process	GO:0050896, GO:0048519, GO:0048583	response to stimulus, negative regulation of biological process, regulation of response to stimulus	0.39	3	NR4A3, FNIP2, MSTRG.16074
	3	GO:0048583	regulation of response to stimulus	Biological Process	GO:0050789, GO:0050896	regulation of biological process, response to stimulus	0.97	4	NR4A3, MSTRG.7225, FNIP2, MSTRG.16074
	3	GO:0050793	regulation of developmental process	Biological Process	GO:0032502, GO:0050789	developmental process, regulation of biological process	0.22	1	ADAMTS1
	3	GO:0071704	organic substance metabolic process	Biological Process	GO:0008152	metabolic process	0.96	5	NR4A3, MSTRG.16644, ADAMTS1, RARRES1, FNIP2
	3	GO:0048856	anatomical structure development	Biological Process	GO:0032502	developmental process	2.22	3	NR4A3, ADAMTS1, RARRES1
	3	GO:0009719	response to endogenous stimulus	Biological Process	GO:0050896	response to stimulus	0.48	1	NR4A3
	3	GO:0140352	export from cell	Biological Process	GO:0009987, GO:0006810	cellular process, transport	0.08	1	NR4A3
	3	GO:0051241	negative regulation of multicellular organismal process	Biological Process	GO:0032501, GO:0048519, GO:0051239	multicellular organismal process, negative regulation of biological process, regulation of multicellular organismal process	0.22	1	ADAMTS1
	3	GO:0042221	response to chemical	Biological Process	GO:0050896	response to stimulus	1.15	2	NR4A3, MSTRG.7225
	3	GO:0009653	anatomical structure morphogenesis	Biological Process	GO:0032502, GO:0048856	developmental process, anatomical structure development	1.23	2	NR4A3, ADAMTS1
	3	GO:0022402	cell cycle process	Biological Process	GO:0009987, GO:0007049	cellular process, cell cycle	0.13	1	ADAMTS1
	3	GO:0051239	regulation of multicellular organismal process	Biological Process	GO:0032501, GO:0050789	multicellular organismal process, regulation of biological process	0.26	2	NR4A3, ADAMTS1
	3	GO:0008283	cell population proliferation	Biological Process	GO:0009987	cellular process	1.39	2	NR4A3, ADAMTS1
	3	GO:0040012	regulation of locomotion	Biological Process	GO:0050789, GO:0040011	regulation of biological process, locomotion	0.16	2	NR4A3, ADAMTS1
	3	GO:0007275	multicellular organism development	Biological Process	GO:0032501, GO:0048856	multicellular organismal process, anatomical structure development	1.29	3	NR4A3, ADAMTS1, RARRES1
	3	GO:0002682	regulation of immune system process	Biological Process	GO:0050789, GO:0002376	regulation of biological process, immune system process	0.26	1	NR4A3
	3	GO:0002684	positive regulation of immune system process	Biological Process	GO:0048518, GO:0002376, GO:0002682	positive regulation of biological process, immune system process, regulation of immune system process	0.35	1	NR4A3
	3	GO:0007154	cell communication	Biological Process	GO:0009987	cellular process	1.26	4	NR4A3, MSTRG.16644, FNIP2, MSTRG.16074
	3	GO:0007155	cell adhesion	Biological Process	GO:0009987, GO:0022610	cellular process, biological adhesion	0.13	1	NR4A3
	3	GO:0048584	positive regulation of response to stimulus	Biological Process	GO:0048518, GO:0050896, GO:0048583	positive regulation of biological process, response to stimulus, regulation of response to stimulus	0.39	2	NR4A3, MSTRG.16074
	3	GO:0032504	multicellular organism reproduction	Biological Process	GO:0032501, GO:0000003	multicellular organismal process, reproduction	0.22	1	ADAMTS1
	3	GO:0009892	negative regulation of metabolic process	Biological Process	GO:0019222, GO:0048519, GO:0008152	regulation of metabolic process, negative regulation of biological process, metabolic process	0.34	3	NR4A3, RARRES1, FNIP2
	3	GO:0048609	multicellular organismal reproductive process	Biological Process	GO:0032504, GO:0022414	multicellular organism reproduction, reproductive process	0.36	1	ADAMTS1
	3	GO:0051093	negative regulation of developmental process	Biological Process	GO:0050793, GO:0032502, GO:0048519	regulation of developmental process, developmental process, negative regulation of biological process	0.22	1	ADAMTS1
	3	GO:0003006	developmental process involved in reproduction	Biological Process	GO:0032502, GO:0022414	developmental process, reproductive process	0.13	1	ADAMTS1
	3	GO:0007631	feeding behavior	Biological Process	GO:0007610	behavior	0.6	1	NR4A3
	3	GO:0023057	negative regulation of signaling	Biological Process	GO:0023051, GO:0023052, GO:0048519	regulation of signaling, signaling, negative regulation of biological process	0.26	2	FNIP2, MSTRG.16074
	3	GO:0002253	activation of immune response	Biological Process	GO:0050778, GO:0002376	positive regulation of immune response, immune system process	0.13	1	NR4A3
	4	GO:0051656	establishment of organelle localization	Biological Process	GO:0051234, GO:0051640	establishment of localization, organelle localization	0.6	1	NR4A3
	4	GO:0003205	cardiac chamber development	Biological Process	GO:0048856, GO:0007507	anatomical structure development, heart development	0.36	1	ADAMTS1
	4	GO:0001542	ovulation from ovarian follicle	Biological Process	GO:0008585, GO:0030728, GO:0022602	female gonad development, ovulation, ovulation cycle process	1	1	ADAMTS1
	4	GO:0042127	regulation of cell population proliferation	Biological Process	GO:0008283, GO:0050794	cell population proliferation, regulation of cellular process	0.79	2	NR4A3, ADAMTS1
	4	GO:2000145	regulation of cell motility	Biological Process	GO:0051270, GO:0048870, GO:0040012	regulation of cellular component movement, cell motility, regulation of locomotion	0.26	2	NR4A3, ADAMTS1
	4	GO:0035726	common myeloid progenitor cell proliferation	Biological Process	GO:0008283	cell population proliferation	1	1	NR4A3
	4	GO:0010604	positive regulation of macromolecule metabolic process	Biological Process	GO:0043170, GO:0009893, GO:0060255	macromolecule metabolic process, positive regulation of metabolic process, regulation of macromolecule metabolic process	0.42	3	NR4A3, MSTRG.16644, FNIP2
	4	GO:0007186	G protein-coupled receptor signaling pathway	Biological Process	GO:0007165	signal transduction	1	1	MSTRG.16644
	4	GO:0070997	neuron death	Biological Process	GO:0008219	cell death	0.58	1	NR4A3
	4	GO:0050778	positive regulation of immune response	Biological Process	GO:0006955, GO:0050776, GO:0048584, GO:0002684	immune response, regulation of immune response, positive regulation of response to stimulus, positive regulation of immune system process	0.29	1	NR4A3
	4	GO:2000253	positive regulation of feeding behavior	Biological Process	GO:0007631, GO:0060259, GO:0048520	feeding behavior, regulation of feeding behavior, positive regulation of behavior	1	1	NR4A3
	4	GO:0002696	positive regulation of leukocyte activation	Biological Process	GO:0050867, GO:0045321, GO:0002684, GO:0002694	positive regulation of cell activation, leukocyte activation, positive regulation of immune system process, regulation of leukocyte activation	0.36	1	NR4A3
	4	GO:0008284	positive regulation of cell population proliferation	Biological Process	GO:0042127, GO:0008283, GO:0048522	regulation of cell population proliferation, cell population proliferation, positive regulation of cellular process	1.32	2	NR4A3, ADAMTS1
	4	GO:0097009	energy homeostasis	Biological Process	GO:0048871	multicellular organismal homeostasis	1	1	NR4A3
	4	GO:0048468	cell development	Biological Process	GO:0048869, GO:0048856, GO:0030154	cellular developmental process, anatomical structure development, cell differentiation	0.13	1	NR4A3
	4	GO:0010605	negative regulation of macromolecule metabolic process	Biological Process	GO:0043170, GO:0009892, GO:0060255	macromolecule metabolic process, negative regulation of metabolic process, regulation of macromolecule metabolic process	0.51	3	NR4A3, RARRES1, FNIP2
	4	GO:1901576	organic substance biosynthetic process	Biological Process	GO:0071704, GO:0009058	organic substance metabolic process, biosynthetic process	0.23	2	NR4A3, FNIP2
	4	GO:0050673	epithelial cell proliferation	Biological Process	GO:0008283	cell population proliferation	0.6	1	NR4A3
	4	GO:0010942	positive regulation of cell death	Biological Process	GO:0008219, GO:0010941, GO:0048522	cell death, regulation of cell death, positive regulation of cellular process	0.22	1	NR4A3
	4	GO:2000026	regulation of multicellular organismal development	Biological Process	GO:0007275, GO:0050793, GO:0051239	multicellular organism development, regulation of developmental process, regulation of multicellular organismal process	0.22	1	ADAMTS1
	4	GO:0007276	gamete generation	Biological Process	GO:0048609, GO:0019953	multicellular organismal reproductive process, sexual reproduction	0.22	1	ADAMTS1
	4	GO:0071495	cellular response to endogenous stimulus	Biological Process	GO:0009719	response to endogenous stimulus	0.79	1	NR4A3
	4	GO:0034440	lipid oxidation	Biological Process	GO:0055114, GO:0030258	oxidation-reduction process, lipid modification	0.36	1	NR4A3
	4	GO:0030728	ovulation	Biological Process	GO:0048609, GO:0007292	multicellular organismal reproductive process, female gamete generation	0.6	1	ADAMTS1
	4	GO:0098609	cell-cell adhesion	Biological Process	GO:0007155	cell adhesion	0.22	1	NR4A3
	4	GO:2000147	positive regulation of cell motility	Biological Process	GO:0040017, GO:2000145, GO:0048870, GO:0051272	positive regulation of locomotion, regulation of cell motility, cell motility, positive regulation of cellular component movement	0.43	2	NR4A3, ADAMTS1
	4	GO:0051129	negative regulation of cellular component organization	Biological Process	GO:0051128, GO:0016043, GO:0048523	regulation of cellular component organization, cellular component organization, negative regulation of cellular process	0.36	1	FNIP2
	4	GO:0035239	tube morphogenesis	Biological Process	GO:0009653, GO:0035295	anatomical structure morphogenesis, tube development	0.82	2	NR4A3, ADAMTS1
	4	GO:0006979	response to oxidative stress	Biological Process	GO:0006950	response to stress	0.85	2	NR4A3, MSTRG.7225
	4	GO:0032940	secretion by cell	Biological Process	GO:0140352, GO:0046903	export from cell, secretion	0.13	1	NR4A3
	4	GO:0051130	positive regulation of cellular component organization	Biological Process	GO:0051128, GO:0048522, GO:0016043	regulation of cellular component organization, positive regulation of cellular process, cellular component organization	0.6	1	FNIP2
	4	GO:0051270	regulation of cellular component movement	Biological Process	GO:0032879, GO:0006928, GO:0050794	regulation of localization, movement of cell or subcellular component, regulation of cellular process	0.16	2	NR4A3, ADAMTS1
	4	GO:0051128	regulation of cellular component organization	Biological Process	GO:0016043, GO:0050794	cellular component organization, regulation of cellular process	0.58	1	FNIP2
	4	GO:0006810	transport	Biological Process	GO:0051234	establishment of localization	2.29	2	NR4A3, MSTRG.10055
	4	GO:0051272	positive regulation of cellular component movement	Biological Process	GO:0051270, GO:0048522, GO:0006928	regulation of cellular component movement, positive regulation of cellular process, movement of cell or subcellular component	0.26	2	NR4A3, ADAMTS1
	4	GO:1903047	mitotic cell cycle process	Biological Process	GO:0000278, GO:0022402	mitotic cell cycle, cell cycle process	0.22	1	ADAMTS1
	4	GO:0060004	reflex	Biological Process	GO:0009605	response to external stimulus	0.6	1	NR4A3
	4	GO:0002367	cytokine production involved in immune response	Biological Process	GO:0006955, GO:0001816, GO:0002440	immune response, cytokine production, production of molecular mediator of immune response	0.22	1	NR4A3
	4	GO:0030155	regulation of cell adhesion	Biological Process	GO:0007155, GO:0050794	cell adhesion, regulation of cellular process	0.13	1	NR4A3
	4	GO:0006082	organic acid metabolic process	Biological Process	GO:0044237, GO:0071704, GO:0044281	cellular metabolic process, organic substance metabolic process, small molecule metabolic process	0.12	1	NR4A3
	4	GO:0006887	exocytosis	Biological Process	GO:0032940, GO:0016192	secretion by cell, vesicle-mediated transport	0.22	1	NR4A3
	4	GO:0010648	negative regulation of cell communication	Biological Process	GO:0010646, GO:0007154, GO:0048523	regulation of cell communication, cell communication, negative regulation of cellular process	0.26	2	FNIP2, MSTRG.16074
	4	GO:0050865	regulation of cell activation	Biological Process	GO:0001775, GO:0050794	cell activation, regulation of cellular process	0.13	1	NR4A3
	4	GO:0034641	cellular nitrogen compound metabolic process	Biological Process	GO:0044237, GO:0006807	cellular metabolic process, nitrogen compound metabolic process	0.08	2	NR4A3, FNIP2
	4	GO:0010035	response to inorganic substance	Biological Process	GO:0042221	response to chemical	0.08	1	NR4A3
	4	GO:0002699	positive regulation of immune effector process	Biological Process	GO:0002252, GO:0002697, GO:0002684	immune effector process, regulation of immune effector process, positive regulation of immune system process	0.13	1	NR4A3
	4	GO:0006725	cellular aromatic compound metabolic process	Biological Process	GO:0044237	cellular metabolic process	0.08	2	NR4A3, FNIP2
	4	GO:0033554	cellular response to stress	Biological Process	GO:0051716, GO:0006950	cellular response to stimulus, response to stress	1.61	3	NR4A3, MSTRG.10331, FNIP2
	4	GO:0032989	cellular component morphogenesis	Biological Process	GO:0048869, GO:0009653, GO:0016043	cellular developmental process, anatomical structure morphogenesis, cellular component organization	0.05	1	NR4A3
	4	GO:0002366	leukocyte activation involved in immune response	Biological Process	GO:0002263, GO:0045321	cell activation involved in immune response, leukocyte activation	0.22	1	NR4A3
	4	GO:0033002	muscle cell proliferation	Biological Process	GO:0008283	cell population proliferation	0.43	2	NR4A3, ADAMTS1
	4	GO:0051049	regulation of transport	Biological Process	GO:0032879, GO:0006810	regulation of localization, transport	0.22	1	NR4A3
	4	GO:0006793	phosphorus metabolic process	Biological Process	GO:0044237	cellular metabolic process	0.12	2	MSTRG.16644, FNIP2
	4	GO:0010646	regulation of cell communication	Biological Process	GO:0007154, GO:0050794	cell communication, regulation of cellular process	0.29	2	FNIP2, MSTRG.16074
	4	GO:0002443	leukocyte mediated immunity	Biological Process	GO:0002252	immune effector process	0.22	1	NR4A3
	4	GO:0060343	trabecula formation	Biological Process	GO:0061383, GO:0009887, GO:0048646	trabecula morphogenesis, animal organ morphogenesis, anatomical structure formation involved in morphogenesis	0.6	1	ADAMTS1
	4	GO:1900408	negative regulation of cellular response to oxidative stress	Biological Process	GO:1900407, GO:0034599, GO:1902883, GO:0048523	regulation of cellular response to oxidative stress, cellular response to oxidative stress, negative regulation of response to oxidative stress, negative regulation of cellular process	0.22	1	NR4A3
	4	GO:0001704	formation of primary germ layer	Biological Process	GO:0048646, GO:0007369	anatomical structure formation involved in morphogenesis, gastrulation	0.6	1	NR4A3
	4	GO:0009888	tissue development	Biological Process	GO:0048856	anatomical structure development	0.82	2	NR4A3, RARRES1
	4	GO:0044087	regulation of cellular component biogenesis	Biological Process	GO:0044085, GO:0050794	cellular component biogenesis, regulation of cellular process	0.36	1	FNIP2
	4	GO:0035295	tube development	Biological Process	GO:0007275, GO:0048856	multicellular organism development, anatomical structure development	0.49	2	NR4A3, ADAMTS1
	4	GO:0097190	apoptotic signaling pathway	Biological Process	GO:0007165, GO:0006915	signal transduction, apoptotic process	0.36	1	FNIP2
	4	GO:0006935	chemotaxis	Biological Process	GO:0042221, GO:0042330	response to chemical, taxis	0.36	1	NR4A3
	4	GO:0002263	cell activation involved in immune response	Biological Process	GO:0001775, GO:0002252, GO:0006955	cell activation, immune effector process, immune response	0.13	1	NR4A3
	4	GO:0051173	positive regulation of nitrogen compound metabolic process	Biological Process	GO:0051171, GO:0009893, GO:0006807	regulation of nitrogen compound metabolic process, positive regulation of metabolic process, nitrogen compound metabolic process	0.17	3	NR4A3, MSTRG.16644, FNIP2
	4	GO:0097485	neuron projection guidance	Biological Process	GO:0006935, GO:0048812, GO:0006928	chemotaxis, neuron projection morphogenesis, movement of cell or subcellular component	0.6	1	NR4A3
	4	GO:0002764	immune response-regulating signaling pathway	Biological Process	GO:0007165, GO:0050776	signal transduction, regulation of immune response	0.13	1	NR4A3
	4	GO:0046660	female sex differentiation	Biological Process	GO:0007275, GO:0007548	multicellular organism development, sex differentiation	0.22	1	ADAMTS1
	4	GO:0051726	regulation of cell cycle	Biological Process	GO:0007049, GO:0050794	cell cycle, regulation of cellular process	1.33	2	NR4A3, ADAMTS1
	4	GO:0042180	cellular ketone metabolic process	Biological Process	GO:0044237, GO:0071704, GO:0044281	cellular metabolic process, organic substance metabolic process, small molecule metabolic process	0.13	1	NR4A3
	4	GO:0048729	tissue morphogenesis	Biological Process	GO:0009653, GO:0009888	anatomical structure morphogenesis, tissue development	0.36	1	NR4A3
	4	GO:0000278	mitotic cell cycle	Biological Process	GO:0007049	cell cycle	0.22	1	ADAMTS1
	4	GO:0062012	regulation of small molecule metabolic process	Biological Process	GO:0019222, GO:0044281	regulation of metabolic process, small molecule metabolic process	0.22	1	NR4A3
	4	GO:0031324	negative regulation of cellular metabolic process	Biological Process	GO:0031323, GO:0044237, GO:0009892, GO:0048523	regulation of cellular metabolic process, cellular metabolic process, negative regulation of metabolic process, negative regulation of cellular process	0.39	3	NR4A3, RARRES1, FNIP2
	4	GO:0062013	positive regulation of small molecule metabolic process	Biological Process	GO:0062012, GO:0009893, GO:0044281	regulation of small molecule metabolic process, positive regulation of metabolic process, small molecule metabolic process	0.36	1	NR4A3
	4	GO:1901698	response to nitrogen compound	Biological Process	GO:0042221	response to chemical	0.21	1	NR4A3
	4	GO:0044092	negative regulation of molecular function	Biological Process	GO:0065009	regulation of molecular function	1.93	3	RARRES1, FNIP2, MSTRG.16074
	4	GO:0009444	pyruvate oxidation	Biological Process	GO:0055114, GO:0006090	oxidation-reduction process, pyruvate metabolic process	1	1	NR4A3
	4	GO:0044260	cellular macromolecule metabolic process	Biological Process	GO:0044237, GO:0043170	cellular metabolic process, macromolecule metabolic process	0.59	4	NR4A3, MSTRG.16644, RARRES1, FNIP2
	4	GO:0009891	positive regulation of biosynthetic process	Biological Process	GO:0009058, GO:0009893, GO:0009889	biosynthetic process, positive regulation of metabolic process, regulation of biosynthetic process	0.08	1	NR4A3
	4	GO:0021766	hippocampus development	Biological Process	GO:0021543, GO:0048856, GO:0021761	pallium development, anatomical structure development, limbic system development	1	1	NR4A3
	4	GO:0002702	positive regulation of production of molecular mediator of immune response	Biological Process	GO:0002699, GO:0002700, GO:0002440	positive regulation of immune effector process, regulation of production of molecular mediator of immune response, production of molecular mediator of immune response	0.22	1	NR4A3
	4	GO:0006091	generation of precursor metabolites and energy	Biological Process	GO:0044237	cellular metabolic process	0.36	1	NR4A3
	4	GO:0009890	negative regulation of biosynthetic process	Biological Process	GO:0009058, GO:0009892, GO:0009889	biosynthetic process, negative regulation of metabolic process, regulation of biosynthetic process	0.26	2	NR4A3, FNIP2
	4	GO:0021537	telencephalon development	Biological Process	GO:0030900, GO:0048856	forebrain development, anatomical structure development	0.36	1	NR4A3
	4	GO:0002700	regulation of production of molecular mediator of immune response	Biological Process	GO:0002697, GO:0002440	regulation of immune effector process, production of molecular mediator of immune response	0.22	1	NR4A3
	4	GO:0009966	regulation of signal transduction	Biological Process	GO:0023051, GO:0007165, GO:0010646, GO:0048583	regulation of signaling, signal transduction, regulation of cell communication, regulation of response to stimulus	0.48	2	FNIP2, MSTRG.16074
	4	GO:0045787	positive regulation of cell cycle	Biological Process	GO:0007049, GO:0051726, GO:0048522	cell cycle, regulation of cell cycle, positive regulation of cellular process	2.22	2	NR4A3, ADAMTS1
	4	GO:0031325	positive regulation of cellular metabolic process	Biological Process	GO:0031323, GO:0044237, GO:0048522, GO:0009893	regulation of cellular metabolic process, cellular metabolic process, positive regulation of cellular process, positive regulation of metabolic process	0.65	3	NR4A3, MSTRG.16644, FNIP2
	4	GO:0048598	embryonic morphogenesis	Biological Process	GO:0009653, GO:0009790	anatomical structure morphogenesis, embryo development	0.82	1	NR4A3
	4	GO:1902883	negative regulation of response to oxidative stress	Biological Process	GO:1902882, GO:0048585, GO:0006979	regulation of response to oxidative stress, negative regulation of response to stimulus, response to oxidative stress	0.22	1	NR4A3
	4	GO:0060255	regulation of macromolecule metabolic process	Biological Process	GO:0019222, GO:0043170	regulation of metabolic process, macromolecule metabolic process	0.62	4	NR4A3, MSTRG.16644, RARRES1, FNIP2
	4	GO:0002694	regulation of leukocyte activation	Biological Process	GO:0050865, GO:0045321, GO:0002682	regulation of cell activation, leukocyte activation, regulation of immune system process	0.22	1	NR4A3
	4	GO:0045137	development of primary sexual characteristics	Biological Process	GO:0007275, GO:0007548, GO:0003006	multicellular organism development, sex differentiation, developmental process involved in reproduction	0.22	1	ADAMTS1
	4	GO:0015980	energy derivation by oxidation of organic compounds	Biological Process	GO:0055114, GO:0006091	oxidation-reduction process, generation of precursor metabolites and energy	0.6	1	NR4A3
	4	GO:0051649	establishment of localization in cell	Biological Process	GO:0051641, GO:0051234	cellular localization, establishment of localization	0.36	1	NR4A3
	4	GO:0048513	animal organ development	Biological Process	GO:0048856, GO:0048731	anatomical structure development, system development	1.84	3	NR4A3, ADAMTS1, RARRES1
	4	GO:0048731	system development	Biological Process	GO:0007275, GO:0048856	multicellular organism development, anatomical structure development	1.53	3	NR4A3, ADAMTS1, RARRES1
	4	GO:0016477	cell migration	Biological Process	GO:0048870	cell motility	0.43	2	NR4A3, ADAMTS1
	4	GO:0007548	sex differentiation	Biological Process	GO:0003006	developmental process involved in reproduction	0.13	1	ADAMTS1
	4	GO:0010564	regulation of cell cycle process	Biological Process	GO:0051726, GO:0022402	regulation of cell cycle, cell cycle process	0.13	1	ADAMTS1
	4	GO:0002274	myeloid leukocyte activation	Biological Process	GO:0045321	leukocyte activation	0.43	1	NR4A3
	4	GO:0021543	pallium development	Biological Process	GO:0021537, GO:0048856	telencephalon development, anatomical structure development	0.6	1	NR4A3
	4	GO:0051640	organelle localization	Biological Process	GO:0051641	cellular localization	0.36	1	NR4A3
	4	GO:0080135	regulation of cellular response to stress	Biological Process	GO:0033554, GO:0080134, GO:0050794	cellular response to stress, regulation of response to stress, regulation of cellular process	0.08	1	NR4A3
	4	GO:0051171	regulation of nitrogen compound metabolic process	Biological Process	GO:0019222, GO:0006807	regulation of metabolic process, nitrogen compound metabolic process	0.24	4	NR4A3, MSTRG.16644, RARRES1, FNIP2
	4	GO:0001525	angiogenesis	Biological Process	GO:0048514, GO:0048646	blood vessel morphogenesis, anatomical structure formation involved in morphogenesis	0.6	1	ADAMTS1
	4	GO:0043299	leukocyte degranulation	Biological Process	GO:0002252, GO:0045055, GO:0051649	immune effector process, regulated exocytosis, establishment of localization in cell	0.6	1	NR4A3
	4	GO:0007166	cell surface receptor signaling pathway	Biological Process	GO:0007165	signal transduction	0.35	1	NR4A3
	4	GO:0090068	positive regulation of cell cycle process	Biological Process	GO:0045787, GO:0022402, GO:0010564	positive regulation of cell cycle, cell cycle process, regulation of cell cycle process	0.22	1	ADAMTS1
	4	GO:0016043	cellular component organization	Biological Process	GO:0071840	cellular component organization or biogenesis	0.98	3	NR4A3, ADAMTS1, FNIP2
	4	GO:0036473	cell death in response to oxidative stress	Biological Process	GO:0008219, GO:0034599	cell death, cellular response to oxidative stress	0.22	1	NR4A3
	4	GO:0009887	animal organ morphogenesis	Biological Process	GO:0009653, GO:0048513	anatomical structure morphogenesis, animal organ development	0.49	2	NR4A3, ADAMTS1
	4	GO:0050776	regulation of immune response	Biological Process	GO:0006955, GO:0002682, GO:0048583	immune response, regulation of immune system process, regulation of response to stimulus	0.29	1	NR4A3
	4	GO:0034219	carbohydrate transmembrane transport	Biological Process	GO:0008643, GO:0055085	carbohydrate transport, transmembrane transport	0.13	1	NR4A3
	4	GO:0001568	blood vessel development	Biological Process	GO:0048856, GO:0001944	anatomical structure development, vasculature development	0.22	1	ADAMTS1
	4	GO:0035556	intracellular signal transduction	Biological Process	GO:0007165	signal transduction	1.15	2	FNIP2, MSTRG.16074
	4	GO:0002757	immune response-activating signal transduction	Biological Process	GO:0002253, GO:0002764	activation of immune response, immune response-regulating signaling pathway	0.22	1	NR4A3
	4	GO:0031323	regulation of cellular metabolic process	Biological Process	GO:0019222, GO:0044237, GO:0050794	regulation of metabolic process, cellular metabolic process, regulation of cellular process	0.65	4	NR4A3, MSTRG.16644, RARRES1, FNIP2
	4	GO:0034764	positive regulation of transmembrane transport	Biological Process	GO:0051050, GO:0055085, GO:0034762, GO:0048522	positive regulation of transport, transmembrane transport, regulation of transmembrane transport, positive regulation of cellular process	0.6	1	NR4A3
	4	GO:0048839	inner ear development	Biological Process	GO:0043583, GO:0048856	ear development, anatomical structure development	0.36	1	NR4A3
	4	GO:0050867	positive regulation of cell activation	Biological Process	GO:0050865, GO:0001775, GO:0048522	regulation of cell activation, cell activation, positive regulation of cellular process	0.22	1	NR4A3
	4	GO:0010033	response to organic substance	Biological Process	GO:0042221	response to chemical	0.56	1	NR4A3
	4	GO:0022603	regulation of anatomical structure morphogenesis	Biological Process	GO:0050793, GO:0009653	regulation of developmental process, anatomical structure morphogenesis	0.36	1	ADAMTS1
	4	GO:0080134	regulation of response to stress	Biological Process	GO:0006950, GO:0048583	response to stress, regulation of response to stimulus	0.8	2	NR4A3, MSTRG.7225
	4	GO:0030154	cell differentiation	Biological Process	GO:0048869	cellular developmental process	0.68	1	NR4A3
	4	GO:0044093	positive regulation of molecular function	Biological Process	GO:0065009	regulation of molecular function	0.08	1	MSTRG.16644
	4	GO:0045785	positive regulation of cell adhesion	Biological Process	GO:0030155, GO:0007155, GO:0048522	regulation of cell adhesion, cell adhesion, positive regulation of cellular process	0.22	1	NR4A3
	4	GO:0048608	reproductive structure development	Biological Process	GO:0048856, GO:0061458, GO:0003006	anatomical structure development, reproductive system development, developmental process involved in reproduction	0.22	1	ADAMTS1
	4	GO:0019538	protein metabolic process	Biological Process	GO:1901564, GO:0044238, GO:0043170	organonitrogen compound metabolic process, primary metabolic process, macromolecule metabolic process	1.45	4	ADAMTS1, MSTRG.16644, RARRES1, FNIP2
	4	GO:0003206	cardiac chamber morphogenesis	Biological Process	GO:0003205, GO:0009653, GO:0003007	cardiac chamber development, anatomical structure morphogenesis, heart morphogenesis	0.6	1	ADAMTS1
	4	GO:0034762	regulation of transmembrane transport	Biological Process	GO:0055085, GO:0051049, GO:0050794	transmembrane transport, regulation of transport, regulation of cellular process	0.36	1	NR4A3
	4	GO:0010647	positive regulation of cell communication	Biological Process	GO:0010646, GO:0007154, GO:0048522	regulation of cell communication, cell communication, positive regulation of cellular process	0.22	1	MSTRG.16074
	4	GO:0042592	homeostatic process	Biological Process	GO:0065008	regulation of biological quality	0.36	1	NR4A3
	4	GO:0060259	regulation of feeding behavior	Biological Process	GO:0007631, GO:0050795	feeding behavior, regulation of behavior	0.6	1	NR4A3
	4	GO:0044085	cellular component biogenesis	Biological Process	GO:0071840	cellular component organization or biogenesis	0.36	1	FNIP2
	4	GO:0043170	macromolecule metabolic process	Biological Process	GO:0071704	organic substance metabolic process	1.31	5	NR4A3, ADAMTS1, MSTRG.16644, RARRES1, FNIP2
	4	GO:0070887	cellular response to chemical stimulus	Biological Process	GO:0042221, GO:0051716	response to chemical, cellular response to stimulus	0.75	1	NR4A3
	4	GO:0044089	positive regulation of cellular component biogenesis	Biological Process	GO:0044085, GO:0048522, GO:0044087	cellular component biogenesis, positive regulation of cellular process, regulation of cellular component biogenesis	0.6	1	FNIP2
	4	GO:0002697	regulation of immune effector process	Biological Process	GO:0002252, GO:0002682	immune effector process, regulation of immune system process	0.13	1	NR4A3
	4	GO:0044249	cellular biosynthetic process	Biological Process	GO:0044237, GO:0009058	cellular metabolic process, biosynthetic process	0.39	2	NR4A3, FNIP2
	4	GO:0080090	regulation of primary metabolic process	Biological Process	GO:0019222, GO:0044238	regulation of metabolic process, primary metabolic process	0.37	4	NR4A3, MSTRG.16644, RARRES1, FNIP2
	4	GO:0044255	cellular lipid metabolic process	Biological Process	GO:0006629, GO:0044237	lipid metabolic process, cellular metabolic process	0.22	1	NR4A3
	4	GO:0050790	regulation of catalytic activity	Biological Process	GO:0065009	regulation of molecular function	2.01	4	MSTRG.16644, RARRES1, FNIP2, MSTRG.16074
	4	GO:0060322	head development	Biological Process	GO:0048856	anatomical structure development	0.13	1	NR4A3
	4	GO:1901360	organic cyclic compound metabolic process	Biological Process	GO:0071704	organic substance metabolic process	0.08	2	NR4A3, FNIP2
	4	GO:0060548	negative regulation of cell death	Biological Process	GO:0008219, GO:0010941, GO:0048523	cell death, regulation of cell death, negative regulation of cellular process	0.58	1	NR4A3
	4	GO:0030900	forebrain development	Biological Process	GO:0007420, GO:0048856	brain development, anatomical structure development	0.36	1	NR4A3
	4	GO:0009889	regulation of biosynthetic process	Biological Process	GO:0019222, GO:0009058	regulation of metabolic process, biosynthetic process	0.23	2	NR4A3, FNIP2
	4	GO:0061383	trabecula morphogenesis	Biological Process	GO:0009653	anatomical structure morphogenesis	0.36	1	ADAMTS1
	4	GO:0044770	cell cycle phase transition	Biological Process	GO:0022402	cell cycle process	0.22	1	ADAMTS1
	4	GO:0009790	embryo development	Biological Process	GO:0007275	multicellular organism development	0.49	1	NR4A3
	4	GO:0000902	cell morphogenesis	Biological Process	GO:0009653	anatomical structure morphogenesis	0.13	1	NR4A3
	4	GO:0050877	nervous system process	Biological Process	GO:0003008	system process	0.36	1	NR4A3
	4	GO:0009725	response to hormone	Biological Process	GO:0009719, GO:0010033	response to endogenous stimulus, response to organic substance	0.58	1	NR4A3
	4	GO:1901343	negative regulation of vasculature development	Biological Process	GO:1901342, GO:0001944, GO:0051241, GO:0051093	regulation of vasculature development, vasculature development, negative regulation of multicellular organismal process, negative regulation of developmental process	0.36	1	ADAMTS1
	4	GO:0006139	nucleobase-containing compound metabolic process	Biological Process	GO:0006725, GO:0046483, GO:1901360, GO:0034641, GO:0044238	cellular aromatic compound metabolic process, heterocycle metabolic process, organic cyclic compound metabolic process, cellular nitrogen compound metabolic process, primary metabolic process	0.14	2	NR4A3, FNIP2
	4	GO:1901700	response to oxygen-containing compound	Biological Process	GO:0042221	response to chemical	1.34	2	NR4A3, MSTRG.7225
	4	GO:0001817	regulation of cytokine production	Biological Process	GO:0001816, GO:0010468, GO:0051239	cytokine production, regulation of gene expression, regulation of multicellular organismal process	0.22	1	NR4A3
	4	GO:0001819	positive regulation of cytokine production	Biological Process	GO:0001816, GO:0001817, GO:0051240, GO:0010628	cytokine production, regulation of cytokine production, positive regulation of multicellular organismal process, positive regulation of gene expression	0.22	1	NR4A3
	4	GO:0051172	negative regulation of nitrogen compound metabolic process	Biological Process	GO:0009892, GO:0051171, GO:0006807	negative regulation of metabolic process, regulation of nitrogen compound metabolic process, nitrogen compound metabolic process	0.17	3	NR4A3, RARRES1, FNIP2
	4	GO:0046483	heterocycle metabolic process	Biological Process	GO:0044237	cellular metabolic process	0.08	2	NR4A3, FNIP2
	4	GO:0012501	programmed cell death	Biological Process	GO:0008219	cell death	0.56	2	NR4A3, FNIP2
	4	GO:0030522	intracellular receptor signaling pathway	Biological Process	GO:0007165	signal transduction	1	1	NR4A3
	4	GO:0010941	regulation of cell death	Biological Process	GO:0008219, GO:0050794	cell death, regulation of cellular process	0.48	1	NR4A3
	4	GO:0009967	positive regulation of signal transduction	Biological Process	GO:0007165, GO:0048584, GO:0009966, GO:0010647, GO:0023056	signal transduction, positive regulation of response to stimulus, regulation of signal transduction, positive regulation of cell communication, positive regulation of signaling	0.36	1	MSTRG.16074
	4	GO:0045834	positive regulation of lipid metabolic process	Biological Process	GO:0006629, GO:0019216, GO:0009893	lipid metabolic process, regulation of lipid metabolic process, positive regulation of metabolic process	0.36	1	NR4A3
	4	GO:1901564	organonitrogen compound metabolic process	Biological Process	GO:0071704, GO:0006807	organic substance metabolic process, nitrogen compound metabolic process	0.87	4	ADAMTS1, MSTRG.16644, RARRES1, FNIP2
	4	GO:0006629	lipid metabolic process	Biological Process	GO:0044238, GO:0071704	primary metabolic process, organic substance metabolic process	0.22	1	NR4A3
	4	GO:0009968	negative regulation of signal transduction	Biological Process	GO:0007165, GO:0023057, GO:0009966, GO:0010648, GO:0048585	signal transduction, negative regulation of signaling, regulation of signal transduction, negative regulation of cell communication, negative regulation of response to stimulus	0.43	2	FNIP2, MSTRG.16074
	5	GO:0010558	negative regulation of macromolecule biosynthetic process	Biological Process	GO:0010556, GO:0010605, GO:0009890, GO:0009059	regulation of macromolecule biosynthetic process, negative regulation of macromolecule metabolic process, negative regulation of biosynthetic process, macromolecule biosynthetic process	0.43	2	NR4A3, FNIP2
	5	GO:1902533	positive regulation of intracellular signal transduction	Biological Process	GO:1902531, GO:0009967, GO:0035556	regulation of intracellular signal transduction, positive regulation of signal transduction, intracellular signal transduction	0.6	1	MSTRG.16074
	5	GO:0048666	neuron development	Biological Process	GO:0030182, GO:0048468	neuron differentiation, cell development	0.22	1	NR4A3
	5	GO:0090596	sensory organ morphogenesis	Biological Process	GO:0009887, GO:0007423	animal organ morphogenesis, sensory organ development	0.22	1	NR4A3
	5	GO:0022607	cellular component assembly	Biological Process	GO:0044085, GO:0016043	cellular component biogenesis, cellular component organization	0.36	1	FNIP2
	5	GO:0000904	cell morphogenesis involved in differentiation	Biological Process	GO:0048468, GO:0000902	cell development, cell morphogenesis	0.22	1	NR4A3
	5	GO:0051254	positive regulation of RNA metabolic process	Biological Process	GO:0016070, GO:0010604, GO:0051252, GO:0045935	RNA metabolic process, positive regulation of macromolecule metabolic process, regulation of RNA metabolic process, positive regulation of nucleobase-containing compound metabolic process	0.13	1	NR4A3
	5	GO:0007159	leukocyte cell-cell adhesion	Biological Process	GO:0098609	cell-cell adhesion	0.36	1	NR4A3
	5	GO:0010557	positive regulation of macromolecule biosynthetic process	Biological Process	GO:0010556, GO:0010604, GO:0009891, GO:0009059	regulation of macromolecule biosynthetic process, positive regulation of macromolecule metabolic process, positive regulation of biosynthetic process, macromolecule biosynthetic process	0.13	1	NR4A3
	5	GO:0019395	fatty acid oxidation	Biological Process	GO:0006631, GO:0034440	fatty acid metabolic process, lipid oxidation	0.6	1	NR4A3
	5	GO:0072001	renal system development	Biological Process	GO:0001655, GO:0048731	urogenital system development, system development	0.6	1	ADAMTS1
	5	GO:0031328	positive regulation of cellular biosynthetic process	Biological Process	GO:0009891, GO:0031325, GO:0044249, GO:0031326	positive regulation of biosynthetic process, positive regulation of cellular metabolic process, cellular biosynthetic process, regulation of cellular biosynthetic process	0.13	1	NR4A3
	5	GO:0001655	urogenital system development	Biological Process	GO:0048731	system development	0.36	1	ADAMTS1
	5	GO:0032990	cell part morphogenesis	Biological Process	GO:0032989	cellular component morphogenesis	0.08	1	NR4A3
	5	GO:0048661	positive regulation of smooth muscle cell proliferation	Biological Process	GO:0008284, GO:0048659, GO:0048660	positive regulation of cell population proliferation, smooth muscle cell proliferation, regulation of smooth muscle cell proliferation	1.2	2	NR4A3, ADAMTS1
	5	GO:0043933	protein-containing complex subunit organization	Biological Process	GO:0016043	cellular component organization	0.36	1	FNIP2
	5	GO:0048752	semicircular canal morphogenesis	Biological Process	GO:0035239, GO:0048598, GO:0042472, GO:0060872	tube morphogenesis, embryonic morphogenesis, inner ear morphogenesis, semicircular canal development	1	1	NR4A3
	5	GO:0061384	heart trabecula morphogenesis	Biological Process	GO:0061383	trabecula morphogenesis	0.6	1	ADAMTS1
	5	GO:0045931	positive regulation of mitotic cell cycle	Biological Process	GO:0000278, GO:0045787, GO:0007346	mitotic cell cycle, positive regulation of cell cycle, regulation of mitotic cell cycle	0.36	1	ADAMTS1
	5	GO:0048562	embryonic organ morphogenesis	Biological Process	GO:0009887, GO:0048568, GO:0048598	animal organ morphogenesis, embryonic organ development, embryonic morphogenesis	0.22	1	NR4A3
	5	GO:0007399	nervous system development	Biological Process	GO:0048731	system development	0.11	1	NR4A3
	5	GO:0045333	cellular respiration	Biological Process	GO:0015980	energy derivation by oxidation of organic compounds	1	1	NR4A3
	5	GO:0043254	regulation of protein-containing complex assembly	Biological Process	GO:0051128, GO:0065003, GO:0044087	regulation of cellular component organization, protein-containing complex assembly, regulation of cellular component biogenesis	0.6	1	FNIP2
	5	GO:0051253	negative regulation of RNA metabolic process	Biological Process	GO:0010605, GO:0016070, GO:0045934, GO:0051252	negative regulation of macromolecule metabolic process, RNA metabolic process, negative regulation of nucleobase-containing compound metabolic process, regulation of RNA metabolic process	0.26	2	NR4A3, FNIP2
	5	GO:0051402	neuron apoptotic process	Biological Process	GO:0070997, GO:0006915	neuron death, apoptotic process	0.6	1	NR4A3
	5	GO:0043068	positive regulation of programmed cell death	Biological Process	GO:0010942, GO:0043067, GO:0012501	positive regulation of cell death, regulation of programmed cell death, programmed cell death	0.36	1	NR4A3
	5	GO:0044321	response to leptin	Biological Process	GO:0009725	response to hormone	0.6	1	NR4A3
	5	GO:0010828	positive regulation of glucose transmembrane transport	Biological Process	GO:0010827, GO:0034764, GO:1904659	regulation of glucose transmembrane transport, positive regulation of transmembrane transport, glucose transmembrane transport	1	1	NR4A3
	5	GO:0022407	regulation of cell-cell adhesion	Biological Process	GO:0030155, GO:0098609	regulation of cell adhesion, cell-cell adhesion	0.22	1	NR4A3
	5	GO:0043412	macromolecule modification	Biological Process	GO:0043170	macromolecule metabolic process	0.12	2	MSTRG.16644, FNIP2
	5	GO:1901989	positive regulation of cell cycle phase transition	Biological Process	GO:0044770, GO:1901987, GO:0090068	cell cycle phase transition, regulation of cell cycle phase transition, positive regulation of cell cycle process	0.36	1	ADAMTS1
	5	GO:0021761	limbic system development	Biological Process	GO:0030900, GO:0048731	forebrain development, system development	0.6	1	NR4A3
	5	GO:0045935	positive regulation of nucleobase-containing compound metabolic process	Biological Process	GO:0019219, GO:0006139, GO:0051173, GO:0031325	regulation of nucleobase-containing compound metabolic process, nucleobase-containing compound metabolic process, positive regulation of nitrogen compound metabolic process, positive regulation of cellular metabolic process	0.08	1	NR4A3
	5	GO:0032870	cellular response to hormone stimulus	Biological Process	GO:0071495, GO:0071310, GO:0009725	cellular response to endogenous stimulus, cellular response to organic substance, response to hormone	0.96	1	NR4A3
	5	GO:0090304	nucleic acid metabolic process	Biological Process	GO:0006139, GO:0043170	nucleobase-containing compound metabolic process, macromolecule metabolic process	0.14	2	NR4A3, FNIP2
	5	GO:0051338	regulation of transferase activity	Biological Process	GO:0050790	regulation of catalytic activity	0.13	1	MSTRG.16644
	5	GO:0060005	vestibular reflex	Biological Process	GO:0060004	reflex	1	1	NR4A3
	5	GO:0033003	regulation of mast cell activation	Biological Process	GO:0045576, GO:0002694	mast cell activation, regulation of leukocyte activation	0.36	1	NR4A3
	5	GO:0006974	cellular response to DNA damage stimulus	Biological Process	GO:0033554	cellular response to stress	2.6	2	MSTRG.10331, FNIP2
	5	GO:0051247	positive regulation of protein metabolic process	Biological Process	GO:0051246, GO:0010604, GO:0051173, GO:0019538	regulation of protein metabolic process, positive regulation of macromolecule metabolic process, positive regulation of nitrogen compound metabolic process, protein metabolic process	0.21	2	MSTRG.16644, FNIP2
	5	GO:0060872	semicircular canal development	Biological Process	GO:0048839, GO:0035295	inner ear development, tube development	0.6	1	NR4A3
	5	GO:0061082	myeloid leukocyte cytokine production	Biological Process	GO:0002367	cytokine production involved in immune response	0.36	1	NR4A3
	5	GO:0045765	regulation of angiogenesis	Biological Process	GO:0022603, GO:1901342, GO:0001525	regulation of anatomical structure morphogenesis, regulation of vasculature development, angiogenesis	0.6	1	ADAMTS1
	5	GO:0043067	regulation of programmed cell death	Biological Process	GO:0012501, GO:0010941	programmed cell death, regulation of cell death	0.43	1	NR4A3
	5	GO:1901342	regulation of vasculature development	Biological Process	GO:2000026, GO:0001944	regulation of multicellular organismal development, vasculature development	0.36	1	ADAMTS1
	5	GO:0010639	negative regulation of organelle organization	Biological Process	GO:0006996, GO:0051129, GO:0033043	organelle organization, negative regulation of cellular component organization, regulation of organelle organization	0.6	1	FNIP2
	5	GO:0030335	positive regulation of cell migration	Biological Process	GO:0016477, GO:2000147, GO:0030334	cell migration, positive regulation of cell motility, regulation of cell migration	0.72	2	NR4A3, ADAMTS1
	5	GO:0007292	female gamete generation	Biological Process	GO:0007276	gamete generation	0.36	1	ADAMTS1
	5	GO:0002275	myeloid cell activation involved in immune response	Biological Process	GO:0002274, GO:0002366	myeloid leukocyte activation, leukocyte activation involved in immune response	0.36	1	NR4A3
	5	GO:1901652	response to peptide	Biological Process	GO:0010243, GO:1901700	response to organonitrogen compound, response to oxygen-containing compound	0.22	1	NR4A3
	5	GO:0001944	vasculature development	Biological Process	GO:0072359, GO:0048731	circulatory system development, system development	0.22	1	ADAMTS1
	5	GO:0032270	positive regulation of cellular protein metabolic process	Biological Process	GO:0044267, GO:0032268, GO:0051247, GO:0031325	cellular protein metabolic process, regulation of cellular protein metabolic process, positive regulation of protein metabolic process, positive regulation of cellular metabolic process	0.35	2	MSTRG.16644, FNIP2
	5	GO:0032418	lysosome localization	Biological Process	GO:0051640	organelle localization	0.6	1	NR4A3
	5	GO:0010468	regulation of gene expression	Biological Process	GO:0010467, GO:0060255	gene expression, regulation of macromolecule metabolic process	0.78	2	NR4A3, FNIP2
	5	GO:1901214	regulation of neuron death	Biological Process	GO:0070997, GO:0010941	neuron death, regulation of cell death	0.58	1	NR4A3
	5	GO:0008406	gonad development	Biological Process	GO:0045137, GO:0048608, GO:0048513	development of primary sexual characteristics, reproductive structure development, animal organ development	0.36	1	ADAMTS1
	5	GO:0000302	response to reactive oxygen species	Biological Process	GO:1901700, GO:0006979	response to oxygen-containing compound, response to oxidative stress	1.42	2	NR4A3, MSTRG.7225
	5	GO:0043436	oxoacid metabolic process	Biological Process	GO:0006082	organic acid metabolic process	0.21	1	NR4A3
	5	GO:0050679	positive regulation of epithelial cell proliferation	Biological Process	GO:0008284, GO:0050673, GO:0050678	positive regulation of cell population proliferation, epithelial cell proliferation, regulation of epithelial cell proliferation	1	1	NR4A3
	5	GO:1901215	negative regulation of neuron death	Biological Process	GO:0060548, GO:0070997, GO:1901214	negative regulation of cell death, neuron death, regulation of neuron death	0.96	1	NR4A3
	5	GO:0010565	regulation of cellular ketone metabolic process	Biological Process	GO:0031323, GO:0062012, GO:0042180	regulation of cellular metabolic process, regulation of small molecule metabolic process, cellular ketone metabolic process	0.22	1	NR4A3
	5	GO:0007346	regulation of mitotic cell cycle	Biological Process	GO:0000278, GO:0051726	mitotic cell cycle, regulation of cell cycle	0.22	1	ADAMTS1
	5	GO:0043434	response to peptide hormone	Biological Process	GO:1901652, GO:0009725	response to peptide, response to hormone	0.36	1	NR4A3
	5	GO:0007369	gastrulation	Biological Process	GO:0048598	embryonic morphogenesis	0.36	1	NR4A3
	5	GO:0019438	aromatic compound biosynthetic process	Biological Process	GO:0006725, GO:0044249	cellular aromatic compound metabolic process, cellular biosynthetic process	0.14	2	NR4A3, FNIP2
	5	GO:0007411	axon guidance	Biological Process	GO:0097485, GO:0007409	neuron projection guidance, axonogenesis	1	1	NR4A3
	5	GO:0034645	cellular macromolecule biosynthetic process	Biological Process	GO:0044260, GO:0044249, GO:0009059	cellular macromolecule metabolic process, cellular biosynthetic process, macromolecule biosynthetic process	0.65	2	NR4A3, FNIP2
	5	GO:0010467	gene expression	Biological Process	GO:0043170	macromolecule metabolic process	0.73	2	NR4A3, FNIP2
	5	GO:0002768	immune response-regulating cell surface receptor signaling pathway	Biological Process	GO:0007166, GO:0002764	cell surface receptor signaling pathway, immune response-regulating signaling pathway	0.22	1	NR4A3
	5	GO:0042542	response to hydrogen peroxide	Biological Process	GO:0010035, GO:0000302	response to inorganic substance, response to reactive oxygen species	0.13	1	NR4A3
	5	GO:0051252	regulation of RNA metabolic process	Biological Process	GO:0019219, GO:0016070, GO:0060255	regulation of nucleobase-containing compound metabolic process, RNA metabolic process, regulation of macromolecule metabolic process	0.23	2	NR4A3, FNIP2
	5	GO:0007167	enzyme linked receptor protein signaling pathway	Biological Process	GO:0007166	cell surface receptor signaling pathway	0.36	1	NR4A3
	5	GO:0048659	smooth muscle cell proliferation	Biological Process	GO:0033002	muscle cell proliferation	0.72	2	NR4A3, ADAMTS1
	5	GO:0030030	cell projection organization	Biological Process	GO:0016043	cellular component organization	0.08	1	NR4A3
	5	GO:0031326	regulation of cellular biosynthetic process	Biological Process	GO:0031323, GO:0044249, GO:0009889	regulation of cellular metabolic process, cellular biosynthetic process, regulation of biosynthetic process	0.39	2	NR4A3, FNIP2
	5	GO:0048332	mesoderm morphogenesis	Biological Process	GO:0007498, GO:0048729	mesoderm development, tissue morphogenesis	0.6	1	NR4A3
	5	GO:0043086	negative regulation of catalytic activity	Biological Process	GO:0044092, GO:0050790	negative regulation of molecular function, regulation of catalytic activity	3.22	3	RARRES1, FNIP2, MSTRG.16074
	5	GO:0045055	regulated exocytosis	Biological Process	GO:0006887	exocytosis	0.36	1	NR4A3
	5	GO:1902882	regulation of response to oxidative stress	Biological Process	GO:0080134, GO:0006979	regulation of response to stress, response to oxidative stress	1.33	2	NR4A3, MSTRG.7225
	5	GO:0030334	regulation of cell migration	Biological Process	GO:2000145, GO:0016477	regulation of cell motility, cell migration	0.43	2	NR4A3, ADAMTS1
	5	GO:0061458	reproductive system development	Biological Process	GO:0048731	system development	0.13	1	ADAMTS1
	5	GO:0006796	phosphate-containing compound metabolic process	Biological Process	GO:0006793	phosphorus metabolic process	0.21	2	MSTRG.16644, FNIP2
	5	GO:0045576	mast cell activation	Biological Process	GO:0002274	myeloid leukocyte activation	0.72	1	NR4A3
	5	GO:0044772	mitotic cell cycle phase transition	Biological Process	GO:0044770, GO:1903047	cell cycle phase transition, mitotic cell cycle process	0.36	1	ADAMTS1
	5	GO:0007423	sensory organ development	Biological Process	GO:0048513	animal organ development	0.13	1	NR4A3
	5	GO:0045934	negative regulation of nucleobase-containing compound metabolic process	Biological Process	GO:0019219, GO:0006139, GO:0031324, GO:0051172	regulation of nucleobase-containing compound metabolic process, nucleobase-containing compound metabolic process, negative regulation of cellular metabolic process, negative regulation of nitrogen compound metabolic process	0.16	2	NR4A3, FNIP2
	5	GO:0071310	cellular response to organic substance	Biological Process	GO:0010033, GO:0070887	response to organic substance, cellular response to chemical stimulus	0.94	1	NR4A3
	5	GO:0060347	heart trabecula formation	Biological Process	GO:0060343, GO:0003206, GO:0061384	trabecula formation, cardiac chamber morphogenesis, heart trabecula morphogenesis	1	1	ADAMTS1
	5	GO:0044267	cellular protein metabolic process	Biological Process	GO:0044260, GO:0019538	cellular macromolecule metabolic process, protein metabolic process	0.34	3	MSTRG.16644, RARRES1, FNIP2
	5	GO:0046545	development of primary female sexual characteristics	Biological Process	GO:0045137, GO:0046660	development of primary sexual characteristics, female sex differentiation	0.36	1	ADAMTS1
	5	GO:0051248	negative regulation of protein metabolic process	Biological Process	GO:0051246, GO:0010605, GO:0019538, GO:0051172	regulation of protein metabolic process, negative regulation of macromolecule metabolic process, protein metabolic process, negative regulation of nitrogen compound metabolic process	0.13	1	RARRES1
	5	GO:0051246	regulation of protein metabolic process	Biological Process	GO:0080090, GO:0051171, GO:0019538, GO:0060255	regulation of primary metabolic process, regulation of nitrogen compound metabolic process, protein metabolic process, regulation of macromolecule metabolic process	0.25	3	MSTRG.16644, RARRES1, FNIP2
	5	GO:0034599	cellular response to oxidative stress	Biological Process	GO:0062197, GO:0006979	cellular response to chemical stress, response to oxidative stress	0.13	1	NR4A3
	5	GO:0009059	macromolecule biosynthetic process	Biological Process	GO:1901576, GO:0043170	organic substance biosynthetic process, macromolecule metabolic process	0.39	2	NR4A3, FNIP2
	5	GO:0032269	negative regulation of cellular protein metabolic process	Biological Process	GO:0044267, GO:0051248, GO:0032268, GO:0031324	cellular protein metabolic process, negative regulation of protein metabolic process, regulation of cellular protein metabolic process, negative regulation of cellular metabolic process	0.22	1	RARRES1
	5	GO:0033043	regulation of organelle organization	Biological Process	GO:0051128, GO:0006996	regulation of cellular component organization, organelle organization	0.36	1	FNIP2
	5	GO:0002718	regulation of cytokine production involved in immune response	Biological Process	GO:0002700, GO:0050776, GO:0001817, GO:0002367	regulation of production of molecular mediator of immune response, regulation of immune response, regulation of cytokine production, cytokine production involved in immune response	0.36	1	NR4A3
	5	GO:0045444	fat cell differentiation	Biological Process	GO:0030154	cell differentiation	1	1	NR4A3
	5	GO:2000181	negative regulation of blood vessel morphogenesis	Biological Process	GO:0022603, GO:0048514, GO:1901343	regulation of anatomical structure morphogenesis, blood vessel morphogenesis, negative regulation of vasculature development	0.6	1	ADAMTS1
	5	GO:0016525	negative regulation of angiogenesis	Biological Process	GO:0045765, GO:2000181, GO:0001525	regulation of angiogenesis, negative regulation of blood vessel morphogenesis, angiogenesis	1	1	ADAMTS1
	5	GO:0006915	apoptotic process	Biological Process	GO:0012501	programmed cell death	0.94	2	NR4A3, FNIP2
	5	GO:1903202	negative regulation of oxidative stress-induced cell death	Biological Process	GO:1903201, GO:1900408, GO:0060548, GO:0036473	regulation of oxidative stress-induced cell death, negative regulation of cellular response to oxidative stress, negative regulation of cell death, cell death in response to oxidative stress	0.36	1	NR4A3
	5	GO:0002444	myeloid leukocyte mediated immunity	Biological Process	GO:0002443	leukocyte mediated immunity	0.36	1	NR4A3
	5	GO:0031327	negative regulation of cellular biosynthetic process	Biological Process	GO:0009890, GO:0031324, GO:0044249, GO:0031326	negative regulation of biosynthetic process, negative regulation of cellular metabolic process, cellular biosynthetic process, regulation of cellular biosynthetic process	0.43	2	NR4A3, FNIP2
	5	GO:1902531	regulation of intracellular signal transduction	Biological Process	GO:0009966, GO:0035556	regulation of signal transduction, intracellular signal transduction	0.79	2	FNIP2, MSTRG.16074
	5	GO:0010827	regulation of glucose transmembrane transport	Biological Process	GO:0034762, GO:1904659	regulation of transmembrane transport, glucose transmembrane transport	0.6	1	NR4A3
	5	GO:0006631	fatty acid metabolic process	Biological Process	GO:0032787, GO:0044255	monocarboxylic acid metabolic process, cellular lipid metabolic process	0.36	1	NR4A3
	5	GO:0032268	regulation of cellular protein metabolic process	Biological Process	GO:0031323, GO:0051246, GO:0044267	regulation of cellular metabolic process, regulation of protein metabolic process, cellular protein metabolic process	0.34	3	MSTRG.16644, RARRES1, FNIP2
	5	GO:0034654	nucleobase-containing compound biosynthetic process	Biological Process	GO:1901362, GO:0006139, GO:0044271, GO:0018130, GO:0019438	organic cyclic compound biosynthetic process, nucleobase-containing compound metabolic process, cellular nitrogen compound biosynthetic process, heterocycle biosynthetic process, aromatic compound biosynthetic process	0.23	2	NR4A3, FNIP2
	5	GO:0043085	positive regulation of catalytic activity	Biological Process	GO:0044093, GO:0050790	positive regulation of molecular function, regulation of catalytic activity	0.13	1	MSTRG.16644
	5	GO:0018130	heterocycle biosynthetic process	Biological Process	GO:0046483, GO:0044249	heterocycle metabolic process, cellular biosynthetic process	0.14	2	NR4A3, FNIP2
	5	GO:0048858	cell projection morphogenesis	Biological Process	GO:0032990, GO:0030030, GO:0000902	cell part morphogenesis, cell projection organization, cell morphogenesis	0.13	1	NR4A3
	5	GO:0048568	embryonic organ development	Biological Process	GO:0009790, GO:0048513	embryo development, animal organ development	0.13	1	NR4A3
	5	GO:0007507	heart development	Biological Process	GO:0072359, GO:0048513	circulatory system development, animal organ development	0.22	1	ADAMTS1
	5	GO:0036475	neuron death in response to oxidative stress	Biological Process	GO:0070997, GO:0036473	neuron death, cell death in response to oxidative stress	0.36	1	NR4A3
	5	GO:0036474	cell death in response to hydrogen peroxide	Biological Process	GO:0036473, GO:0070301	cell death in response to oxidative stress, cellular response to hydrogen peroxide	0.36	1	NR4A3
	5	GO:1901032	negative regulation of response to reactive oxygen species	Biological Process	GO:1902883, GO:1901031, GO:0000302	negative regulation of response to oxidative stress, regulation of response to reactive oxygen species, response to reactive oxygen species	0.36	1	NR4A3
	5	GO:0014812	muscle cell migration	Biological Process	GO:0016477	cell migration	0.43	2	NR4A3, ADAMTS1
	5	GO:0006508	proteolysis	Biological Process	GO:0019538	protein metabolic process	2.22	2	ADAMTS1, RARRES1
	5	GO:0002720	positive regulation of cytokine production involved in immune response	Biological Process	GO:0002702, GO:0002718, GO:0050778, GO:0001819, GO:0002367	positive regulation of production of molecular mediator of immune response, regulation of cytokine production involved in immune response, positive regulation of immune response, positive regulation of cytokine production, cytokine production involved in immune response	0.36	1	NR4A3
	5	GO:0051336	regulation of hydrolase activity	Biological Process	GO:0050790	regulation of catalytic activity	0.22	1	RARRES1
	5	GO:1902532	negative regulation of intracellular signal transduction	Biological Process	GO:1902531, GO:0009968, GO:0035556	regulation of intracellular signal transduction, negative regulation of signal transduction, intracellular signal transduction	0.72	2	FNIP2, MSTRG.16074
	5	GO:1901701	cellular response to oxygen-containing compound	Biological Process	GO:1901700, GO:0070887	response to oxygen-containing compound, cellular response to chemical stimulus	0.89	1	NR4A3
	5	GO:0019219	regulation of nucleobase-containing compound metabolic process	Biological Process	GO:0031323, GO:0006139, GO:0080090, GO:0051171	regulation of cellular metabolic process, nucleobase-containing compound metabolic process, regulation of primary metabolic process, regulation of nitrogen compound metabolic process	0.14	2	NR4A3, FNIP2
	5	GO:0071417	cellular response to organonitrogen compound	Biological Process	GO:0071495, GO:0010243, GO:1901699, GO:0071310	cellular response to endogenous stimulus, response to organonitrogen compound, cellular response to nitrogen compound, cellular response to organic substance	0.58	1	NR4A3
	5	GO:0006996	organelle organization	Biological Process	GO:0016043	cellular component organization	0.36	1	FNIP2
	5	GO:0046903	secretion	Biological Process	GO:0006810	transport	0.08	1	NR4A3
	5	GO:0043303	mast cell degranulation	Biological Process	GO:0002279, GO:0043299, GO:0051656, GO:0032418, GO:0002448	mast cell activation involved in immune response, leukocyte degranulation, establishment of organelle localization, lysosome localization, mast cell mediated immunity	1	1	NR4A3
	5	GO:0010629	negative regulation of gene expression	Biological Process	GO:0010605, GO:0010467, GO:0010468	negative regulation of macromolecule metabolic process, gene expression, regulation of gene expression	0.72	2	NR4A3, FNIP2
	5	GO:0043062	extracellular structure organization	Biological Process	GO:0016043	cellular component organization	0.6	1	ADAMTS1
	5	GO:0030182	neuron differentiation	Biological Process	GO:0030154, GO:0048699	cell differentiation, generation of neurons	0.13	1	NR4A3
	5	GO:0097193	intrinsic apoptotic signaling pathway	Biological Process	GO:0097190, GO:0035556	apoptotic signaling pathway, intracellular signal transduction	0.6	1	FNIP2
	5	GO:0001707	mesoderm formation	Biological Process	GO:0048332, GO:0001704	mesoderm morphogenesis, formation of primary germ layer	1	1	NR4A3
	5	GO:0050678	regulation of epithelial cell proliferation	Biological Process	GO:0050673, GO:0042127	epithelial cell proliferation, regulation of cell population proliferation	0.6	1	NR4A3
	5	GO:0002429	immune response-activating cell surface receptor signaling pathway	Biological Process	GO:0002757, GO:0002768	immune response-activating signal transduction, immune response-regulating cell surface receptor signaling pathway	0.36	1	NR4A3
	5	GO:0044843	cell cycle G1/S phase transition	Biological Process	GO:0044770	cell cycle phase transition	0.36	1	ADAMTS1
	5	GO:0015749	monosaccharide transmembrane transport	Biological Process	GO:0034219	carbohydrate transmembrane transport	0.22	1	NR4A3
	5	GO:0043069	negative regulation of programmed cell death	Biological Process	GO:0043067, GO:0060548, GO:0012501	regulation of programmed cell death, negative regulation of cell death, programmed cell death	0.36	1	NR4A3
	5	GO:0010243	response to organonitrogen compound	Biological Process	GO:1901698, GO:0010033	response to nitrogen compound, response to organic substance	0.35	1	NR4A3
	5	GO:0022008	neurogenesis	Biological Process	GO:0007399, GO:0030154	nervous system development, cell differentiation	0.05	1	NR4A3
	5	GO:0010628	positive regulation of gene expression	Biological Process	GO:0010467, GO:0010604, GO:0010468	gene expression, positive regulation of macromolecule metabolic process, regulation of gene expression	0.49	1	NR4A3
	5	GO:1900407	regulation of cellular response to oxidative stress	Biological Process	GO:0080135, GO:0034599, GO:1902882	regulation of cellular response to stress, cellular response to oxidative stress, regulation of response to oxidative stress	0.13	1	NR4A3
	5	GO:0033005	positive regulation of mast cell activation	Biological Process	GO:0033003, GO:0045576, GO:0002696	regulation of mast cell activation, mast cell activation, positive regulation of leukocyte activation	0.6	1	NR4A3
	5	GO:0072359	circulatory system development	Biological Process	GO:0048731	system development	0.26	1	ADAMTS1
	5	GO:0071702	organic substance transport	Biological Process	GO:0006810	transport	0.05	1	NR4A3
	5	GO:0030258	lipid modification	Biological Process	GO:0044255	cellular lipid metabolic process	0.22	1	NR4A3
	5	GO:0001822	kidney development	Biological Process	GO:0048513, GO:0072001	animal organ development, renal system development	1	1	ADAMTS1
	5	GO:0022409	positive regulation of cell-cell adhesion	Biological Process	GO:0098609, GO:0022407, GO:0045785	cell-cell adhesion, regulation of cell-cell adhesion, positive regulation of cell adhesion	0.36	1	NR4A3
	5	GO:0031929	TOR signaling	Biological Process	GO:0035556	intracellular signal transduction	1.32	2	FNIP2, MSTRG.16074
	5	GO:0010556	regulation of macromolecule biosynthetic process	Biological Process	GO:0060255, GO:0009889, GO:0009059	regulation of macromolecule metabolic process, regulation of biosynthetic process, macromolecule biosynthetic process	0.39	2	NR4A3, FNIP2
	5	GO:0045923	positive regulation of fatty acid metabolic process	Biological Process	GO:0019217, GO:0006631, GO:0031325, GO:0062013, GO:0045834	regulation of fatty acid metabolic process, fatty acid metabolic process, positive regulation of cellular metabolic process, positive regulation of small molecule metabolic process, positive regulation of lipid metabolic process	0.6	1	NR4A3
	5	GO:0007417	central nervous system development	Biological Process	GO:0007399, GO:0048731	nervous system development, system development	0.13	1	NR4A3
	5	GO:0036211	protein modification process	Biological Process	GO:0043412, GO:0019538	macromolecule modification, protein metabolic process	0.21	2	MSTRG.16644, FNIP2
	5	GO:0007420	brain development	Biological Process	GO:0060322, GO:0007417, GO:0048513	head development, central nervous system development, animal organ development	0.22	1	NR4A3
	5	GO:0003007	heart morphogenesis	Biological Process	GO:0009887, GO:0007507	animal organ morphogenesis, heart development	0.36	1	ADAMTS1
	5	GO:0062197	cellular response to chemical stress	Biological Process	GO:0033554, GO:0070887	cellular response to stress, cellular response to chemical stimulus	0.08	1	NR4A3
	5	GO:0050905	neuromuscular process	Biological Process	GO:0050877	nervous system process	0.6	1	NR4A3
	5	GO:0019216	regulation of lipid metabolic process	Biological Process	GO:0080090, GO:0006629	regulation of primary metabolic process, lipid metabolic process	0.22	1	NR4A3
	5	GO:0048660	regulation of smooth muscle cell proliferation	Biological Process	GO:0048659, GO:0042127	smooth muscle cell proliferation, regulation of cell population proliferation	0.72	2	NR4A3, ADAMTS1
	5	GO:1903201	regulation of oxidative stress-induced cell death	Biological Process	GO:1900407, GO:0036473, GO:0010941	regulation of cellular response to oxidative stress, cell death in response to oxidative stress, regulation of cell death	0.22	1	NR4A3
	5	GO:1901362	organic cyclic compound biosynthetic process	Biological Process	GO:1901360, GO:1901576	organic cyclic compound metabolic process, organic substance biosynthetic process	0.14	2	NR4A3, FNIP2
	5	GO:0048514	blood vessel morphogenesis	Biological Process	GO:0001568, GO:0035239	blood vessel development, tube morphogenesis	0.36	1	ADAMTS1
	5	GO:0071869	response to catecholamine	Biological Process	GO:0071867, GO:0014070, GO:1901700	response to monoamine, response to organic cyclic compound, response to oxygen-containing compound	0.6	1	NR4A3
	5	GO:0051174	regulation of phosphorus metabolic process	Biological Process	GO:0031323, GO:0006793	regulation of cellular metabolic process, phosphorus metabolic process	0.12	2	MSTRG.16644, FNIP2
	5	GO:0044271	cellular nitrogen compound biosynthetic process	Biological Process	GO:0034641, GO:0044249	cellular nitrogen compound metabolic process, cellular biosynthetic process	0.14	2	NR4A3, FNIP2
	5	GO:1901987	regulation of cell cycle phase transition	Biological Process	GO:0044770, GO:0010564	cell cycle phase transition, regulation of cell cycle process	0.22	1	ADAMTS1
	5	GO:0014070	response to organic cyclic compound	Biological Process	GO:0010033	response to organic substance	0.36	1	NR4A3
	5	GO:0031334	positive regulation of protein-containing complex assembly	Biological Process	GO:0044089, GO:0051130, GO:0065003, GO:0043254	positive regulation of cellular component biogenesis, positive regulation of cellular component organization, protein-containing complex assembly, regulation of protein-containing complex assembly	1	1	FNIP2
	5	GO:0007498	mesoderm development	Biological Process	GO:0009888	tissue development	0.36	1	NR4A3
	5	GO:1901699	cellular response to nitrogen compound	Biological Process	GO:1901698, GO:0070887	response to nitrogen compound, cellular response to chemical stimulus	0.35	1	NR4A3
	5	GO:0010562	positive regulation of phosphorus metabolic process	Biological Process	GO:0051174, GO:0006793, GO:0031325	regulation of phosphorus metabolic process, phosphorus metabolic process, positive regulation of cellular metabolic process	0.21	2	MSTRG.16644, FNIP2
	5	GO:0042472	inner ear morphogenesis	Biological Process	GO:0048839, GO:0042471, GO:0048598	inner ear development, ear morphogenesis, embryonic morphogenesis	0.6	1	NR4A3
	6	GO:0007005	mitochondrion organization	Biological Process	GO:0006996	organelle organization	0.6	1	FNIP2
	6	GO:1903203	regulation of oxidative stress-induced neuron death	Biological Process	GO:1903201, GO:0036475, GO:1901214	regulation of oxidative stress-induced cell death, neuron death in response to oxidative stress, regulation of neuron death	0.36	1	NR4A3
	6	GO:0032008	positive regulation of TOR signaling	Biological Process	GO:0032006, GO:0031929, GO:1902533	regulation of TOR signaling, TOR signaling, positive regulation of intracellular signal transduction	1	1	MSTRG.16074
	6	GO:0043435	response to corticotropin-releasing hormone	Biological Process	GO:0043434	response to peptide hormone	0.6	1	NR4A3
	6	GO:0045892	negative regulation of transcription, DNA-templated	Biological Process	GO:0006355, GO:0010629, GO:2000113, GO:1903507, GO:0006351	regulation of transcription, DNA-templated, negative regulation of gene expression, negative regulation of cellular macromolecule biosynthetic process, negative regulation of nucleic acid-templated transcription, transcription, DNA-templated	1.2	2	NR4A3, FNIP2
	6	GO:0032774	RNA biosynthetic process	Biological Process	GO:0016070, GO:0034654, GO:0009059	RNA metabolic process, nucleobase-containing compound biosynthetic process, macromolecule biosynthetic process	0.39	2	NR4A3, FNIP2
	6	GO:0019220	regulation of phosphate metabolic process	Biological Process	GO:0051174, GO:0006796	regulation of phosphorus metabolic process, phosphate-containing compound metabolic process	0.21	2	MSTRG.16644, FNIP2
	6	GO:0032006	regulation of TOR signaling	Biological Process	GO:0031929, GO:1902531	TOR signaling, regulation of intracellular signal transduction	1.32	2	FNIP2, MSTRG.16074
	6	GO:0061081	positive regulation of myeloid leukocyte cytokine production involved in immune response	Biological Process	GO:0061082, GO:0002720	myeloid leukocyte cytokine production, positive regulation of cytokine production involved in immune response	0.6	1	NR4A3
	6	GO:0070486	leukocyte aggregation	Biological Process	GO:0007159	leukocyte cell-cell adhesion	0.36	1	NR4A3
	6	GO:0010823	negative regulation of mitochondrion organization	Biological Process	GO:0007005, GO:0010821, GO:0010639	mitochondrion organization, regulation of mitochondrion organization, negative regulation of organelle organization	1	1	FNIP2
	6	GO:2000113	negative regulation of cellular macromolecule biosynthetic process	Biological Process	GO:0034645, GO:2000112, GO:0010558, GO:0031327	cellular macromolecule biosynthetic process, regulation of cellular macromolecule biosynthetic process, negative regulation of macromolecule biosynthetic process, negative regulation of cellular biosynthetic process	0.72	2	NR4A3, FNIP2
	6	GO:1901992	positive regulation of mitotic cell cycle phase transition	Biological Process	GO:1901990, GO:0045931, GO:1901989, GO:0044772	regulation of mitotic cell cycle phase transition, positive regulation of mitotic cell cycle, positive regulation of cell cycle phase transition, mitotic cell cycle phase transition	0.6	1	ADAMTS1
	6	GO:0006355	regulation of transcription, DNA-templated	Biological Process	GO:1903506, GO:2000112, GO:0010468, GO:0006351	regulation of nucleic acid-templated transcription, regulation of cellular macromolecule biosynthetic process, regulation of gene expression, transcription, DNA-templated	1.08	2	NR4A3, FNIP2
	6	GO:0010821	regulation of mitochondrion organization	Biological Process	GO:0007005, GO:0033043	mitochondrion organization, regulation of organelle organization	0.6	1	FNIP2
	6	GO:0006464	cellular protein modification process	Biological Process	GO:0044267, GO:0036211	cellular protein metabolic process, protein modification process	0.35	2	MSTRG.16644, FNIP2
	6	GO:2001141	regulation of RNA biosynthetic process	Biological Process	GO:0010556, GO:0032774, GO:0051252, GO:0031326	regulation of macromolecule biosynthetic process, RNA biosynthetic process, regulation of RNA metabolic process, regulation of cellular biosynthetic process	0.39	2	NR4A3, FNIP2
	6	GO:0046320	regulation of fatty acid oxidation	Biological Process	GO:0019217, GO:0019395	regulation of fatty acid metabolic process, fatty acid oxidation	0.6	1	NR4A3
	6	GO:0032763	regulation of mast cell cytokine production	Biological Process	GO:0032762, GO:0002718	mast cell cytokine production, regulation of cytokine production involved in immune response	0.6	1	NR4A3
	6	GO:0051346	negative regulation of hydrolase activity	Biological Process	GO:0043086, GO:0051336	negative regulation of catalytic activity, regulation of hydrolase activity	0.36	1	RARRES1
	6	GO:1903204	negative regulation of oxidative stress-induced neuron death	Biological Process	GO:1903202, GO:0036475, GO:1903203, GO:1901215	negative regulation of oxidative stress-induced cell death, neuron death in response to oxidative stress, regulation of oxidative stress-induced neuron death, negative regulation of neuron death	0.6	1	NR4A3
	6	GO:0031401	positive regulation of protein modification process	Biological Process	GO:0032270, GO:0031399, GO:0006464	positive regulation of cellular protein metabolic process, regulation of protein modification process, cellular protein modification process	0.58	2	MSTRG.16644, FNIP2
	6	GO:0014909	smooth muscle cell migration	Biological Process	GO:0014812	muscle cell migration	0.72	2	NR4A3, ADAMTS1
	6	GO:0051347	positive regulation of transferase activity	Biological Process	GO:0051338, GO:0043085	regulation of transferase activity, positive regulation of catalytic activity	0.22	1	MSTRG.16644
	6	GO:1904705	regulation of vascular associated smooth muscle cell proliferation	Biological Process	GO:1990874, GO:0048660	vascular associated smooth muscle cell proliferation, regulation of smooth muscle cell proliferation	1.2	2	NR4A3, ADAMTS1
	6	GO:1902806	regulation of cell cycle G1/S phase transition	Biological Process	GO:1901987, GO:0044843	regulation of cell cycle phase transition, cell cycle G1/S phase transition	0.36	1	ADAMTS1
	6	GO:0050885	neuromuscular process controlling balance	Biological Process	GO:0050905	neuromuscular process	1	1	NR4A3
	6	GO:0071868	cellular response to monoamine stimulus	Biological Process	GO:0071417, GO:0071867	cellular response to organonitrogen compound, response to monoamine	0.6	1	NR4A3
	6	GO:1903206	negative regulation of hydrogen peroxide-induced cell death	Biological Process	GO:1903202, GO:0036474, GO:1901032, GO:1903205	negative regulation of oxidative stress-induced cell death, cell death in response to hydrogen peroxide, negative regulation of response to reactive oxygen species, regulation of hydrogen peroxide-induced cell death	0.6	1	NR4A3
	6	GO:0065003	protein-containing complex assembly	Biological Process	GO:0043933, GO:0022607	protein-containing complex subunit organization, cellular component assembly	0.6	1	FNIP2
	6	GO:0038202	TORC1 signaling	Biological Process	GO:0031929	TOR signaling	1.2	2	FNIP2, MSTRG.16074
	6	GO:0048667	cell morphogenesis involved in neuron differentiation	Biological Process	GO:0048666, GO:0000904	neuron development, cell morphogenesis involved in differentiation	0.36	1	NR4A3
	6	GO:0006351	transcription, DNA-templated	Biological Process	GO:0034645, GO:0097659, GO:0010467	cellular macromolecule biosynthetic process, nucleic acid-templated transcription, gene expression	1.08	2	NR4A3, FNIP2
	6	GO:0043065	positive regulation of apoptotic process	Biological Process	GO:0043068, GO:0042981, GO:0006915	positive regulation of programmed cell death, regulation of apoptotic process, apoptotic process	0.6	1	NR4A3
	6	GO:0071375	cellular response to peptide hormone stimulus	Biological Process	GO:1901653, GO:0043434, GO:0032870	cellular response to peptide, response to peptide hormone, cellular response to hormone stimulus	0.6	1	NR4A3
	6	GO:0000082	G1/S transition of mitotic cell cycle	Biological Process	GO:0044843, GO:0044772	cell cycle G1/S phase transition, mitotic cell cycle phase transition	0.6	1	ADAMTS1
	6	GO:1903039	positive regulation of leukocyte cell-cell adhesion	Biological Process	GO:1903037, GO:0022409, GO:0007159	regulation of leukocyte cell-cell adhesion, positive regulation of cell-cell adhesion, leukocyte cell-cell adhesion	0.6	1	NR4A3
	6	GO:0045893	positive regulation of transcription, DNA-templated	Biological Process	GO:0006355, GO:1903508, GO:0010628, GO:0006351	regulation of transcription, DNA-templated, positive regulation of nucleic acid-templated transcription, positive regulation of gene expression, transcription, DNA-templated	0.6	1	NR4A3
	6	GO:0008643	carbohydrate transport	Biological Process	GO:0071702	organic substance transport	0.08	1	NR4A3
	6	GO:0034614	cellular response to reactive oxygen species	Biological Process	GO:0034599, GO:1901701, GO:0000302	cellular response to oxidative stress, cellular response to oxygen-containing compound, response to reactive oxygen species	0.13	1	NR4A3
	6	GO:0002279	mast cell activation involved in immune response	Biological Process	GO:0045576, GO:0002275	mast cell activation, myeloid cell activation involved in immune response	0.6	1	NR4A3
	6	GO:0008585	female gonad development	Biological Process	GO:0008406, GO:0046545	gonad development, development of primary female sexual characteristics	0.6	1	ADAMTS1
	6	GO:0008645	hexose transmembrane transport	Biological Process	GO:0015749	monosaccharide transmembrane transport	0.36	1	NR4A3
	6	GO:0071867	response to monoamine	Biological Process	GO:0010243	response to organonitrogen compound	0.36	1	NR4A3
	6	GO:0032762	mast cell cytokine production	Biological Process	GO:0061082	myeloid leukocyte cytokine production	0.6	1	NR4A3
	6	GO:1903037	regulation of leukocyte cell-cell adhesion	Biological Process	GO:0022407, GO:0007159	regulation of cell-cell adhesion, leukocyte cell-cell adhesion	0.36	1	NR4A3
	6	GO:0002431	Fc receptor mediated stimulatory signaling pathway	Biological Process	GO:0002429	immune response-activating cell surface receptor signaling pathway	0.6	1	NR4A3
	6	GO:1901031	regulation of response to reactive oxygen species	Biological Process	GO:1902882, GO:0000302	regulation of response to oxidative stress, response to reactive oxygen species	2.22	2	NR4A3, MSTRG.7225
	6	GO:0043583	ear development	Biological Process	GO:0007423	sensory organ development	0.22	1	NR4A3
	6	GO:0046321	positive regulation of fatty acid oxidation	Biological Process	GO:0046320, GO:0045923, GO:0019395	regulation of fatty acid oxidation, positive regulation of fatty acid metabolic process, fatty acid oxidation	1	1	NR4A3
	6	GO:1904707	positive regulation of vascular associated smooth muscle cell proliferation	Biological Process	GO:1904705, GO:0048661, GO:1990874	regulation of vascular associated smooth muscle cell proliferation, positive regulation of smooth muscle cell proliferation, vascular associated smooth muscle cell proliferation	2	2	NR4A3, ADAMTS1
	6	GO:1902680	positive regulation of RNA biosynthetic process	Biological Process	GO:0032774, GO:0051254, GO:0010557, GO:2001141, GO:0031328	RNA biosynthetic process, positive regulation of RNA metabolic process, positive regulation of macromolecule biosynthetic process, regulation of RNA biosynthetic process, positive regulation of cellular biosynthetic process	0.22	1	NR4A3
	6	GO:2000112	regulation of cellular macromolecule biosynthetic process	Biological Process	GO:0010556, GO:0034645, GO:0031326	regulation of macromolecule biosynthetic process, cellular macromolecule biosynthetic process, regulation of cellular biosynthetic process	0.65	2	NR4A3, FNIP2
	6	GO:0031399	regulation of protein modification process	Biological Process	GO:0006464, GO:0032268	cellular protein modification process, regulation of cellular protein metabolic process	0.35	2	MSTRG.16644, FNIP2
	6	GO:0038097	positive regulation of mast cell activation by Fc-epsilon receptor signaling pathway	Biological Process	GO:0033005, GO:0002431, GO:0038095	positive regulation of mast cell activation, Fc receptor mediated stimulatory signaling pathway, Fc-epsilon receptor signaling pathway	1	1	NR4A3
	6	GO:0016070	RNA metabolic process	Biological Process	GO:0090304	nucleic acid metabolic process	0.23	2	NR4A3, FNIP2
	6	GO:0019217	regulation of fatty acid metabolic process	Biological Process	GO:0019216, GO:0006631, GO:0010565	regulation of lipid metabolic process, fatty acid metabolic process, regulation of cellular ketone metabolic process	0.36	1	NR4A3
	6	GO:0071407	cellular response to organic cyclic compound	Biological Process	GO:0014070, GO:0071310	response to organic cyclic compound, cellular response to organic substance	0.6	1	NR4A3
	6	GO:0031175	neuron projection development	Biological Process	GO:0048666, GO:0120036	neuron development, plasma membrane bounded cell projection organization	0.22	1	NR4A3
	6	GO:0043549	regulation of kinase activity	Biological Process	GO:0042325, GO:0051338	regulation of phosphorylation, regulation of transferase activity	0.22	1	MSTRG.16644
	6	GO:0071870	cellular response to catecholamine stimulus	Biological Process	GO:0071407, GO:0071869, GO:1901701, GO:0071868	cellular response to organic cyclic compound, response to catecholamine, cellular response to oxygen-containing compound, cellular response to monoamine stimulus	1	1	NR4A3
	6	GO:0014910	regulation of smooth muscle cell migration	Biological Process	GO:0014909, GO:0030334	smooth muscle cell migration, regulation of cell migration	0.72	2	NR4A3, ADAMTS1
	6	GO:0030198	extracellular matrix organization	Biological Process	GO:0043062	extracellular structure organization	1	1	ADAMTS1
	6	GO:0045937	positive regulation of phosphate metabolic process	Biological Process	GO:0006796, GO:0010562, GO:0019220	phosphate-containing compound metabolic process, positive regulation of phosphorus metabolic process, regulation of phosphate metabolic process	0.35	2	MSTRG.16644, FNIP2
	6	GO:1902808	positive regulation of cell cycle G1/S phase transition	Biological Process	GO:1901989, GO:0044843, GO:1902806	positive regulation of cell cycle phase transition, cell cycle G1/S phase transition, regulation of cell cycle G1/S phase transition	0.6	1	ADAMTS1
	6	GO:0038093	Fc receptor signaling pathway	Biological Process	GO:0002768	immune response-regulating cell surface receptor signaling pathway	0.36	1	NR4A3
	6	GO:1990874	vascular associated smooth muscle cell proliferation	Biological Process	GO:0048659	smooth muscle cell proliferation	1.2	2	NR4A3, ADAMTS1
	6	GO:0048699	generation of neurons	Biological Process	GO:0022008	neurogenesis	0.08	1	NR4A3
	6	GO:0002448	mast cell mediated immunity	Biological Process	GO:0002444	myeloid leukocyte mediated immunity	0.6	1	NR4A3
	6	GO:0044320	cellular response to leptin stimulus	Biological Process	GO:0044321, GO:0032870	response to leptin, cellular response to hormone stimulus	1	1	NR4A3
	6	GO:0042471	ear morphogenesis	Biological Process	GO:0043583, GO:0048562, GO:0090596	ear development, embryonic organ morphogenesis, sensory organ morphogenesis	0.36	1	NR4A3
	6	GO:0030162	regulation of proteolysis	Biological Process	GO:0051246, GO:0006508	regulation of protein metabolic process, proteolysis	0.22	1	RARRES1
	6	GO:0071887	leukocyte apoptotic process	Biological Process	GO:0006915	apoptotic process	0.6	1	NR4A3
	6	GO:0007169	transmembrane receptor protein tyrosine kinase signaling pathway	Biological Process	GO:0007167	enzyme linked receptor protein signaling pathway	0.6	1	NR4A3
	6	GO:0120039	plasma membrane bounded cell projection morphogenesis	Biological Process	GO:0048858	cell projection morphogenesis	0.22	1	NR4A3
	6	GO:0052547	regulation of peptidase activity	Biological Process	GO:0030162, GO:0051336	regulation of proteolysis, regulation of hydrolase activity	0.36	1	RARRES1
	6	GO:0070301	cellular response to hydrogen peroxide	Biological Process	GO:0042542, GO:0034614	response to hydrogen peroxide, cellular response to reactive oxygen species	0.22	1	NR4A3
	6	GO:1901990	regulation of mitotic cell cycle phase transition	Biological Process	GO:1901987, GO:0044772, GO:0007346	regulation of cell cycle phase transition, mitotic cell cycle phase transition, regulation of mitotic cell cycle	0.36	1	ADAMTS1
	6	GO:0043066	negative regulation of apoptotic process	Biological Process	GO:0043069, GO:0042981, GO:0006915	negative regulation of programmed cell death, regulation of apoptotic process, apoptotic process	0.6	1	NR4A3
	6	GO:0032007	negative regulation of TOR signaling	Biological Process	GO:0032006, GO:0031929, GO:1902532	regulation of TOR signaling, TOR signaling, negative regulation of intracellular signal transduction	1.2	2	FNIP2, MSTRG.16074
	6	GO:0008630	intrinsic apoptotic signaling pathway in response to DNA damage	Biological Process	GO:0006974, GO:0097193	cellular response to DNA damage stimulus, intrinsic apoptotic signaling pathway	1	1	FNIP2
	6	GO:1901653	cellular response to peptide	Biological Process	GO:0071417, GO:1901652, GO:1901701	cellular response to organonitrogen compound, response to peptide, cellular response to oxygen-containing compound	0.36	1	NR4A3
	6	GO:1902679	negative regulation of RNA biosynthetic process	Biological Process	GO:0051253, GO:0032774, GO:0010558, GO:2001141, GO:0031327	negative regulation of RNA metabolic process, RNA biosynthetic process, negative regulation of macromolecule biosynthetic process, regulation of RNA biosynthetic process, negative regulation of cellular biosynthetic process	0.43	2	NR4A3, FNIP2
	6	GO:0120036	plasma membrane bounded cell projection organization	Biological Process	GO:0030030	cell projection organization	0.13	1	NR4A3
	6	GO:0019752	carboxylic acid metabolic process	Biological Process	GO:0043436	oxoacid metabolic process	0.35	1	NR4A3
	6	GO:0014911	positive regulation of smooth muscle cell migration	Biological Process	GO:0014910, GO:0014909, GO:0030335	regulation of smooth muscle cell migration, smooth muscle cell migration, positive regulation of cell migration	1.2	2	NR4A3, ADAMTS1
	6	GO:0043524	negative regulation of neuron apoptotic process	Biological Process	GO:0051402, GO:0043523, GO:0043066, GO:1901215	neuron apoptotic process, regulation of neuron apoptotic process, negative regulation of apoptotic process, negative regulation of neuron death	1	1	NR4A3
	6	GO:0043523	regulation of neuron apoptotic process	Biological Process	GO:0051402, GO:0042981, GO:1901214	neuron apoptotic process, regulation of apoptotic process, regulation of neuron death	0.6	1	NR4A3
	6	GO:0016310	phosphorylation	Biological Process	GO:0006796	phosphate-containing compound metabolic process	0.35	2	MSTRG.16644, FNIP2
	6	GO:0042981	regulation of apoptotic process	Biological Process	GO:0043067, GO:0006915	regulation of programmed cell death, apoptotic process	0.72	1	NR4A3
	6	GO:0036476	neuron death in response to hydrogen peroxide	Biological Process	GO:0036475, GO:0036474	neuron death in response to oxidative stress, cell death in response to hydrogen peroxide	0.6	1	NR4A3
	6	GO:1903205	regulation of hydrogen peroxide-induced cell death	Biological Process	GO:1903201, GO:0036474, GO:1901031	regulation of oxidative stress-induced cell death, cell death in response to hydrogen peroxide, regulation of response to reactive oxygen species	0.36	1	NR4A3
	6	GO:0045861	negative regulation of proteolysis	Biological Process	GO:0006508, GO:0030162, GO:0032269	proteolysis, regulation of proteolysis, negative regulation of cellular protein metabolic process	0.36	1	RARRES1
	7	GO:0048008	platelet-derived growth factor receptor signaling pathway	Biological Process	GO:0007169	transmembrane receptor protein tyrosine kinase signaling pathway	1	1	NR4A3
	7	GO:0032787	monocarboxylic acid metabolic process	Biological Process	GO:0019752	carboxylic acid metabolic process	0.58	1	NR4A3
	7	GO:0006366	transcription by RNA polymerase II	Biological Process	GO:0006351	transcription, DNA-templated	1.8	2	NR4A3, FNIP2
	7	GO:0070487	monocyte aggregation	Biological Process	GO:0070486	leukocyte aggregation	0.6	1	NR4A3
	7	GO:1904754	positive regulation of vascular associated smooth muscle cell migration	Biological Process	GO:0014911, GO:1904752, GO:1904738	positive regulation of smooth muscle cell migration, regulation of vascular associated smooth muscle cell migration, vascular associated smooth muscle cell migration	2	2	NR4A3, ADAMTS1
	7	GO:0042325	regulation of phosphorylation	Biological Process	GO:0019220, GO:0016310	regulation of phosphate metabolic process, phosphorylation	0.35	2	MSTRG.16644, FNIP2
	7	GO:1903432	regulation of TORC1 signaling	Biological Process	GO:0032006, GO:0038202	regulation of TOR signaling, TORC1 signaling	1.2	2	FNIP2, MSTRG.16074
	7	GO:1900623	regulation of monocyte aggregation	Biological Process	GO:1903037, GO:0070487	regulation of leukocyte cell-cell adhesion, monocyte aggregation	0.6	1	NR4A3
	7	GO:0045859	regulation of protein kinase activity	Biological Process	GO:0043549, GO:0001932	regulation of kinase activity, regulation of protein phosphorylation	0.36	1	MSTRG.16644
	7	GO:0071376	cellular response to corticotropin-releasing hormone stimulus	Biological Process	GO:0043435, GO:0071375	response to corticotropin-releasing hormone, cellular response to peptide hormone stimulus	1	1	NR4A3
	7	GO:0007409	axonogenesis	Biological Process	GO:0061564, GO:0048667, GO:0048812	axon development, cell morphogenesis involved in neuron differentiation, neuron projection morphogenesis	0.6	1	NR4A3
	7	GO:0045944	positive regulation of transcription by RNA polymerase II	Biological Process	GO:0006357, GO:0006366, GO:0045893	regulation of transcription by RNA polymerase II, transcription by RNA polymerase II, positive regulation of transcription, DNA-templated	1	1	NR4A3
	7	GO:0018193	peptidyl-amino acid modification	Biological Process	GO:0006464	cellular protein modification process	0.22	1	FNIP2
	7	GO:1903208	negative regulation of hydrogen peroxide-induced neuron death	Biological Process	GO:0036476, GO:1903206, GO:1903207, GO:1903204	neuron death in response to hydrogen peroxide, negative regulation of hydrogen peroxide-induced cell death, regulation of hydrogen peroxide-induced neuron death, negative regulation of oxidative stress-induced neuron death	1	1	NR4A3
	7	GO:1904738	vascular associated smooth muscle cell migration	Biological Process	GO:0014909	smooth muscle cell migration	1.2	2	NR4A3, ADAMTS1
	7	GO:1900625	positive regulation of monocyte aggregation	Biological Process	GO:1900623, GO:1903039, GO:0070487	regulation of monocyte aggregation, positive regulation of leukocyte cell-cell adhesion, monocyte aggregation	1	1	NR4A3
	7	GO:0097659	nucleic acid-templated transcription	Biological Process	GO:0032774	RNA biosynthetic process	0.65	2	NR4A3, FNIP2
	7	GO:1900087	positive regulation of G1/S transition of mitotic cell cycle	Biological Process	GO:1901992, GO:0000082, GO:2000045, GO:1902808	positive regulation of mitotic cell cycle phase transition, G1/S transition of mitotic cell cycle, regulation of G1/S transition of mitotic cell cycle, positive regulation of cell cycle G1/S phase transition	1	1	ADAMTS1
	7	GO:0006468	protein phosphorylation	Biological Process	GO:0006464, GO:0016310	cellular protein modification process, phosphorylation	0.58	2	MSTRG.16644, FNIP2
	7	GO:1903207	regulation of hydrogen peroxide-induced neuron death	Biological Process	GO:1903203, GO:0036476, GO:1903205	regulation of oxidative stress-induced neuron death, neuron death in response to hydrogen peroxide, regulation of hydrogen peroxide-induced cell death	0.6	1	NR4A3
	7	GO:0048812	neuron projection morphogenesis	Biological Process	GO:0120039, GO:0031175	plasma membrane bounded cell projection morphogenesis, neuron projection development	0.36	1	NR4A3
	7	GO:1903507	negative regulation of nucleic acid-templated transcription	Biological Process	GO:1903506, GO:0097659, GO:1902679	regulation of nucleic acid-templated transcription, nucleic acid-templated transcription, negative regulation of RNA biosynthetic process	0.72	2	NR4A3, FNIP2
	7	GO:0042327	positive regulation of phosphorylation	Biological Process	GO:0042325, GO:0016310, GO:0045937	regulation of phosphorylation, phosphorylation, positive regulation of phosphate metabolic process	0.58	2	MSTRG.16644, FNIP2
	7	GO:1904752	regulation of vascular associated smooth muscle cell migration	Biological Process	GO:0014910, GO:1904738	regulation of smooth muscle cell migration, vascular associated smooth muscle cell migration	1.2	2	NR4A3, ADAMTS1
	7	GO:0006357	regulation of transcription by RNA polymerase II	Biological Process	GO:0006355, GO:0006366	regulation of transcription, DNA-templated, transcription by RNA polymerase II	1.8	2	NR4A3, FNIP2
	7	GO:0033674	positive regulation of kinase activity	Biological Process	GO:0043549, GO:0051347, GO:0042327	regulation of kinase activity, positive regulation of transferase activity, positive regulation of phosphorylation	0.36	1	MSTRG.16644
	7	GO:0000122	negative regulation of transcription by RNA polymerase II	Biological Process	GO:0045892, GO:0006357, GO:0006366	negative regulation of transcription, DNA-templated, regulation of transcription by RNA polymerase II, transcription by RNA polymerase II	2	2	NR4A3, FNIP2
	7	GO:2000108	positive regulation of leukocyte apoptotic process	Biological Process	GO:0043065, GO:0071887, GO:2000106	positive regulation of apoptotic process, leukocyte apoptotic process, regulation of leukocyte apoptotic process	1	1	NR4A3
	7	GO:1903506	regulation of nucleic acid-templated transcription	Biological Process	GO:0097659, GO:2001141	nucleic acid-templated transcription, regulation of RNA biosynthetic process	0.65	2	NR4A3, FNIP2
	7	GO:0038095	Fc-epsilon receptor signaling pathway	Biological Process	GO:0038093	Fc receptor signaling pathway	0.6	1	NR4A3
	7	GO:2000106	regulation of leukocyte apoptotic process	Biological Process	GO:0042981, GO:0071887	regulation of apoptotic process, leukocyte apoptotic process	0.6	1	NR4A3
	7	GO:2000045	regulation of G1/S transition of mitotic cell cycle	Biological Process	GO:1901990, GO:0000082, GO:1902806	regulation of mitotic cell cycle phase transition, G1/S transition of mitotic cell cycle, regulation of cell cycle G1/S phase transition	0.6	1	ADAMTS1
	7	GO:1903508	positive regulation of nucleic acid-templated transcription	Biological Process	GO:1903506, GO:0097659, GO:1902680	regulation of nucleic acid-templated transcription, nucleic acid-templated transcription, positive regulation of RNA biosynthetic process	0.36	1	NR4A3
	7	GO:1904659	glucose transmembrane transport	Biological Process	GO:0008645	hexose transmembrane transport	0.6	1	NR4A3
	7	GO:1904262	negative regulation of TORC1 signaling	Biological Process	GO:0032007, GO:0038202, GO:1903432	negative regulation of TOR signaling, TORC1 signaling, regulation of TORC1 signaling	2	2	FNIP2, MSTRG.16074
	7	GO:0052548	regulation of endopeptidase activity	Biological Process	GO:0052547	regulation of peptidase activity	0.6	1	RARRES1
	7	GO:0010466	negative regulation of peptidase activity	Biological Process	GO:0052547, GO:0051346, GO:0045861	regulation of peptidase activity, negative regulation of hydrolase activity, negative regulation of proteolysis	0.6	1	RARRES1
	7	GO:0061564	axon development	Biological Process	GO:0031175	neuron projection development	0.36	1	NR4A3
	7	GO:0001934	positive regulation of protein phosphorylation	Biological Process	GO:0031401, GO:0006468, GO:0001932, GO:0042327	positive regulation of protein modification process, protein phosphorylation, regulation of protein phosphorylation, positive regulation of phosphorylation	0.96	2	MSTRG.16644, FNIP2
	7	GO:0001932	regulation of protein phosphorylation	Biological Process	GO:0042325, GO:0031399, GO:0006468	regulation of phosphorylation, regulation of protein modification process, protein phosphorylation	0.58	2	MSTRG.16644, FNIP2
	7	GO:0032765	positive regulation of mast cell cytokine production	Biological Process	GO:0032762, GO:0032763, GO:0061081	mast cell cytokine production, regulation of mast cell cytokine production, positive regulation of myeloid leukocyte cytokine production involved in immune response	1	1	NR4A3
	8	GO:0018105	peptidyl-serine phosphorylation	Biological Process	GO:0018209, GO:0006468	peptidyl-serine modification, protein phosphorylation	0.6	1	FNIP2
	8	GO:0018209	peptidyl-serine modification	Biological Process	GO:0018193	peptidyl-amino acid modification	0.36	1	FNIP2
	8	GO:0045860	positive regulation of protein kinase activity	Biological Process	GO:0033674, GO:0045859, GO:0001934	positive regulation of kinase activity, regulation of protein kinase activity, positive regulation of protein phosphorylation	0.6	1	MSTRG.16644
	8	GO:0010951	negative regulation of endopeptidase activity	Biological Process	GO:0052548, GO:0010466	regulation of endopeptidase activity, negative regulation of peptidase activity	1	1	RARRES1
	8	GO:0006090	pyruvate metabolic process	Biological Process	GO:0032787	monocarboxylic acid metabolic process	0.6	1	NR4A3
	8	GO:0033138	positive regulation of peptidyl-serine phosphorylation	Biological Process	GO:0033135, GO:0018105, GO:0001934	regulation of peptidyl-serine phosphorylation, peptidyl-serine phosphorylation, positive regulation of protein phosphorylation	1	1	FNIP2
	8	GO:0033135	regulation of peptidyl-serine phosphorylation	Biological Process	GO:0018105, GO:0001932	peptidyl-serine phosphorylation, regulation of protein phosphorylation	0.6	1	FNIP2
	9	GO:0032147	activation of protein kinase activity	Biological Process	GO:0045860	positive regulation of protein kinase activity	1	1	MSTRG.16644
MF	Molecular Function
	Level	GO ID	GO Name	GO Type	Parents (ACC)	Parents (Name)	Nodescore	#Seqs	Sequence Names
	1	GO:0003674	molecular_function	Molecular Function			1.9	6	NR4A3, ADAMTS1, MSTRG.16644, RARRES1, FNIP2, MSTRG.16074
	2	GO:0060089	molecular transducer activity	Molecular Function	GO:0003674	molecular_function	0.22	1	MSTRG.16644
	2	GO:0098772	molecular function regulator	Molecular Function	GO:0003674	molecular_function	0.9	5	NR4A3, MSTRG.16644, RARRES1, FNIP2, MSTRG.16074
	2	GO:0005488	binding	Molecular Function	GO:0003674	molecular_function	1.91	5	NR4A3, MSTRG.16644, ADAMTS1, FNIP2, MSTRG.16074
	2	GO:0003824	catalytic activity	Molecular Function	GO:0003674	molecular_function	0.13	1	ADAMTS1
	3	GO:0016787	hydrolase activity	Molecular Function	GO:0003824	catalytic activity	0.22	1	ADAMTS1
	3	GO:1901681	sulfur compound binding	Molecular Function	GO:0005488	binding	0.6	1	ADAMTS1
	3	GO:0097159	organic cyclic compound binding	Molecular Function	GO:0005488	binding	0.05	1	NR4A3
	3	GO:0005515	protein binding	Molecular Function	GO:0005488	binding	2.29	4	NR4A3, MSTRG.16644, FNIP2, MSTRG.16074
	3	GO:0030234	enzyme regulator activity	Molecular Function	GO:0098772	molecular function regulator	1.07	4	MSTRG.16644, RARRES1, FNIP2, MSTRG.16074
	3	GO:0038023	signaling receptor activity	Molecular Function	GO:0060089	molecular transducer activity	0.36	1	MSTRG.16644
	3	GO:0140096	catalytic activity, acting on a protein	Molecular Function	GO:0003824	catalytic activity	0.22	1	ADAMTS1
	3	GO:1901363	heterocyclic compound binding	Molecular Function	GO:0005488	binding	0.05	1	NR4A3
	3	GO:0140110	transcription regulator activity	Molecular Function	GO:0098772	molecular function regulator	0.43	1	NR4A3
	3	GO:0043167	ion binding	Molecular Function	GO:0005488	binding	0.62	2	NR4A3, ADAMTS1
	3	GO:0097367	carbohydrate derivative binding	Molecular Function	GO:0005488	binding	0.36	1	ADAMTS1
	4	GO:0003700	DNA-binding transcription factor activity	Molecular Function	GO:0140110	transcription regulator activity	0.72	1	NR4A3
	4	GO:0005102	signaling receptor binding	Molecular Function	GO:0005515	protein binding	0.13	1	NR4A3
	4	GO:0008233	peptidase activity	Molecular Function	GO:0016787, GO:0140096	hydrolase activity, catalytic activity, acting on a protein	0.36	1	ADAMTS1
	4	GO:0008047	enzyme activator activity	Molecular Function	GO:0030234	enzyme regulator activity	0.36	1	MSTRG.16644
	4	GO:0060589	nucleoside-triphosphatase regulator activity	Molecular Function	GO:0030234	enzyme regulator activity	0.72	2	FNIP2, MSTRG.16074
	4	GO:0004857	enzyme inhibitor activity	Molecular Function	GO:0030234	enzyme regulator activity	1.42	3	RARRES1, FNIP2, MSTRG.16074
	4	GO:0005539	glycosaminoglycan binding	Molecular Function	GO:0097367	carbohydrate derivative binding	0.6	1	ADAMTS1
	4	GO:0051087	chaperone binding	Molecular Function	GO:0005515	protein binding	2	2	FNIP2, MSTRG.16074
	4	GO:0043168	anion binding	Molecular Function	GO:0043167	ion binding	0.6	1	ADAMTS1
	4	GO:0008201	heparin binding	Molecular Function	GO:1901681, GO:0043168, GO:0005539	sulfur compound binding, anion binding, glycosaminoglycan binding	1	1	ADAMTS1
	4	GO:0061134	peptidase regulator activity	Molecular Function	GO:0030234	enzyme regulator activity	0.22	1	RARRES1
	4	GO:0004888	transmembrane signaling receptor activity	Molecular Function	GO:0038023	signaling receptor activity	0.6	1	MSTRG.16644
	4	GO:0019207	kinase regulator activity	Molecular Function	GO:0030234	enzyme regulator activity	0.36	1	MSTRG.16644
	4	GO:0019899	enzyme binding	Molecular Function	GO:0005515	protein binding	1.32	2	NR4A3, MSTRG.16644
	4	GO:0003676	nucleic acid binding	Molecular Function	GO:1901363, GO:0097159	heterocyclic compound binding, organic cyclic compound binding	0.08	1	NR4A3
	4	GO:0008134	transcription factor binding	Molecular Function	GO:0005515	protein binding	0.44	1	NR4A3
	4	GO:0043169	cation binding	Molecular Function	GO:0043167	ion binding	0.43	2	NR4A3, ADAMTS1
	5	GO:0060590	ATPase regulator activity	Molecular Function	GO:0060589	nucleoside-triphosphatase regulator activity	1.2	2	FNIP2, MSTRG.16074
	5	GO:0004175	endopeptidase activity	Molecular Function	GO:0008233	peptidase activity	0.6	1	ADAMTS1
	5	GO:0001216	DNA-binding transcription activator activity	Molecular Function	GO:0003700	DNA-binding transcription factor activity	0.6	1	NR4A3
	5	GO:0019887	protein kinase regulator activity	Molecular Function	GO:0019207	kinase regulator activity	0.6	1	MSTRG.16644
	5	GO:0030414	peptidase inhibitor activity	Molecular Function	GO:0061134, GO:0004857	peptidase regulator activity, enzyme inhibitor activity	0.36	1	RARRES1
	5	GO:0008237	metallopeptidase activity	Molecular Function	GO:0008233	peptidase activity	0.6	1	ADAMTS1
	5	GO:0035035	histone acetyltransferase binding	Molecular Function	GO:0019899	enzyme binding	1	1	NR4A3
	5	GO:0042030	ATPase inhibitor activity	Molecular Function	GO:0060590, GO:0004857	ATPase regulator activity, enzyme inhibitor activity	2	2	FNIP2, MSTRG.16074
	5	GO:0001221	transcription cofactor binding	Molecular Function	GO:0008134	transcription factor binding	0.6	1	NR4A3
	5	GO:0061135	endopeptidase regulator activity	Molecular Function	GO:0061134	peptidase regulator activity	0.36	1	RARRES1
	5	GO:0001067	regulatory region nucleic acid binding	Molecular Function	GO:0003676	nucleic acid binding	0.13	1	NR4A3
	5	GO:0019209	kinase activator activity	Molecular Function	GO:0008047, GO:0019207	enzyme activator activity, kinase regulator activity	0.6	1	MSTRG.16644
	5	GO:0098531	ligand-activated transcription factor activity	Molecular Function	GO:0003700	DNA-binding transcription factor activity	0.6	1	NR4A3
	5	GO:0019900	kinase binding	Molecular Function	GO:0019899	enzyme binding	1.2	2	NR4A3, MSTRG.16644
	5	GO:0046872	metal ion binding	Molecular Function	GO:0043169	cation binding	0.72	2	NR4A3, ADAMTS1
	5	GO:0000981	DNA-binding transcription factor activity, RNA polymerase II-specific	Molecular Function	GO:0003700	DNA-binding transcription factor activity	1.2	1	NR4A3
	5	GO:0003677	DNA binding	Molecular Function	GO:0003676	nucleic acid binding	0.05	1	NR4A3
	5	GO:0140297	DNA-binding transcription factor binding	Molecular Function	GO:0008134	transcription factor binding	0.13	1	NR4A3
	5	GO:0051427	hormone receptor binding	Molecular Function	GO:0005102	signaling receptor binding	0.22	1	NR4A3
	5	GO:0004930	G protein-coupled receptor activity	Molecular Function	GO:0004888	transmembrane signaling receptor activity	1	1	MSTRG.16644
	6	GO:0035257	nuclear hormone receptor binding	Molecular Function	GO:0051427, GO:0061629	hormone receptor binding, RNA polymerase II-specific DNA-binding transcription factor binding	0.36	1	NR4A3
	6	GO:0046914	transition metal ion binding	Molecular Function	GO:0046872	metal ion binding	1.2	2	NR4A3, ADAMTS1
	6	GO:0030295	protein kinase activator activity	Molecular Function	GO:0019209, GO:0019887	kinase activator activity, protein kinase regulator activity	1	1	MSTRG.16644
	6	GO:0043565	sequence-specific DNA binding	Molecular Function	GO:0003677	DNA binding	0.08	1	NR4A3
	6	GO:0003690	double-stranded DNA binding	Molecular Function	GO:0003677	DNA binding	0.08	1	NR4A3
	6	GO:0004222	metalloendopeptidase activity	Molecular Function	GO:0004175, GO:0008237	endopeptidase activity, metallopeptidase activity	1	1	ADAMTS1
	6	GO:0000976	transcription regulatory region sequence-specific DNA binding	Molecular Function	GO:1990837, GO:0001067	sequence-specific double-stranded DNA binding, regulatory region nucleic acid binding	0.22	1	NR4A3
	6	GO:0019901	protein kinase binding	Molecular Function	GO:0019900	kinase binding	2	2	NR4A3, MSTRG.16644
	6	GO:0004879	nuclear receptor activity	Molecular Function	GO:0000981, GO:0098531	DNA-binding transcription factor activity, RNA polymerase II-specific, ligand-activated transcription factor activity	1	1	NR4A3
	6	GO:0061629	RNA polymerase II-specific DNA-binding transcription factor binding	Molecular Function	GO:0140297	DNA-binding transcription factor binding	0.22	1	NR4A3
	6	GO:0001223	transcription coactivator binding	Molecular Function	GO:0001221	transcription cofactor binding	1	1	NR4A3
	6	GO:0001228	DNA-binding transcription activator activity, RNA polymerase II-specific	Molecular Function	GO:0001216, GO:0000981	DNA-binding transcription activator activity, DNA-binding transcription factor activity, RNA polymerase II-specific	1	1	NR4A3
	6	GO:0004866	endopeptidase inhibitor activity	Molecular Function	GO:0061135, GO:0030414	endopeptidase regulator activity, peptidase inhibitor activity	0.6	1	RARRES1
	7	GO:0008270	zinc ion binding	Molecular Function	GO:0046914	transition metal ion binding	2	2	NR4A3, ADAMTS1
	7	GO:0008191	metalloendopeptidase inhibitor activity	Molecular Function	GO:0004866	endopeptidase inhibitor activity	1	1	RARRES1
	7	GO:0000987	cis-regulatory region sequence-specific DNA binding	Molecular Function	GO:0000976	transcription regulatory region sequence-specific DNA binding	0.36	1	NR4A3
	7	GO:1990837	sequence-specific double-stranded DNA binding	Molecular Function	GO:0003690, GO:0043565	double-stranded DNA binding, sequence-specific DNA binding	0.13	1	NR4A3
	7	GO:0016922	nuclear receptor binding	Molecular Function	GO:0035257	nuclear hormone receptor binding	0.6	1	NR4A3
	7	GO:0035258	steroid hormone receptor binding	Molecular Function	GO:0035257	nuclear hormone receptor binding	0.6	1	NR4A3
	7	GO:0000977	RNA polymerase II transcription regulatory region sequence-specific DNA binding	Molecular Function	GO:0000976	transcription regulatory region sequence-specific DNA binding	0.36	1	NR4A3
	8	GO:0000978	RNA polymerase II cis-regulatory region sequence-specific DNA binding	Molecular Function	GO:0000977, GO:0000987	RNA polymerase II transcription regulatory region sequence-specific DNA binding, cis-regulatory region sequence-specific DNA binding	0.6	1	NR4A3
	8	GO:0035259	glucocorticoid receptor binding	Molecular Function	GO:0016922, GO:0035258	nuclear receptor binding, steroid hormone receptor binding	1	1	NR4A3
	9	GO:0035497	cAMP response element binding	Molecular Function	GO:0000978	RNA polymerase II cis-regulatory region sequence-specific DNA binding	1	1	NR4A3
CC	Cellular Component
	Level	GO ID	GO Name	GO Type	Parents (ACC)	Parents (Name)	Nodescore	#Seqs	Sequence Names
	1	GO:0005575	cellular_component	Cellular Component			6.5	9	NR4A3, ADAMTS1, MSTRG.16644, MSTRG.10055, MSTRG.10331, RARRES1, MSTRG.7225, FNIP2, MSTRG.16074
	2	GO:0032991	protein-containing complex	Cellular Component	GO:0005575	cellular_component	1.2	2	NR4A3, MSTRG.16644
	2	GO:0005622	intracellular	Cellular Component	GO:0005575	cellular_component	2.62	6	NR4A3, ADAMTS1, MSTRG.16644, MSTRG.7225, FNIP2, MSTRG.16074
	2	GO:0110165	cellular anatomical entity	Cellular Component	GO:0005575	cellular_component	9.29	9	NR4A3, ADAMTS1, MSTRG.16644, MSTRG.10055, MSTRG.10331, RARRES1, MSTRG.7225, FNIP2, MSTRG.16074
	3	GO:0031974	membrane-enclosed lumen	Cellular Component	GO:0110165	cellular anatomical entity	0.26	1	MSTRG.16644
	3	GO:0005667	transcription regulator complex	Cellular Component	GO:0032991	protein-containing complex	1	1	NR4A3
	3	GO:0005737	cytoplasm	Cellular Component	GO:0005622, GO:0110165	intracellular, cellular anatomical entity	2.66	5	NR4A3, MSTRG.16644, ADAMTS1, FNIP2, MSTRG.16074
	3	GO:0043235	receptor complex	Cellular Component	GO:0032991	protein-containing complex	1	1	MSTRG.16644
	3	GO:0043226	organelle	Cellular Component	GO:0110165	cellular anatomical entity	1.55	6	NR4A3, ADAMTS1, MSTRG.16644, MSTRG.7225, FNIP2, MSTRG.16074
	3	GO:0005829	cytosol	Cellular Component	GO:0005737, GO:0110165	cytoplasm, cellular anatomical entity	3	3	MSTRG.16644, FNIP2, MSTRG.16074
	3	GO:0034451	centriolar satellite	Cellular Component	GO:0110165, GO:0005813	cellular anatomical entity, centrosome	1	1	FNIP2
	3	GO:0031012	extracellular matrix	Cellular Component	GO:0005576, GO:0110165	extracellular region, cellular anatomical entity	0.36	1	ADAMTS1
	3	GO:0016020	membrane	Cellular Component	GO:0110165	cellular anatomical entity	5.45	4	MSTRG.16644, MSTRG.10055, MSTRG.10331, MSTRG.16074
	3	GO:0005815	microtubule organizing center	Cellular Component	GO:0015630, GO:0110165	microtubule cytoskeleton, cellular anatomical entity	0.36	1	FNIP2
	3	GO:0005615	extracellular space	Cellular Component	GO:0005576, GO:0110165	extracellular region, cellular anatomical entity	2.6	2	MSTRG.16644, RARRES1
	3	GO:0031224	intrinsic component of membrane	Cellular Component	GO:0016020, GO:0110165	membrane, cellular anatomical entity	1.2	2	MSTRG.16644, MSTRG.10331
	3	GO:0043229	intracellular organelle	Cellular Component	GO:0005622, GO:0043226	intracellular, organelle	2.22	6	NR4A3, ADAMTS1, MSTRG.16644, MSTRG.7225, FNIP2, MSTRG.16074
	3	GO:0071944	cell periphery	Cellular Component	GO:0110165	cellular anatomical entity	0.6	1	MSTRG.16644
	3	GO:0005576	extracellular region	Cellular Component	GO:0110165	cellular anatomical entity	1.78	3	ADAMTS1, MSTRG.16644, RARRES1
	3	GO:0005654	nucleoplasm	Cellular Component	GO:0031981, GO:0110165	nuclear lumen, cellular anatomical entity	1	1	MSTRG.16644
	4	GO:0016021	integral component of membrane	Cellular Component	GO:0031224	intrinsic component of membrane	2	2	MSTRG.16644, MSTRG.10331
	4	GO:0005886	plasma membrane	Cellular Component	GO:0016020, GO:0071944	membrane, cell periphery	1	1	MSTRG.16644
	4	GO:0070013	intracellular organelle lumen	Cellular Component	GO:0043233, GO:0043229	organelle lumen, intracellular organelle	0.72	1	MSTRG.16644
	4	GO:0043232	intracellular non-membrane-bounded organelle	Cellular Component	GO:0043228, GO:0043229	non-membrane-bounded organelle, intracellular organelle	0.68	2	MSTRG.16644, FNIP2
	4	GO:0005773	vacuole	Cellular Component	GO:0005737, GO:0043231	cytoplasm, intracellular membrane-bounded organelle	0.43	2	NR4A3, MSTRG.16074
	4	GO:0097708	intracellular vesicle	Cellular Component	GO:0043229, GO:0031982	intracellular organelle, vesicle	0.6	1	ADAMTS1
	4	GO:0043231	intracellular membrane-bounded organelle	Cellular Component	GO:0043227, GO:0043229	membrane-bounded organelle, intracellular organelle	2.49	4	NR4A3, MSTRG.16644, MSTRG.7225, MSTRG.16074
	4	GO:0031090	organelle membrane	Cellular Component	GO:0043227, GO:0016020	membrane-bounded organelle, membrane	0.13	1	MSTRG.16074
	4	GO:0043233	organelle lumen	Cellular Component	GO:0043226, GO:0031974	organelle, membrane-enclosed lumen	0.43	1	MSTRG.16644
	4	GO:0031410	cytoplasmic vesicle	Cellular Component	GO:0005737, GO:0097708	cytoplasm, intracellular vesicle	1	1	ADAMTS1
	4	GO:0043227	membrane-bounded organelle	Cellular Component	GO:0043226	organelle	1.93	5	NR4A3, ADAMTS1, MSTRG.16644, MSTRG.7225, MSTRG.16074
	4	GO:0070062	extracellular exosome	Cellular Component	GO:0005615, GO:1903561	extracellular space, extracellular vesicle	1	1	MSTRG.16644
	4	GO:0062023	collagen-containing extracellular matrix	Cellular Component	GO:0031012	extracellular matrix	0.6	1	ADAMTS1
	4	GO:0005813	centrosome	Cellular Component	GO:0005815	microtubule organizing center	0.6	1	FNIP2
	4	GO:0043228	non-membrane-bounded organelle	Cellular Component	GO:0043226	organelle	0.41	2	MSTRG.16644, FNIP2
	4	GO:0043230	extracellular organelle	Cellular Component	GO:0043226, GO:0005576	organelle, extracellular region	0.36	1	MSTRG.16644
	4	GO:0098805	whole membrane	Cellular Component	GO:0016020	membrane	0.22	1	MSTRG.16074
	5	GO:0005856	cytoskeleton	Cellular Component	GO:0043232	intracellular non-membrane-bounded organelle	0.13	1	FNIP2
	5	GO:0005604	basement membrane	Cellular Component	GO:0062023	collagen-containing extracellular matrix	1	1	ADAMTS1
	5	GO:0031981	nuclear lumen	Cellular Component	GO:0070013, GO:0005634	intracellular organelle lumen, nucleus	1.2	1	MSTRG.16644
	5	GO:0098588	bounding membrane of organelle	Cellular Component	GO:0031090	organelle membrane	0.22	1	MSTRG.16074
	5	GO:0005774	vacuolar membrane	Cellular Component	GO:0098588, GO:0098805, GO:0005773	bounding membrane of organelle, whole membrane, vacuole	0.36	1	MSTRG.16074
	5	GO:0005634	nucleus	Cellular Component	GO:0043231	intracellular membrane-bounded organelle	3.72	3	NR4A3, MSTRG.16644, MSTRG.7225
	5	GO:0000323	lytic vacuole	Cellular Component	GO:0005773	vacuole	0.72	2	NR4A3, MSTRG.16074
	5	GO:0005730	nucleolus	Cellular Component	GO:0031981, GO:0043232	nuclear lumen, intracellular non-membrane-bounded organelle	1	1	MSTRG.16644
	5	GO:1903561	extracellular vesicle	Cellular Component	GO:0043230, GO:0031982	extracellular organelle, vesicle	0.6	1	MSTRG.16644
	5	GO:0031982	vesicle	Cellular Component	GO:0043227	membrane-bounded organelle	0.72	2	MSTRG.16644, ADAMTS1
	6	GO:0005764	lysosome	Cellular Component	GO:0000323	lytic vacuole	1.2	2	NR4A3, MSTRG.16074
	6	GO:0098852	lytic vacuole membrane	Cellular Component	GO:0005774	vacuolar membrane	0.6	1	MSTRG.16074
	6	GO:0015630	microtubule cytoskeleton	Cellular Component	GO:0005856	cytoskeleton	0.22	1	FNIP2
	7	GO:0042629	mast cell granule	Cellular Component	GO:0005764	lysosome	1	1	NR4A3
	7	GO:0005765	lysosomal membrane	Cellular Component	GO:0005764, GO:0098852	lysosome, lytic vacuole membrane	1	1	MSTRG.16074
	KEGG Pathways
	No pathways

## Sheet: F
BP	Biological Process
	Level	GO ID	GO Name	GO Type	Parents (ACC)	Parents (Name)	Nodescore	#Seqs	Sequence Names
	1	GO:0008150	biological_process	Biological Process			44.51	38	MSTRG.3515, CNP, MSTRG.135, HTRA1, LOXL2, CNN3, MSTRG.13560, MSTRG.20511, HBM, MSTRG.4240, TMSB4X, MSTRG.10055, MSTRG.1690, DACT2, MSTRG.21086, MSTRG.13688, VAT1, MMP2, FN1, EMP1, HBA1, KLHL24, MSTRG.16074, MSTRG.16001, NR4A3, FABP4, COL2A1, MSTRG.11495, MSTRG.16644, MSTRG.19334, MSTRG.12388, CD109, OGN, COL9A1, MSTRG.3145, VIM, MSTRG.14546, FMOD
	2	GO:0032501	multicellular organismal process	Biological Process	GO:0008150	biological_process	4.5	8	MSTRG.13560, NR4A3, COL2A1, MSTRG.135, DACT2, FN1, VIM, LOXL2
	2	GO:0032502	developmental process	Biological Process	GO:0008150	biological_process	4.55	8	NR4A3, COL2A1, MSTRG.135, TMSB4X, DACT2, FN1, VIM, LOXL2
	2	GO:0048519	negative regulation of biological process	Biological Process	GO:0008150, GO:0050789	biological_process, regulation of biological process	3.08	12	MSTRG.135, MSTRG.16074, LOXL2, MSTRG.13560, NR4A3, MSTRG.19334, TMSB4X, MSTRG.1690, DACT2, MSTRG.3145, VIM, MSTRG.14546
	2	GO:0048518	positive regulation of biological process	Biological Process	GO:0008150, GO:0050789	biological_process, regulation of biological process	4.63	10	NR4A3, MSTRG.135, MSTRG.16644, TMSB4X, MSTRG.1690, MSTRG.3145, VIM, MSTRG.14546, MSTRG.16074, LOXL2
	2	GO:0008152	metabolic process	Biological Process	GO:0008150	biological_process	7.69	20	MSTRG.3515, VAT1, CNP, MMP2, HTRA1, LOXL2, MSTRG.13560, HBM, MSTRG.20511, NR4A3, MSTRG.4240, MSTRG.11495, MSTRG.16644, TMSB4X, CD109, MSTRG.1690, MSTRG.3145, VIM, MSTRG.14546, MSTRG.13688
	2	GO:0023052	signaling	Biological Process	GO:0008150	biological_process	7.64	9	NR4A3, MSTRG.16644, TMSB4X, OGN, DACT2, KLHL24, MSTRG.14546, VIM, MSTRG.16074
	2	GO:0051179	localization	Biological Process	GO:0008150	biological_process	4.42	9	HBM, NR4A3, MSTRG.135, MSTRG.10055, TMSB4X, FN1, MSTRG.21086, KLHL24, LOXL2
	2	GO:0050789	regulation of biological process	Biological Process	GO:0008150, GO:0065007	biological_process, biological regulation	10.05	17	MSTRG.135, FN1, KLHL24, MSTRG.16074, LOXL2, MSTRG.13560, NR4A3, FABP4, MSTRG.19334, MSTRG.16644, TMSB4X, MSTRG.1690, OGN, DACT2, MSTRG.3145, VIM, MSTRG.14546
	2	GO:0002376	immune system process	Biological Process	GO:0008150	biological_process	0.9	4	NR4A3, TMSB4X, DACT2, VIM
	2	GO:0022610	biological adhesion	Biological Process	GO:0008150	biological_process	1.27	4	NR4A3, MSTRG.135, FN1, DACT2
	2	GO:0050896	response to stimulus	Biological Process	GO:0008150	biological_process	7.75	15	FN1, KLHL24, MSTRG.16074, LOXL2, MSTRG.13560, HBM, NR4A3, FABP4, MSTRG.16644, TMSB4X, OGN, DACT2, MSTRG.3145, VIM, MSTRG.14546
	2	GO:0065007	biological regulation	Biological Process	GO:0008150	biological_process	7.33	17	MSTRG.135, FN1, KLHL24, MSTRG.16074, LOXL2, MSTRG.13560, NR4A3, FABP4, MSTRG.19334, MSTRG.16644, TMSB4X, MSTRG.1690, OGN, DACT2, MSTRG.3145, VIM, MSTRG.14546
	2	GO:0040011	locomotion	Biological Process	GO:0008150	biological_process	1.36	5	NR4A3, MSTRG.135, TMSB4X, FN1, LOXL2
	2	GO:0009987	cellular process	Biological Process	GO:0008150	biological_process	57.08	32	MSTRG.3515, CNP, MSTRG.135, LOXL2, CNN3, MSTRG.13560, HBM, MSTRG.20511, MSTRG.4240, TMSB4X, MSTRG.1690, DACT2, MSTRG.21086, FN1, EMP1, KLHL24, HBA1, MSTRG.16074, MSTRG.16001, NR4A3, COL2A1, MSTRG.11495, MSTRG.19334, MSTRG.16644, MSTRG.12388, CD109, OGN, COL9A1, MSTRG.3145, VIM, MSTRG.14546, FMOD
	3	GO:0023057	negative regulation of signaling	Biological Process	GO:0023051, GO:0048519, GO:0023052	regulation of signaling, negative regulation of biological process, signaling	0.48	3	DACT2, MSTRG.14546, MSTRG.16074
	3	GO:0040017	positive regulation of locomotion	Biological Process	GO:0048518, GO:0040012, GO:0040011	positive regulation of biological process, regulation of locomotion, locomotion	1.34	3	NR4A3, MSTRG.135, TMSB4X
	3	GO:0032879	regulation of localization	Biological Process	GO:0050789, GO:0051179	regulation of biological process, localization	0.71	4	NR4A3, MSTRG.135, TMSB4X, KLHL24
	3	GO:0009653	anatomical structure morphogenesis	Biological Process	GO:0032502, GO:0048856	developmental process, anatomical structure development	1.86	5	NR4A3, MSTRG.135, FN1, DACT2, LOXL2
	3	GO:0009893	positive regulation of metabolic process	Biological Process	GO:0019222, GO:0048518, GO:0008152	regulation of metabolic process, positive regulation of biological process, metabolic process	1.75	7	NR4A3, MSTRG.16644, TMSB4X, MSTRG.1690, MSTRG.3145, VIM, MSTRG.14546
	3	GO:0048585	negative regulation of response to stimulus	Biological Process	GO:0048519, GO:0048583, GO:0050896	negative regulation of biological process, regulation of response to stimulus, response to stimulus	0.6	4	NR4A3, DACT2, MSTRG.14546, MSTRG.16074
	3	GO:0042221	response to chemical	Biological Process	GO:0050896	response to stimulus	1.62	5	HBM, NR4A3, TMSB4X, VIM, LOXL2
	3	GO:0065009	regulation of molecular function	Biological Process	GO:0065007	biological regulation	1.13	6	MSTRG.16644, TMSB4X, MSTRG.3145, KLHL24, MSTRG.14546, MSTRG.16074
	3	GO:0009056	catabolic process	Biological Process	GO:0008152	metabolic process	1.13	5	MSTRG.3515, HBM, CNP, MSTRG.1690, VIM
	3	GO:0006950	response to stress	Biological Process	GO:0050896	response to stimulus	2.18	6	NR4A3, FABP4, FN1, MSTRG.3145, VIM, LOXL2
	3	GO:0009058	biosynthetic process	Biological Process	GO:0008152	metabolic process	1.48	9	MSTRG.13560, NR4A3, MSTRG.4240, CNP, MSTRG.11495, TMSB4X, MSTRG.3145, VIM, LOXL2
	3	GO:0007154	cell communication	Biological Process	GO:0009987	cellular process	7.64	9	NR4A3, MSTRG.16644, TMSB4X, OGN, DACT2, KLHL24, MSTRG.14546, VIM, MSTRG.16074
	3	GO:0050794	regulation of cellular process	Biological Process	GO:0050789, GO:0009987	regulation of biological process, cellular process	12.91	15	MSTRG.135, KLHL24, MSTRG.16074, LOXL2, MSTRG.13560, NR4A3, MSTRG.16644, MSTRG.19334, TMSB4X, OGN, MSTRG.1690, DACT2, MSTRG.3145, VIM, MSTRG.14546
	3	GO:0051239	regulation of multicellular organismal process	Biological Process	GO:0050789, GO:0032501	regulation of biological process, multicellular organismal process	1.14	3	NR4A3, VIM, LOXL2
	3	GO:0071704	organic substance metabolic process	Biological Process	GO:0008152	metabolic process	3.26	16	CNP, MMP2, HTRA1, LOXL2, MSTRG.13560, MSTRG.20511, NR4A3, MSTRG.4240, MSTRG.11495, MSTRG.16644, TMSB4X, CD109, MSTRG.1690, MSTRG.3145, VIM, MSTRG.14546
	3	GO:0071840	cellular component organization or biogenesis	Biological Process	GO:0009987	cellular process	3.1	14	MSTRG.135, FN1, EMP1, CNN3, LOXL2, NR4A3, COL2A1, MSTRG.19334, MSTRG.12388, TMSB4X, COL9A1, MSTRG.3145, VIM, FMOD
	3	GO:0051641	cellular localization	Biological Process	GO:0009987, GO:0051179	cellular process, localization	0.65	3	NR4A3, TMSB4X, MSTRG.21086
	3	GO:0009605	response to external stimulus	Biological Process	GO:0050896	response to stimulus	1.39	4	MSTRG.13560, NR4A3, FABP4, VIM
	3	GO:0065008	regulation of biological quality	Biological Process	GO:0065007	biological regulation	1.96	5	NR4A3, TMSB4X, MSTRG.1690, FN1, VIM
	3	GO:0055085	transmembrane transport	Biological Process	GO:0009987, GO:0006810	cellular process, transport	0.52	3	NR4A3, TMSB4X, KLHL24
	3	GO:0016192	vesicle-mediated transport	Biological Process	GO:0009987, GO:0006810	cellular process, transport	1.09	3	NR4A3, MSTRG.21086, LOXL2
	3	GO:0007275	multicellular organism development	Biological Process	GO:0048856, GO:0032501	anatomical structure development, multicellular organismal process	3.05	7	NR4A3, COL2A1, MSTRG.135, DACT2, FN1, VIM, LOXL2
	3	GO:0006807	nitrogen compound metabolic process	Biological Process	GO:0008152	metabolic process	2.03	15	CNP, MMP2, HTRA1, LOXL2, MSTRG.13560, MSTRG.20511, NR4A3, MSTRG.4240, MSTRG.16644, TMSB4X, CD109, MSTRG.1690, MSTRG.3145, VIM, MSTRG.14546
	3	GO:0023051	regulation of signaling	Biological Process	GO:0023052, GO:0050789	signaling, regulation of biological process	0.63	4	DACT2, KLHL24, MSTRG.14546, MSTRG.16074
	3	GO:0040012	regulation of locomotion	Biological Process	GO:0050789, GO:0040011	regulation of biological process, locomotion	0.8	3	NR4A3, MSTRG.135, TMSB4X
	3	GO:0051716	cellular response to stimulus	Biological Process	GO:0009987, GO:0050896	cellular process, response to stimulus	8.69	10	HBM, NR4A3, MSTRG.16644, TMSB4X, OGN, DACT2, VIM, KLHL24, MSTRG.14546, MSTRG.16074
	3	GO:0048646	anatomical structure formation involved in morphogenesis	Biological Process	GO:0032502, GO:0009653	developmental process, anatomical structure morphogenesis	1.66	4	NR4A3, MSTRG.135, FN1, LOXL2
	3	GO:0007165	signal transduction	Biological Process	GO:0007154, GO:0023052, GO:0009987, GO:0051716, GO:0050794	cell communication, signaling, cellular process, cellular response to stimulus, regulation of cellular process	12.73	9	NR4A3, MSTRG.16644, TMSB4X, OGN, DACT2, KLHL24, MSTRG.14546, VIM, MSTRG.16074
	3	GO:0009892	negative regulation of metabolic process	Biological Process	GO:0019222, GO:0048519, GO:0008152	regulation of metabolic process, negative regulation of biological process, metabolic process	0.87	6	MSTRG.13560, NR4A3, MSTRG.1690, MSTRG.3145, VIM, LOXL2
	3	GO:0044237	cellular metabolic process	Biological Process	GO:0008152, GO:0009987	metabolic process, cellular process	3.75	16	MSTRG.3515, CNP, LOXL2, MSTRG.13560, HBM, MSTRG.20511, NR4A3, MSTRG.4240, MSTRG.11495, MSTRG.16644, TMSB4X, CD109, MSTRG.1690, MSTRG.3145, VIM, MSTRG.14546
	3	GO:0051674	localization of cell	Biological Process	GO:0009987, GO:0051179	cellular process, localization	1.23	5	NR4A3, MSTRG.135, TMSB4X, FN1, LOXL2
	3	GO:0019222	regulation of metabolic process	Biological Process	GO:0050789, GO:0008152	regulation of biological process, metabolic process	2.28	9	MSTRG.13560, NR4A3, MSTRG.16644, TMSB4X, MSTRG.1690, MSTRG.3145, VIM, MSTRG.14546, LOXL2
	3	GO:0006928	movement of cell or subcellular component	Biological Process	GO:0009987	cellular process	1.59	5	NR4A3, MSTRG.135, TMSB4X, FN1, LOXL2
	3	GO:0007155	cell adhesion	Biological Process	GO:0009987, GO:0022610	cellular process, biological adhesion	2.12	4	NR4A3, MSTRG.135, FN1, DACT2
	3	GO:0048523	negative regulation of cellular process	Biological Process	GO:0048519, GO:0009987, GO:0050794	negative regulation of biological process, cellular process, regulation of cellular process	3.22	12	MSTRG.135, MSTRG.16074, LOXL2, MSTRG.13560, NR4A3, MSTRG.19334, TMSB4X, MSTRG.1690, DACT2, MSTRG.3145, MSTRG.14546, VIM
	3	GO:0051234	establishment of localization	Biological Process	GO:0051179	localization	5.33	7	HBM, NR4A3, MSTRG.10055, TMSB4X, KLHL24, MSTRG.21086, LOXL2
	3	GO:0048869	cellular developmental process	Biological Process	GO:0032502, GO:0009987	developmental process, cellular process	2.27	5	NR4A3, TMSB4X, DACT2, VIM, LOXL2
	3	GO:0044281	small molecule metabolic process	Biological Process	GO:0008152	metabolic process	0.46	4	NR4A3, CNP, MSTRG.11495, TMSB4X
	3	GO:0008283	cell population proliferation	Biological Process	GO:0009987	cellular process	5.9	4	NR4A3, MSTRG.19334, FN1, LOXL2
	3	GO:0008219	cell death	Biological Process	GO:0009987	cellular process	4.82	4	NR4A3, EMP1, MSTRG.3145, MSTRG.14546
	3	GO:0048870	cell motility	Biological Process	GO:0051674, GO:0006928, GO:0040011	localization of cell, movement of cell or subcellular component, locomotion	2.04	5	NR4A3, MSTRG.135, TMSB4X, FN1, LOXL2
	3	GO:0048583	regulation of response to stimulus	Biological Process	GO:0050789, GO:0050896	regulation of biological process, response to stimulus	1.24	6	NR4A3, FABP4, DACT2, KLHL24, MSTRG.14546, MSTRG.16074
	3	GO:0048856	anatomical structure development	Biological Process	GO:0032502	developmental process	4.61	8	NR4A3, COL2A1, MSTRG.135, TMSB4X, DACT2, FN1, VIM, LOXL2
	3	GO:0050793	regulation of developmental process	Biological Process	GO:0032502, GO:0050789	developmental process, regulation of biological process	1.22	4	TMSB4X, FN1, VIM, LOXL2
	3	GO:0055114	oxidation-reduction process	Biological Process	GO:0008152	metabolic process	6.54	5	VAT1, NR4A3, MSTRG.11495, MSTRG.13688, LOXL2
	3	GO:0048522	positive regulation of cellular process	Biological Process	GO:0048518, GO:0009987, GO:0050794	positive regulation of biological process, cellular process, regulation of cellular process	4.96	9	NR4A3, MSTRG.16644, MSTRG.135, TMSB4X, MSTRG.3145, VIM, MSTRG.14546, MSTRG.16074, LOXL2
	3	GO:0044238	primary metabolic process	Biological Process	GO:0008152	metabolic process	3.02	16	CNP, MMP2, HTRA1, LOXL2, MSTRG.13560, MSTRG.20511, NR4A3, MSTRG.4240, MSTRG.11495, MSTRG.16644, TMSB4X, CD109, MSTRG.1690, MSTRG.3145, VIM, MSTRG.14546
	4	GO:0051270	regulation of cellular component movement	Biological Process	GO:0006928, GO:0032879, GO:0050794	movement of cell or subcellular component, regulation of localization, regulation of cellular process	0.8	3	NR4A3, MSTRG.135, TMSB4X
	4	GO:0048731	system development	Biological Process	GO:0048856, GO:0007275	anatomical structure development, multicellular organism development	3.41	6	NR4A3, COL2A1, DACT2, FN1, VIM, LOXL2
	4	GO:1901564	organonitrogen compound metabolic process	Biological Process	GO:0006807, GO:0071704	nitrogen compound metabolic process, organic substance metabolic process	1.73	10	MSTRG.20511, MSTRG.4240, MSTRG.16644, TMSB4X, MMP2, HTRA1, MSTRG.3145, VIM, MSTRG.14546, LOXL2
	4	GO:0044260	cellular macromolecule metabolic process	Biological Process	GO:0044237, GO:0043170	cellular metabolic process, macromolecule metabolic process	3.32	12	LOXL2, MSTRG.13560, MSTRG.20511, NR4A3, MSTRG.4240, MSTRG.16644, CD109, TMSB4X, MSTRG.1690, MSTRG.3145, VIM, MSTRG.14546
	4	GO:0044248	cellular catabolic process	Biological Process	GO:0044237, GO:0009056	cellular metabolic process, catabolic process	1.84	5	MSTRG.3515, HBM, CNP, MSTRG.1690, VIM
	4	GO:0006810	transport	Biological Process	GO:0051234	establishment of localization	8.35	7	HBM, NR4A3, TMSB4X, MSTRG.10055, KLHL24, MSTRG.21086, LOXL2
	4	GO:0051272	positive regulation of cellular component movement	Biological Process	GO:0048522, GO:0051270, GO:0006928	positive regulation of cellular process, regulation of cellular component movement, movement of cell or subcellular component	1.34	3	NR4A3, MSTRG.135, TMSB4X
	4	GO:0016477	cell migration	Biological Process	GO:0048870	cell motility	3.41	5	NR4A3, MSTRG.135, TMSB4X, FN1, LOXL2
	4	GO:0009888	tissue development	Biological Process	GO:0048856	anatomical structure development	0.99	6	NR4A3, MSTRG.135, DACT2, FN1, VIM, LOXL2
	4	GO:0006952	defense response	Biological Process	GO:0006950	response to stress	2.51	4	FABP4, FN1, MSTRG.3145, VIM
	4	GO:0043170	macromolecule metabolic process	Biological Process	GO:0071704	organic substance metabolic process	4.61	14	MMP2, HTRA1, LOXL2, MSTRG.13560, MSTRG.20511, NR4A3, MSTRG.4240, MSTRG.16644, CD109, TMSB4X, MSTRG.1690, MSTRG.3145, VIM, MSTRG.14546
	4	GO:0051128	regulation of cellular component organization	Biological Process	GO:0016043, GO:0050794	cellular component organization, regulation of cellular process	0.5	4	MSTRG.135, TMSB4X, MSTRG.3145, VIM
	4	GO:0010648	negative regulation of cell communication	Biological Process	GO:0007154, GO:0010646, GO:0048523	cell communication, regulation of cell communication, negative regulation of cellular process	0.48	3	DACT2, MSTRG.14546, MSTRG.16074
	4	GO:0009790	embryo development	Biological Process	GO:0007275	multicellular organism development	1.07	3	NR4A3, COL2A1, FN1
	4	GO:0050790	regulation of catalytic activity	Biological Process	GO:0065009	regulation of molecular function	1.3	5	MSTRG.16644, TMSB4X, MSTRG.3145, MSTRG.14546, MSTRG.16074
	4	GO:0051171	regulation of nitrogen compound metabolic process	Biological Process	GO:0006807, GO:0019222	nitrogen compound metabolic process, regulation of metabolic process	1.12	9	MSTRG.13560, NR4A3, MSTRG.16644, TMSB4X, MSTRG.1690, MSTRG.3145, VIM, MSTRG.14546, LOXL2
	4	GO:0009890	negative regulation of biosynthetic process	Biological Process	GO:0009889, GO:0009058, GO:0009892	regulation of biosynthetic process, biosynthetic process, negative regulation of metabolic process	0.42	4	MSTRG.13560, NR4A3, MSTRG.3145, LOXL2
	4	GO:0044093	positive regulation of molecular function	Biological Process	GO:0065009	regulation of molecular function	0.34	3	MSTRG.16644, TMSB4X, MSTRG.14546
	4	GO:0060255	regulation of macromolecule metabolic process	Biological Process	GO:0019222, GO:0043170	regulation of metabolic process, macromolecule metabolic process	2.99	9	MSTRG.13560, NR4A3, MSTRG.16644, TMSB4X, MSTRG.1690, MSTRG.3145, VIM, MSTRG.14546, LOXL2
	4	GO:0006139	nucleobase-containing compound metabolic process	Biological Process	GO:0044238, GO:0046483, GO:0006725, GO:1901360, GO:0034641	primary metabolic process, heterocycle metabolic process, cellular aromatic compound metabolic process, organic cyclic compound metabolic process, cellular nitrogen compound metabolic process	1.79	9	MSTRG.13560, NR4A3, CNP, TMSB4X, CD109, MSTRG.1690, MSTRG.3145, VIM, LOXL2
	4	GO:0051172	negative regulation of nitrogen compound metabolic process	Biological Process	GO:0006807, GO:0051171, GO:0009892	nitrogen compound metabolic process, regulation of nitrogen compound metabolic process, negative regulation of metabolic process	0.23	5	MSTRG.13560, NR4A3, MSTRG.1690, MSTRG.3145, LOXL2
	4	GO:0070887	cellular response to chemical stimulus	Biological Process	GO:0051716, GO:0042221	cellular response to stimulus, response to chemical	1.89	4	HBM, NR4A3, TMSB4X, VIM
	4	GO:2000147	positive regulation of cell motility	Biological Process	GO:0048870, GO:0040017, GO:2000145, GO:0051272	cell motility, positive regulation of locomotion, regulation of cell motility, positive regulation of cellular component movement	2.23	3	NR4A3, MSTRG.135, TMSB4X
	4	GO:0030154	cell differentiation	Biological Process	GO:0048869	cellular developmental process	3.29	5	NR4A3, TMSB4X, DACT2, VIM, LOXL2
	4	GO:0009966	regulation of signal transduction	Biological Process	GO:0023051, GO:0010646, GO:0048583, GO:0007165	regulation of signaling, regulation of cell communication, regulation of response to stimulus, signal transduction	1.05	4	DACT2, MSTRG.14546, KLHL24, MSTRG.16074
	4	GO:0048513	animal organ development	Biological Process	GO:0048731, GO:0048856	system development, anatomical structure development	2.21	6	NR4A3, COL2A1, DACT2, FN1, VIM, LOXL2
	4	GO:0048468	cell development	Biological Process	GO:0048869, GO:0048856, GO:0030154	cellular developmental process, anatomical structure development, cell differentiation	1.43	3	NR4A3, DACT2, VIM
	4	GO:0051173	positive regulation of nitrogen compound metabolic process	Biological Process	GO:0006807, GO:0009893, GO:0051171	nitrogen compound metabolic process, positive regulation of metabolic process, regulation of nitrogen compound metabolic process	0.53	5	NR4A3, MSTRG.16644, TMSB4X, VIM, MSTRG.14546
	4	GO:0016043	cellular component organization	Biological Process	GO:0071840	cellular component organization or biogenesis	5.02	14	MSTRG.135, FN1, EMP1, CNN3, LOXL2, NR4A3, COL2A1, MSTRG.19334, MSTRG.12388, TMSB4X, COL9A1, MSTRG.3145, VIM, FMOD
	4	GO:0045595	regulation of cell differentiation	Biological Process	GO:0050793, GO:0030154, GO:0050794	regulation of developmental process, cell differentiation, regulation of cellular process	1.01	3	TMSB4X, VIM, LOXL2
	4	GO:0009968	negative regulation of signal transduction	Biological Process	GO:0023057, GO:0009966, GO:0010648, GO:0007165, GO:0048585	negative regulation of signaling, regulation of signal transduction, negative regulation of cell communication, signal transduction, negative regulation of response to stimulus	0.79	3	DACT2, MSTRG.14546, MSTRG.16074
	4	GO:0035295	tube development	Biological Process	GO:0048856, GO:0007275	anatomical structure development, multicellular organism development	1.07	4	NR4A3, MSTRG.135, DACT2, LOXL2
	4	GO:0031325	positive regulation of cellular metabolic process	Biological Process	GO:0044237, GO:0031323, GO:0048522, GO:0009893	cellular metabolic process, regulation of cellular metabolic process, positive regulation of cellular process, positive regulation of metabolic process	1	5	NR4A3, MSTRG.16644, TMSB4X, VIM, MSTRG.14546
	4	GO:0044087	regulation of cellular component biogenesis	Biological Process	GO:0044085, GO:0050794	cellular component biogenesis, regulation of cellular process	0.51	3	MSTRG.135, TMSB4X, MSTRG.3145
	4	GO:0051049	regulation of transport	Biological Process	GO:0032879, GO:0006810	regulation of localization, transport	0.37	3	NR4A3, TMSB4X, KLHL24
	4	GO:0031324	negative regulation of cellular metabolic process	Biological Process	GO:0044237, GO:0031323, GO:0048523, GO:0009892	cellular metabolic process, regulation of cellular metabolic process, negative regulation of cellular process, negative regulation of metabolic process	0.55	5	MSTRG.13560, NR4A3, MSTRG.1690, MSTRG.3145, LOXL2
	4	GO:0030155	regulation of cell adhesion	Biological Process	GO:0007155, GO:0050794	cell adhesion, regulation of cellular process	1.91	3	NR4A3, MSTRG.135, DACT2
	4	GO:0034641	cellular nitrogen compound metabolic process	Biological Process	GO:0044237, GO:0006807	cellular metabolic process, nitrogen compound metabolic process	1.31	9	MSTRG.13560, NR4A3, CNP, TMSB4X, CD109, MSTRG.1690, MSTRG.3145, VIM, LOXL2
	4	GO:0035239	tube morphogenesis	Biological Process	GO:0035295, GO:0009653	tube development, anatomical structure morphogenesis	1.18	3	NR4A3, MSTRG.135, LOXL2
	4	GO:1901576	organic substance biosynthetic process	Biological Process	GO:0071704, GO:0009058	organic substance metabolic process, biosynthetic process	1.32	9	MSTRG.13560, NR4A3, MSTRG.4240, CNP, MSTRG.11495, TMSB4X, MSTRG.3145, VIM, LOXL2
	4	GO:0031323	regulation of cellular metabolic process	Biological Process	GO:0044237, GO:0019222, GO:0050794	cellular metabolic process, regulation of metabolic process, regulation of cellular process	1.85	9	MSTRG.13560, NR4A3, MSTRG.16644, TMSB4X, MSTRG.1690, MSTRG.3145, VIM, MSTRG.14546, LOXL2
	4	GO:1901575	organic substance catabolic process	Biological Process	GO:0071704, GO:0009056	organic substance metabolic process, catabolic process	0.33	3	CNP, MSTRG.1690, VIM
	4	GO:0006725	cellular aromatic compound metabolic process	Biological Process	GO:0044237	cellular metabolic process	1.09	9	MSTRG.13560, NR4A3, CNP, TMSB4X, CD109, MSTRG.1690, MSTRG.3145, VIM, LOXL2
	4	GO:0034762	regulation of transmembrane transport	Biological Process	GO:0055085, GO:0051049, GO:0050794	transmembrane transport, regulation of transport, regulation of cellular process	0.57	3	NR4A3, TMSB4X, KLHL24
	4	GO:0000902	cell morphogenesis	Biological Process	GO:0009653	anatomical structure morphogenesis	0.85	3	NR4A3, DACT2, FN1
	4	GO:0044085	cellular component biogenesis	Biological Process	GO:0071840	cellular component organization or biogenesis	0.73	6	MSTRG.135, MSTRG.12388, TMSB4X, FN1, EMP1, MSTRG.3145
	4	GO:0006793	phosphorus metabolic process	Biological Process	GO:0044237	cellular metabolic process	0.15	3	CNP, MSTRG.16644, TMSB4X
	4	GO:0044249	cellular biosynthetic process	Biological Process	GO:0044237, GO:0009058	cellular metabolic process, biosynthetic process	1.55	9	MSTRG.13560, NR4A3, MSTRG.4240, CNP, MSTRG.11495, TMSB4X, MSTRG.3145, VIM, LOXL2
	4	GO:0010604	positive regulation of macromolecule metabolic process	Biological Process	GO:0043170, GO:0060255, GO:0009893	macromolecule metabolic process, regulation of macromolecule metabolic process, positive regulation of metabolic process	1.54	6	NR4A3, MSTRG.16644, MSTRG.1690, MSTRG.3145, VIM, MSTRG.14546
	4	GO:0010605	negative regulation of macromolecule metabolic process	Biological Process	GO:0043170, GO:0060255, GO:0009892	macromolecule metabolic process, regulation of macromolecule metabolic process, negative regulation of metabolic process	1.44	6	MSTRG.13560, NR4A3, MSTRG.1690, MSTRG.3145, VIM, LOXL2
	4	GO:0009891	positive regulation of biosynthetic process	Biological Process	GO:0009889, GO:0009058, GO:0009893	regulation of biosynthetic process, biosynthetic process, positive regulation of metabolic process	1.12	3	NR4A3, TMSB4X, VIM
	4	GO:0009889	regulation of biosynthetic process	Biological Process	GO:0019222, GO:0009058	regulation of metabolic process, biosynthetic process	1.14	6	MSTRG.13560, NR4A3, TMSB4X, MSTRG.3145, VIM, LOXL2
	4	GO:1901360	organic cyclic compound metabolic process	Biological Process	GO:0071704	organic substance metabolic process	1.09	9	MSTRG.13560, NR4A3, CNP, TMSB4X, CD109, MSTRG.1690, MSTRG.3145, VIM, LOXL2
	4	GO:0010646	regulation of cell communication	Biological Process	GO:0007154, GO:0050794	cell communication, regulation of cellular process	0.63	4	DACT2, KLHL24, MSTRG.14546, MSTRG.16074
	4	GO:0080090	regulation of primary metabolic process	Biological Process	GO:0019222, GO:0044238	regulation of metabolic process, primary metabolic process	1.16	9	MSTRG.13560, NR4A3, MSTRG.16644, TMSB4X, MSTRG.1690, MSTRG.3145, VIM, MSTRG.14546, LOXL2
	4	GO:0007166	cell surface receptor signaling pathway	Biological Process	GO:0007165	signal transduction	1.22	5	NR4A3, TMSB4X, DACT2, VIM, KLHL24
	4	GO:0019538	protein metabolic process	Biological Process	GO:0043170, GO:1901564, GO:0044238	macromolecule metabolic process, organonitrogen compound metabolic process, primary metabolic process	2.66	9	MSTRG.20511, MSTRG.4240, MSTRG.16644, MMP2, HTRA1, MSTRG.3145, VIM, MSTRG.14546, LOXL2
	4	GO:0046483	heterocycle metabolic process	Biological Process	GO:0044237	cellular metabolic process	1.09	9	MSTRG.13560, NR4A3, CNP, TMSB4X, CD109, MSTRG.1690, MSTRG.3145, VIM, LOXL2
	4	GO:2000145	regulation of cell motility	Biological Process	GO:0048870, GO:0051270, GO:0040012	cell motility, regulation of cellular component movement, regulation of locomotion	1.34	3	NR4A3, MSTRG.135, TMSB4X
	4	GO:0010033	response to organic substance	Biological Process	GO:0042221	response to chemical	1.25	3	NR4A3, TMSB4X, VIM
	5	GO:0031327	negative regulation of cellular biosynthetic process	Biological Process	GO:0009890, GO:0031324, GO:0044249, GO:0031326	negative regulation of biosynthetic process, negative regulation of cellular metabolic process, cellular biosynthetic process, regulation of cellular biosynthetic process	0.69	4	MSTRG.13560, NR4A3, MSTRG.3145, LOXL2
	5	GO:0034654	nucleobase-containing compound biosynthetic process	Biological Process	GO:0044271, GO:0018130, GO:0006139, GO:0019438, GO:1901362	cellular nitrogen compound biosynthetic process, heterocycle biosynthetic process, nucleobase-containing compound metabolic process, aromatic compound biosynthetic process, organic cyclic compound biosynthetic process	0.75	6	MSTRG.13560, NR4A3, CNP, TMSB4X, MSTRG.3145, LOXL2
	5	GO:0019219	regulation of nucleobase-containing compound metabolic process	Biological Process	GO:0031323, GO:0080090, GO:0051171, GO:0006139	regulation of cellular metabolic process, regulation of primary metabolic process, regulation of nitrogen compound metabolic process, nucleobase-containing compound metabolic process	1.42	7	MSTRG.13560, NR4A3, TMSB4X, MSTRG.1690, MSTRG.3145, VIM, LOXL2
	5	GO:0006996	organelle organization	Biological Process	GO:0016043	cellular component organization	1.61	7	MSTRG.19334, MSTRG.12388, TMSB4X, MSTRG.3145, VIM, LOXL2, CNN3
	5	GO:0051247	positive regulation of protein metabolic process	Biological Process	GO:0019538, GO:0051173, GO:0051246, GO:0010604	protein metabolic process, positive regulation of nitrogen compound metabolic process, regulation of protein metabolic process, positive regulation of macromolecule metabolic process	0.48	3	MSTRG.16644, VIM, MSTRG.14546
	5	GO:0032270	positive regulation of cellular protein metabolic process	Biological Process	GO:0031325, GO:0051247, GO:0032268, GO:0044267	positive regulation of cellular metabolic process, positive regulation of protein metabolic process, regulation of cellular protein metabolic process, cellular protein metabolic process	0.81	3	MSTRG.16644, VIM, MSTRG.14546
	5	GO:0051253	negative regulation of RNA metabolic process	Biological Process	GO:0051252, GO:0045934, GO:0016070, GO:0010605	regulation of RNA metabolic process, negative regulation of nucleobase-containing compound metabolic process, RNA metabolic process, negative regulation of macromolecule metabolic process	0.63	5	MSTRG.13560, NR4A3, MSTRG.1690, MSTRG.3145, LOXL2
	5	GO:0030334	regulation of cell migration	Biological Process	GO:0016477, GO:2000145	cell migration, regulation of cell motility	2.23	3	NR4A3, MSTRG.135, TMSB4X
	5	GO:1901361	organic cyclic compound catabolic process	Biological Process	GO:1901575, GO:1901360	organic substance catabolic process, organic cyclic compound metabolic process	0.47	3	CNP, MSTRG.1690, VIM
	5	GO:0019438	aromatic compound biosynthetic process	Biological Process	GO:0006725, GO:0044249	cellular aromatic compound metabolic process, cellular biosynthetic process	0.5	6	MSTRG.13560, NR4A3, CNP, TMSB4X, MSTRG.3145, LOXL2
	5	GO:1901362	organic cyclic compound biosynthetic process	Biological Process	GO:1901576, GO:1901360	organic substance biosynthetic process, organic cyclic compound metabolic process	0.5	6	MSTRG.13560, NR4A3, CNP, TMSB4X, MSTRG.3145, LOXL2
	5	GO:0044270	cellular nitrogen compound catabolic process	Biological Process	GO:0044248, GO:0034641	cellular catabolic process, cellular nitrogen compound metabolic process	0.47	3	CNP, MSTRG.1690, VIM
	5	GO:0006954	inflammatory response	Biological Process	GO:0006952	defense response	3.96	3	FABP4, FN1, MSTRG.3145
	5	GO:0044271	cellular nitrogen compound biosynthetic process	Biological Process	GO:0034641, GO:0044249	cellular nitrogen compound metabolic process, cellular biosynthetic process	0.63	7	MSTRG.13560, NR4A3, CNP, TMSB4X, MSTRG.3145, VIM, LOXL2
	5	GO:0043085	positive regulation of catalytic activity	Biological Process	GO:0044093, GO:0050790	positive regulation of molecular function, regulation of catalytic activity	0.57	3	MSTRG.16644, TMSB4X, MSTRG.14546
	5	GO:0043412	macromolecule modification	Biological Process	GO:0043170	macromolecule metabolic process	1.18	5	MSTRG.20511, MSTRG.4240, MSTRG.16644, MSTRG.3145, LOXL2
	5	GO:0010468	regulation of gene expression	Biological Process	GO:0010467, GO:0060255	gene expression, regulation of macromolecule metabolic process	3.46	7	MSTRG.13560, NR4A3, TMSB4X, MSTRG.1690, MSTRG.3145, VIM, LOXL2
	5	GO:0097435	supramolecular fiber organization	Biological Process	GO:0016043	cellular component organization	2.62	5	COL2A1, TMSB4X, VIM, FMOD, LOXL2
	5	GO:0034655	nucleobase-containing compound catabolic process	Biological Process	GO:0044270, GO:0046700, GO:1901361, GO:0006139, GO:0019439	cellular nitrogen compound catabolic process, heterocycle catabolic process, organic cyclic compound catabolic process, nucleobase-containing compound metabolic process, aromatic compound catabolic process	0.78	3	CNP, MSTRG.1690, VIM
	5	GO:0031328	positive regulation of cellular biosynthetic process	Biological Process	GO:0031325, GO:0009891, GO:0044249, GO:0031326	positive regulation of cellular metabolic process, positive regulation of biosynthetic process, cellular biosynthetic process, regulation of cellular biosynthetic process	0.86	3	NR4A3, TMSB4X, VIM
	5	GO:0045934	negative regulation of nucleobase-containing compound metabolic process	Biological Process	GO:0019219, GO:0031324, GO:0006139, GO:0051172	regulation of nucleobase-containing compound metabolic process, negative regulation of cellular metabolic process, nucleobase-containing compound metabolic process, negative regulation of nitrogen compound metabolic process	0.38	5	MSTRG.13560, NR4A3, MSTRG.1690, MSTRG.3145, LOXL2
	5	GO:0010558	negative regulation of macromolecule biosynthetic process	Biological Process	GO:0009890, GO:0010556, GO:0009059, GO:0010605	negative regulation of biosynthetic process, regulation of macromolecule biosynthetic process, macromolecule biosynthetic process, negative regulation of macromolecule metabolic process	0.69	4	MSTRG.13560, NR4A3, MSTRG.3145, LOXL2
	5	GO:0030030	cell projection organization	Biological Process	GO:0016043	cellular component organization	0.78	4	NR4A3, MSTRG.135, EMP1, VIM
	5	GO:0036211	protein modification process	Biological Process	GO:0019538, GO:0043412	protein metabolic process, macromolecule modification	1	5	MSTRG.20511, MSTRG.4240, MSTRG.16644, MSTRG.3145, LOXL2
	5	GO:0018130	heterocycle biosynthetic process	Biological Process	GO:0046483, GO:0044249	heterocycle metabolic process, cellular biosynthetic process	0.5	6	MSTRG.13560, NR4A3, CNP, TMSB4X, MSTRG.3145, LOXL2
	5	GO:0019439	aromatic compound catabolic process	Biological Process	GO:0006725, GO:0044248	cellular aromatic compound metabolic process, cellular catabolic process	0.47	3	CNP, MSTRG.1690, VIM
	5	GO:0022607	cellular component assembly	Biological Process	GO:0044085, GO:0016043	cellular component biogenesis, cellular component organization	0.9	6	MSTRG.135, MSTRG.12388, TMSB4X, FN1, EMP1, MSTRG.3145
	5	GO:0009059	macromolecule biosynthetic process	Biological Process	GO:1901576, GO:0043170	organic substance biosynthetic process, macromolecule metabolic process	1.3	7	MSTRG.13560, NR4A3, MSTRG.4240, TMSB4X, MSTRG.3145, VIM, LOXL2
	5	GO:0031326	regulation of cellular biosynthetic process	Biological Process	GO:0031323, GO:0009889, GO:0044249	regulation of cellular metabolic process, regulation of biosynthetic process, cellular biosynthetic process	1.3	6	MSTRG.13560, NR4A3, TMSB4X, MSTRG.3145, VIM, LOXL2
	5	GO:0051252	regulation of RNA metabolic process	Biological Process	GO:0060255, GO:0019219, GO:0016070	regulation of macromolecule metabolic process, regulation of nucleobase-containing compound metabolic process, RNA metabolic process	1.32	7	MSTRG.13560, NR4A3, TMSB4X, MSTRG.1690, MSTRG.3145, VIM, LOXL2
	5	GO:0007167	enzyme linked receptor protein signaling pathway	Biological Process	GO:0007166	cell surface receptor signaling pathway	0.85	3	NR4A3, DACT2, VIM
	5	GO:0032268	regulation of cellular protein metabolic process	Biological Process	GO:0031323, GO:0051246, GO:0044267	regulation of cellular metabolic process, regulation of protein metabolic process, cellular protein metabolic process	0.48	3	MSTRG.16644, VIM, MSTRG.14546
	5	GO:0010556	regulation of macromolecule biosynthetic process	Biological Process	GO:0009889, GO:0060255, GO:0009059	regulation of biosynthetic process, regulation of macromolecule metabolic process, macromolecule biosynthetic process	1.22	6	MSTRG.13560, NR4A3, TMSB4X, MSTRG.3145, VIM, LOXL2
	5	GO:0006796	phosphate-containing compound metabolic process	Biological Process	GO:0006793	phosphorus metabolic process	0.25	3	CNP, MSTRG.16644, TMSB4X
	5	GO:0006508	proteolysis	Biological Process	GO:0019538	protein metabolic process	3.08	3	MMP2, HTRA1, MSTRG.14546
	5	GO:0043062	extracellular structure organization	Biological Process	GO:0016043	cellular component organization	3.48	4	COL2A1, COL9A1, FMOD, LOXL2
	5	GO:0090304	nucleic acid metabolic process	Biological Process	GO:0043170, GO:0006139	macromolecule metabolic process, nucleobase-containing compound metabolic process	2.1	8	MSTRG.13560, NR4A3, CD109, TMSB4X, MSTRG.1690, MSTRG.3145, VIM, LOXL2
	5	GO:0010628	positive regulation of gene expression	Biological Process	GO:0010467, GO:0010468, GO:0010604	gene expression, regulation of gene expression, positive regulation of macromolecule metabolic process	1.45	3	NR4A3, MSTRG.1690, VIM
	5	GO:0046700	heterocycle catabolic process	Biological Process	GO:0046483, GO:0044248	heterocycle metabolic process, cellular catabolic process	0.47	3	CNP, MSTRG.1690, VIM
	5	GO:0071310	cellular response to organic substance	Biological Process	GO:0010033, GO:0070887	response to organic substance, cellular response to chemical stimulus	2.09	3	NR4A3, TMSB4X, VIM
	5	GO:0030335	positive regulation of cell migration	Biological Process	GO:0016477, GO:2000147, GO:0030334	cell migration, positive regulation of cell motility, regulation of cell migration	3.72	3	NR4A3, MSTRG.135, TMSB4X
	5	GO:0034645	cellular macromolecule biosynthetic process	Biological Process	GO:0009059, GO:0044260, GO:0044249	macromolecule biosynthetic process, cellular macromolecule metabolic process, cellular biosynthetic process	1.92	7	MSTRG.13560, NR4A3, MSTRG.4240, TMSB4X, MSTRG.3145, VIM, LOXL2
	5	GO:0051246	regulation of protein metabolic process	Biological Process	GO:0080090, GO:0019538, GO:0060255, GO:0051171	regulation of primary metabolic process, protein metabolic process, regulation of macromolecule metabolic process, regulation of nitrogen compound metabolic process	0.31	3	MSTRG.16644, VIM, MSTRG.14546
	5	GO:0060429	epithelium development	Biological Process	GO:0009888	tissue development	0.86	4	MSTRG.135, DACT2, FN1, VIM
	5	GO:0044267	cellular protein metabolic process	Biological Process	GO:0019538, GO:0044260	protein metabolic process, cellular macromolecule metabolic process	1.41	7	MSTRG.20511, MSTRG.4240, MSTRG.16644, MSTRG.3145, VIM, MSTRG.14546, LOXL2
	5	GO:0010467	gene expression	Biological Process	GO:0043170	macromolecule metabolic process	2.79	7	MSTRG.13560, NR4A3, TMSB4X, MSTRG.1690, MSTRG.3145, VIM, LOXL2
	5	GO:1901566	organonitrogen compound biosynthetic process	Biological Process	GO:1901576, GO:1901564	organic substance biosynthetic process, organonitrogen compound metabolic process	0.65	3	MSTRG.4240, TMSB4X, VIM
	5	GO:0010629	negative regulation of gene expression	Biological Process	GO:0010467, GO:0010468, GO:0010605	gene expression, regulation of gene expression, negative regulation of macromolecule metabolic process	2.41	6	MSTRG.13560, NR4A3, MSTRG.1690, MSTRG.3145, VIM, LOXL2
	6	GO:0006464	cellular protein modification process	Biological Process	GO:0036211, GO:0044267	protein modification process, cellular protein metabolic process	1.67	5	MSTRG.20511, MSTRG.4240, MSTRG.16644, MSTRG.3145, LOXL2
	6	GO:0007010	cytoskeleton organization	Biological Process	GO:0006996	organelle organization	1.15	4	TMSB4X, MSTRG.12388, VIM, CNN3
	6	GO:0016070	RNA metabolic process	Biological Process	GO:0090304	nucleic acid metabolic process	0.92	7	MSTRG.13560, NR4A3, TMSB4X, MSTRG.1690, MSTRG.3145, VIM, LOXL2
	6	GO:0032774	RNA biosynthetic process	Biological Process	GO:0034654, GO:0009059, GO:0016070	nucleobase-containing compound biosynthetic process, macromolecule biosynthetic process, RNA metabolic process	0.59	5	MSTRG.13560, NR4A3, TMSB4X, MSTRG.3145, LOXL2
	6	GO:0030198	extracellular matrix organization	Biological Process	GO:0043062	extracellular structure organization	5.8	4	COL2A1, COL9A1, FMOD, LOXL2
	6	GO:0006351	transcription, DNA-templated	Biological Process	GO:0034645, GO:0010467, GO:0097659	cellular macromolecule biosynthetic process, gene expression, nucleic acid-templated transcription	1.65	5	MSTRG.13560, NR4A3, TMSB4X, MSTRG.3145, LOXL2
	6	GO:2001141	regulation of RNA biosynthetic process	Biological Process	GO:0032774, GO:0051252, GO:0010556, GO:0031326	RNA biosynthetic process, regulation of RNA metabolic process, regulation of macromolecule biosynthetic process, regulation of cellular biosynthetic process	0.64	5	MSTRG.13560, NR4A3, TMSB4X, MSTRG.3145, LOXL2
	6	GO:2000112	regulation of cellular macromolecule biosynthetic process	Biological Process	GO:0034645, GO:0010556, GO:0031326	cellular macromolecule biosynthetic process, regulation of macromolecule biosynthetic process, regulation of cellular biosynthetic process	1.79	6	MSTRG.13560, NR4A3, TMSB4X, MSTRG.3145, VIM, LOXL2
	6	GO:0045892	negative regulation of transcription, DNA-templated	Biological Process	GO:0006355, GO:1903507, GO:0010629, GO:0006351, GO:2000113	regulation of transcription, DNA-templated, negative regulation of nucleic acid-templated transcription, negative regulation of gene expression, transcription, DNA-templated, negative regulation of cellular macromolecule biosynthetic process	1.93	4	MSTRG.13560, NR4A3, MSTRG.3145, LOXL2
	6	GO:2000113	negative regulation of cellular macromolecule biosynthetic process	Biological Process	GO:0031327, GO:0034645, GO:2000112, GO:0010558	negative regulation of cellular biosynthetic process, cellular macromolecule biosynthetic process, regulation of cellular macromolecule biosynthetic process, negative regulation of macromolecule biosynthetic process	1.16	4	MSTRG.13560, NR4A3, MSTRG.3145, LOXL2
	6	GO:0030199	collagen fibril organization	Biological Process	GO:0030198, GO:0097435	extracellular matrix organization, supramolecular fiber organization	3	3	COL2A1, FMOD, LOXL2
	6	GO:0006355	regulation of transcription, DNA-templated	Biological Process	GO:1903506, GO:2000112, GO:0010468, GO:0006351	regulation of nucleic acid-templated transcription, regulation of cellular macromolecule biosynthetic process, regulation of gene expression, transcription, DNA-templated	1.79	5	MSTRG.13560, NR4A3, TMSB4X, MSTRG.3145, LOXL2
	6	GO:0120036	plasma membrane bounded cell projection organization	Biological Process	GO:0030030	cell projection organization	1.07	4	NR4A3, MSTRG.135, EMP1, VIM
	6	GO:1902679	negative regulation of RNA biosynthetic process	Biological Process	GO:0031327, GO:0032774, GO:0051253, GO:0010558, GO:2001141	negative regulation of cellular biosynthetic process, RNA biosynthetic process, negative regulation of RNA metabolic process, negative regulation of macromolecule biosynthetic process, regulation of RNA biosynthetic process	0.69	4	MSTRG.13560, NR4A3, MSTRG.3145, LOXL2
	7	GO:0000122	negative regulation of transcription by RNA polymerase II	Biological Process	GO:0006366, GO:0006357, GO:0045892	transcription by RNA polymerase II, regulation of transcription by RNA polymerase II, negative regulation of transcription, DNA-templated	3	3	MSTRG.13560, NR4A3, LOXL2
	7	GO:0006366	transcription by RNA polymerase II	Biological Process	GO:0006351	transcription, DNA-templated	2.4	3	MSTRG.13560, NR4A3, LOXL2
	7	GO:0097659	nucleic acid-templated transcription	Biological Process	GO:0032774	RNA biosynthetic process	0.99	5	MSTRG.13560, NR4A3, TMSB4X, MSTRG.3145, LOXL2
	7	GO:1903506	regulation of nucleic acid-templated transcription	Biological Process	GO:0097659, GO:2001141	nucleic acid-templated transcription, regulation of RNA biosynthetic process	1.07	5	MSTRG.13560, NR4A3, TMSB4X, MSTRG.3145, LOXL2
	7	GO:1903507	negative regulation of nucleic acid-templated transcription	Biological Process	GO:1903506, GO:0097659, GO:1902679	regulation of nucleic acid-templated transcription, nucleic acid-templated transcription, negative regulation of RNA biosynthetic process	1.16	4	MSTRG.13560, NR4A3, MSTRG.3145, LOXL2
	7	GO:0006357	regulation of transcription by RNA polymerase II	Biological Process	GO:0006366, GO:0006355	transcription by RNA polymerase II, regulation of transcription, DNA-templated	2.4	3	MSTRG.13560, NR4A3, LOXL2
MF	Molecular Function
	Level	GO ID	GO Name	GO Type	Parents (ACC)	Parents (Name)	Nodescore	#Seqs	Sequence Names
	1	GO:0003674	molecular_function	Molecular Function			50.75	37	MSTRG.3515, CNP, HTRA1, PRELP, CNN3, LOXL2, COMP, MSTRG.13560, MSTRG.20511, HBM, MSTRG.4240, TMSB4X, MSTRG.1690, DACT2, MSTRG.21086, MSTRG.13688, VAT1, MMP2, FN1, HBA1, MSTRG.16074, MSTRG.16001, NR4A3, FABP4, COL2A1, MSTRG.11495, MSTRG.16644, MSTRG.19334, CD109, MSTRG.12388, OGN, COL9A1, LOC427654, MSTRG.3145, VIM, MSTRG.8995, OCM2
	2	GO:0003824	catalytic activity	Molecular Function	GO:0003674	molecular_function	9.79	17	VAT1, MSTRG.3515, CNP, MMP2, HTRA1, LOXL2, HBM, MSTRG.20511, MSTRG.4240, MSTRG.11495, MSTRG.19334, CD109, MSTRG.1690, MSTRG.3145, MSTRG.8995, MSTRG.13688, MSTRG.21086
	2	GO:0005198	structural molecule activity	Molecular Function	GO:0003674	molecular_function	3	4	COL2A1, COL9A1, PRELP, VIM
	2	GO:0005488	binding	Molecular Function	GO:0003674	molecular_function	68.4	30	MSTRG.3515, CNP, CNN3, LOXL2, COMP, MSTRG.13560, MSTRG.20511, HBM, TMSB4X, MSTRG.1690, DACT2, MSTRG.21086, VAT1, MMP2, FN1, HBA1, MSTRG.16074, MSTRG.16001, NR4A3, FABP4, COL2A1, MSTRG.16644, MSTRG.19334, MSTRG.12388, CD109, OGN, LOC427654, MSTRG.3145, VIM, OCM2
	2	GO:0098772	molecular function regulator	Molecular Function	GO:0003674	molecular_function	0.73	4	NR4A3, MSTRG.16644, OGN, MSTRG.16074
	3	GO:0016787	hydrolase activity	Molecular Function	GO:0003824	catalytic activity	6.67	6	CNP, MSTRG.19334, MMP2, CD109, HTRA1, MSTRG.21086
	3	GO:0140096	catalytic activity, acting on a protein	Molecular Function	GO:0003824	catalytic activity	2.23	5	MSTRG.20511, MMP2, HTRA1, MSTRG.3145, LOXL2
	3	GO:0043167	ion binding	Molecular Function	GO:0005488	binding	19.67	14	VAT1, MMP2, FN1, LOXL2, COMP, HBM, MSTRG.16001, COL2A1, NR4A3, FABP4, MSTRG.19334, LOC427654, MSTRG.21086, OCM2
	3	GO:0005201	extracellular matrix structural constituent	Molecular Function	GO:0005198	structural molecule activity	3	3	COL2A1, COL9A1, PRELP
	3	GO:0016491	oxidoreductase activity	Molecular Function	GO:0003824	catalytic activity	7.3	6	MSTRG.3515, VAT1, HBM, MSTRG.11495, MSTRG.13688, LOXL2
	3	GO:0097367	carbohydrate derivative binding	Molecular Function	GO:0005488	binding	0.62	3	MSTRG.19334, FN1, MSTRG.21086
	3	GO:0036094	small molecule binding	Molecular Function	GO:0005488	binding	9.39	6	MSTRG.3515, HBM, FABP4, MSTRG.19334, MSTRG.21086, HBA1
	3	GO:1901363	heterocyclic compound binding	Molecular Function	GO:0005488	binding	3.29	10	MSTRG.3515, MSTRG.13560, HBM, MSTRG.20511, NR4A3, CNP, MSTRG.19334, MSTRG.1690, MSTRG.21086, VIM
	3	GO:0005515	protein binding	Molecular Function	GO:0005488	binding	29.56	15	MSTRG.3515, MSTRG.16074, CNN3, MSTRG.13560, HBM, MSTRG.16001, MSTRG.20511, NR4A3, MSTRG.16644, TMSB4X, MSTRG.12388, OGN, DACT2, MSTRG.3145, VIM
	3	GO:0016740	transferase activity	Molecular Function	GO:0003824	catalytic activity	0.98	4	MSTRG.4240, MSTRG.1690, MSTRG.3145, MSTRG.8995
	3	GO:0097159	organic cyclic compound binding	Molecular Function	GO:0005488	binding	3.29	10	MSTRG.3515, MSTRG.13560, HBM, MSTRG.20511, NR4A3, CNP, MSTRG.19334, MSTRG.1690, MSTRG.21086, VIM
	4	GO:0016757	transferase activity, transferring glycosyl groups	Molecular Function	GO:0016740	transferase activity	1.51	3	MSTRG.4240, MSTRG.3145, MSTRG.8995
	4	GO:0008134	transcription factor binding	Molecular Function	GO:0005515	protein binding	3.8	3	MSTRG.13560, NR4A3, DACT2
	4	GO:0043177	organic acid binding	Molecular Function	GO:0036094	small molecule binding	3.22	3	MSTRG.3515, HBM, FABP4
	4	GO:0043169	cation binding	Molecular Function	GO:0043167	ion binding	7.92	9	VAT1, MSTRG.16001, HBM, NR4A3, COL2A1, MMP2, LOC427654, OCM2, LOXL2
	4	GO:0003676	nucleic acid binding	Molecular Function	GO:1901363, GO:0097159	heterocyclic compound binding, organic cyclic compound binding	2.96	5	MSTRG.13560, NR4A3, CNP, MSTRG.1690, VIM
	4	GO:0043168	anion binding	Molecular Function	GO:0043167	ion binding	1.54	4	FABP4, MSTRG.19334, FN1, MSTRG.21086
	4	GO:0019899	enzyme binding	Molecular Function	GO:0005515	protein binding	5.9	4	NR4A3, MSTRG.16644, DACT2, MSTRG.3145
	5	GO:0003723	RNA binding	Molecular Function	GO:0003676	nucleic acid binding	3.6	3	CNP, MSTRG.1690, VIM
	5	GO:0046872	metal ion binding	Molecular Function	GO:0043169	cation binding	13.2	9	VAT1, MSTRG.16001, HBM, NR4A3, COL2A1, MMP2, LOC427654, OCM2, LOXL2
	5	GO:0019900	kinase binding	Molecular Function	GO:0019899	enzyme binding	2.16	3	NR4A3, MSTRG.16644, DACT2
	6	GO:0019901	protein kinase binding	Molecular Function	GO:0019900	kinase binding	3.6	3	NR4A3, MSTRG.16644, DACT2
	6	GO:0046914	transition metal ion binding	Molecular Function	GO:0046872	metal ion binding	3	5	VAT1, HBM, NR4A3, MMP2, LOXL2
	6	GO:0005509	calcium ion binding	Molecular Function	GO:0046872	metal ion binding	4	4	MSTRG.16001, LOC427654, OCM2, LOXL2
	7	GO:0008270	zinc ion binding	Molecular Function	GO:0046914	transition metal ion binding	3	3	VAT1, NR4A3, MMP2
CC	Cellular Component
	Level	GO ID	GO Name	GO Type	Parents (ACC)	Parents (Name)	Nodescore	#Seqs	Sequence Names
	1	GO:0005575	cellular_component	Cellular Component			49.55	35	MSTRG.3515, CNP, MSTRG.135, PRELP, LOXL2, MSTRG.13560, HBM, MSTRG.20511, MSTRG.4240, MSTRG.10055, TMSB4X, MSTRG.1690, DACT2, MSTRG.21086, MMP2, FN1, EMP1, HBA1, MSTRG.16074, MSTRG.20489, MSTRG.16001, COL2A1, NR4A3, MSTRG.11495, MSTRG.16644, MSTRG.19334, MSTRG.12388, OGN, COL9A1, MSTRG.3145, VIM, MSTRG.14546, MSTRG.8995, FMOD, OCM2
	2	GO:0005622	intracellular	Cellular Component	GO:0005575	cellular_component	22.62	21	MSTRG.3515, CNP, MSTRG.135, FN1, MSTRG.16074, LOXL2, MSTRG.13560, HBM, MSTRG.16001, NR4A3, MSTRG.19334, MSTRG.16644, MSTRG.12388, TMSB4X, MSTRG.1690, DACT2, MSTRG.3145, VIM, MSTRG.21086, MSTRG.14546, OCM2
	2	GO:0032991	protein-containing complex	Cellular Component	GO:0005575	cellular_component	13.61	9	MSTRG.3515, HBM, NR4A3, COL2A1, MSTRG.16644, COL9A1, MSTRG.3145, VIM, HBA1
	2	GO:0110165	cellular anatomical entity	Cellular Component	GO:0005575	cellular_component	68.55	35	MSTRG.3515, CNP, MSTRG.135, PRELP, LOXL2, MSTRG.13560, HBM, MSTRG.20511, MSTRG.4240, MSTRG.10055, TMSB4X, MSTRG.1690, DACT2, MSTRG.21086, MMP2, FN1, EMP1, HBA1, MSTRG.16074, MSTRG.20489, MSTRG.16001, COL2A1, NR4A3, MSTRG.11495, MSTRG.19334, MSTRG.16644, MSTRG.12388, OGN, COL9A1, MSTRG.3145, VIM, MSTRG.14546, MSTRG.8995, FMOD, OCM2
	3	GO:0071944	cell periphery	Cellular Component	GO:0110165	cellular anatomical entity	5.36	8	MSTRG.20489, MSTRG.16644, MSTRG.135, FN1, EMP1, MSTRG.3145, VIM, MSTRG.21086
	3	GO:0031224	intrinsic component of membrane	Cellular Component	GO:0110165, GO:0016020	cellular anatomical entity, membrane	6.36	10	MSTRG.20489, MSTRG.16001, MSTRG.20511, MSTRG.4240, MSTRG.11495, MSTRG.16644, MSTRG.135, MSTRG.19334, EMP1, MSTRG.8995
	3	GO:0005737	cytoplasm	Cellular Component	GO:0110165, GO:0005622	cellular anatomical entity, intracellular	29.72	21	MSTRG.3515, CNP, MSTRG.135, FN1, MSTRG.16074, LOXL2, MSTRG.13560, HBM, MSTRG.16001, NR4A3, MSTRG.19334, MSTRG.16644, MSTRG.12388, TMSB4X, MSTRG.1690, DACT2, MSTRG.3145, VIM, MSTRG.21086, MSTRG.14546, OCM2
	3	GO:0099080	supramolecular complex	Cellular Component	GO:0110165	cellular anatomical entity	2.34	5	COL2A1, MSTRG.12388, FN1, MSTRG.3145, VIM
	3	GO:0005615	extracellular space	Cellular Component	GO:0110165, GO:0005576	cellular anatomical entity, extracellular region	6.6	6	COL2A1, MSTRG.16644, COL9A1, FN1, HBA1, LOXL2
	3	GO:0043226	organelle	Cellular Component	GO:0110165	cellular anatomical entity	6.02	16	CNP, MSTRG.16074, LOXL2, MSTRG.13560, MSTRG.16001, NR4A3, MSTRG.19334, MSTRG.16644, TMSB4X, MSTRG.12388, MSTRG.1690, MSTRG.3145, VIM, MSTRG.21086, MSTRG.14546, OCM2
	3	GO:0031012	extracellular matrix	Cellular Component	GO:0110165, GO:0005576	cellular anatomical entity, extracellular region	11.16	7	COL2A1, MMP2, FN1, COL9A1, PRELP, FMOD, LOXL2
	3	GO:0005576	extracellular region	Cellular Component	GO:0110165	cellular anatomical entity	21.65	11	COL2A1, MSTRG.16644, MMP2, TMSB4X, OGN, FN1, COL9A1, PRELP, HBA1, FMOD, LOXL2
	3	GO:0005829	cytosol	Cellular Component	GO:0005737, GO:0110165	cytoplasm, cellular anatomical entity	8.2	7	MSTRG.3515, HBM, MSTRG.16644, MSTRG.3145, VIM, MSTRG.14546, MSTRG.16074
	3	GO:0043229	intracellular organelle	Cellular Component	GO:0005622, GO:0043226	intracellular, organelle	9.59	16	CNP, MSTRG.16074, LOXL2, MSTRG.13560, MSTRG.16001, NR4A3, MSTRG.19334, MSTRG.16644, TMSB4X, MSTRG.12388, MSTRG.1690, MSTRG.3145, VIM, MSTRG.21086, MSTRG.14546, OCM2
	3	GO:0005654	nucleoplasm	Cellular Component	GO:0031981, GO:0110165	nuclear lumen, cellular anatomical entity	4	4	MSTRG.16644, MSTRG.3145, MSTRG.14546, LOXL2
	3	GO:0016020	membrane	Cellular Component	GO:0110165	cellular anatomical entity	29.11	19	CNP, MSTRG.135, FN1, EMP1, MSTRG.16074, LOXL2, MSTRG.20489, MSTRG.16001, MSTRG.20511, MSTRG.4240, MSTRG.11495, MSTRG.19334, MSTRG.16644, MSTRG.12388, MSTRG.10055, MSTRG.3145, MSTRG.21086, VIM, MSTRG.8995
	3	GO:0031974	membrane-enclosed lumen	Cellular Component	GO:0110165	cellular anatomical entity	0.95	5	MSTRG.16644, MSTRG.3145, VIM, MSTRG.14546, LOXL2
	3	GO:0012505	endomembrane system	Cellular Component	GO:0110165	cellular anatomical entity	1.56	3	MSTRG.16001, MSTRG.21086, LOXL2
	4	GO:0043227	membrane-bounded organelle	Cellular Component	GO:0043226	organelle	6.44	15	CNP, MSTRG.16074, LOXL2, MSTRG.13560, MSTRG.16001, NR4A3, MSTRG.16644, MSTRG.19334, TMSB4X, MSTRG.1690, MSTRG.3145, VIM, MSTRG.21086, MSTRG.14546, OCM2
	4	GO:0005886	plasma membrane	Cellular Component	GO:0071944, GO:0016020	cell periphery, membrane	8.94	8	MSTRG.20489, MSTRG.135, MSTRG.16644, FN1, EMP1, MSTRG.3145, VIM, MSTRG.21086
	4	GO:0098805	whole membrane	Cellular Component	GO:0016020	membrane	1.39	4	MSTRG.19334, MSTRG.135, MSTRG.21086, MSTRG.16074
	4	GO:0099081	supramolecular polymer	Cellular Component	GO:0099080	supramolecular complex	3.82	5	COL2A1, MSTRG.12388, FN1, MSTRG.3145, VIM
	4	GO:0043231	intracellular membrane-bounded organelle	Cellular Component	GO:0043227, GO:0043229	membrane-bounded organelle, intracellular organelle	9.53	13	MSTRG.16074, LOXL2, MSTRG.13560, MSTRG.16001, NR4A3, MSTRG.16644, MSTRG.19334, TMSB4X, MSTRG.1690, MSTRG.3145, VIM, MSTRG.14546, OCM2
	4	GO:0062023	collagen-containing extracellular matrix	Cellular Component	GO:0031012	extracellular matrix	6.93	5	COL2A1, FN1, PRELP, FMOD, LOXL2
	4	GO:0016021	integral component of membrane	Cellular Component	GO:0031224	intrinsic component of membrane	10.6	10	MSTRG.20489, MSTRG.16001, MSTRG.20511, MSTRG.4240, MSTRG.11495, MSTRG.16644, MSTRG.135, MSTRG.19334, EMP1, MSTRG.8995
	4	GO:0043232	intracellular non-membrane-bounded organelle	Cellular Component	GO:0043229, GO:0043228	intracellular organelle, non-membrane-bounded organelle	5.5	6	MSTRG.16644, TMSB4X, MSTRG.12388, MSTRG.3145, VIM, LOXL2
	4	GO:0043233	organelle lumen	Cellular Component	GO:0043226, GO:0031974	organelle, membrane-enclosed lumen	1.58	5	MSTRG.16644, MSTRG.3145, VIM, MSTRG.14546, LOXL2
	4	GO:0097708	intracellular vesicle	Cellular Component	GO:0043229, GO:0031982	intracellular organelle, vesicle	0.65	3	CNP, VIM, MSTRG.21086
	4	GO:0031090	organelle membrane	Cellular Component	GO:0043227, GO:0016020	membrane-bounded organelle, membrane	0.85	3	MSTRG.19334, MSTRG.21086, MSTRG.16074
	4	GO:0031410	cytoplasmic vesicle	Cellular Component	GO:0097708, GO:0005737	intracellular vesicle, cytoplasm	1.08	3	CNP, VIM, MSTRG.21086
	4	GO:0070013	intracellular organelle lumen	Cellular Component	GO:0043233, GO:0043229	organelle lumen, intracellular organelle	2.64	5	MSTRG.16644, MSTRG.3145, VIM, MSTRG.14546, LOXL2
	4	GO:0043228	non-membrane-bounded organelle	Cellular Component	GO:0043226	organelle	3.3	6	MSTRG.16644, TMSB4X, MSTRG.12388, MSTRG.3145, VIM, LOXL2
	5	GO:0099512	supramolecular fiber	Cellular Component	GO:0099081	supramolecular polymer	6.37	5	COL2A1, MSTRG.12388, FN1, MSTRG.3145, VIM
	5	GO:0098588	bounding membrane of organelle	Cellular Component	GO:0031090	organelle membrane	1.18	3	MSTRG.19334, MSTRG.21086, MSTRG.16074
	5	GO:0031982	vesicle	Cellular Component	GO:0043227	membrane-bounded organelle	0.75	4	CNP, MSTRG.16644, VIM, MSTRG.21086
	5	GO:0031981	nuclear lumen	Cellular Component	GO:0070013, GO:0005634	intracellular organelle lumen, nucleus	4.39	5	MSTRG.16644, MSTRG.3145, VIM, MSTRG.14546, LOXL2
	5	GO:0005856	cytoskeleton	Cellular Component	GO:0043232	intracellular non-membrane-bounded organelle	5.15	4	MSTRG.12388, TMSB4X, MSTRG.3145, VIM
	5	GO:0005634	nucleus	Cellular Component	GO:0043231	intracellular membrane-bounded organelle	12.64	10	MSTRG.13560, NR4A3, MSTRG.16644, TMSB4X, MSTRG.1690, MSTRG.3145, VIM, MSTRG.14546, OCM2, LOXL2
	6	GO:0099513	polymeric cytoskeletal fiber	Cellular Component	GO:0005856, GO:0099512	cytoskeleton, supramolecular fiber	1.92	3	MSTRG.12388, MSTRG.3145, VIM
KP	KEGG Pathways
	S.No.	Pathway ID	Pathway	#Enzs in Pathway	Enzyme	#Seqs of Enzyme	Seqs
	1	map00600	Sphingolipid metabolism	1	ec:2.4.1.47 - galactosyltransferase	1	MSTRG.8995
	2	map00940	Phenylpropanoid biosynthesis	1	ec:1.11.1.7 - lactoperoxidase	2	MSTRG.3515, HBM
	3	map00230	Purine metabolism	1	ec:3.6.1.15 - phosphatase	2	MSTRG.19334, MSTRG.21086
	4	map00565	Ether lipid metabolism	1	ec:2.4.1.47 - galactosyltransferase	1	MSTRG.8995
	5	map00730	Thiamine metabolism	1	ec:3.6.1.15 - phosphatase	2	MSTRG.19334, MSTRG.21086
