# Supplementary material for: Transcriptomic analysis to infer key molecular players involved during host response to NDV challenge in Gallus gallus (Leghorn & Fayoumi)
Source: Sci Rep. 2021 Apr 19;11:8486. doi: 10.1038/s41598-021-88029-6 (PMC8055681; doi:10.1038/s41598-021-88029-6)
Supplement: Supplementary file 14 — Supplementary Information 14. [file 41598_2021_88029_MOESM14_ESM.xlsx]

## Sheet: S6
SUPPLEMENTARY INFORMATION:
Manuscript Title: Transcriptomic analysis to infer key molecular players involved during host response to NDV challenge in Gallus gallus (Leghorn & Fayoumi)
Authors: Vanamamalai Venkata Krishna1, Priyanka Garg1, Gautham Kolluri2, Ravi Kumar Gandham1, Itishree Jali1, Shailesh Sharma1*
Affilation:
1. National Institute of Animal Biotechnology (NIAB), Opp. Journalist Colony, Near Gowlidoddi Extended Q City Road, Gachibowli Hyderabad, Telangana, India – 500032.
2. ICAR – Central Avian Research Institute, Izatnagar, Bareilly, Uttar Pradesh, India – 243122.
*Corresponding Author: Dr. Shailesh Sharma, Scientist D, National Institute of Animal Biotechnology (NIAB), Opp. Journalist Colony, Near Gowlidoddi, Extended Q City Road, Gachibowli, Hyderabad, Telangana, India – 500032
Email: shailesh.sharma@niab.org.in, haitoshailesh@gmail.com
Supplementary Table S6: Excel sheet showing the GO terms for Biological process, Molecular function and Cellular component reported for DElncRNAs of Leghorn 2 DPC (Sheet A) and 6 DPC (Sheet B) and Fayoumi 2 DPC (Sheet C), 6 DPC (Sheet D) and 10 DPC (Sheet E)

## Sheet: A
BP	Biological Process
	Level	GO ID	GO Name	GO Type	Parents (ACC)	Parents (Name)	Nodescore	#Seqs	Sequence Names
	1	GO:0008150	biological_process	Biological Process			0.11	1	LOC107054873
	2	GO:0050789	regulation of biological process	Biological Process	GO:0008150, GO:0065007	biological_process, biological regulation	0.09	1	LOC107054873
	2	GO:0048519	negative regulation of biological process	Biological Process	GO:0008150, GO:0050789	biological_process, regulation of biological process	0.16	1	LOC107054873
	2	GO:0008152	metabolic process	Biological Process	GO:0008150	biological_process	0.16	1	LOC107054873
	2	GO:0065007	biological regulation	Biological Process	GO:0008150	biological_process	0.06	1	LOC107054873
	2	GO:0009987	cellular process	Biological Process	GO:0008150	biological_process	0.09	1	LOC107054873
	3	GO:0071704	organic substance metabolic process	Biological Process	GO:0008152	metabolic process	0.16	1	LOC107054873
	3	GO:0009058	biosynthetic process	Biological Process	GO:0008152	metabolic process	0.06	1	LOC107054873
	3	GO:0071840	cellular component organization or biogenesis	Biological Process	GO:0009987	cellular process	0.16	1	LOC107054873
	3	GO:0006807	nitrogen compound metabolic process	Biological Process	GO:0008152	metabolic process	0.02	1	LOC107054873
	3	GO:0009892	negative regulation of metabolic process	Biological Process	GO:0008152, GO:0019222, GO:0048519	metabolic process, regulation of metabolic process, negative regulation of biological process	0.26	1	LOC107054873
	3	GO:0048523	negative regulation of cellular process	Biological Process	GO:0050794, GO:0009987, GO:0048519	regulation of cellular process, cellular process, negative regulation of biological process	0.06	1	LOC107054873
	3	GO:0044238	primary metabolic process	Biological Process	GO:0008152	metabolic process	0.02	1	LOC107054873
	3	GO:0050794	regulation of cellular process	Biological Process	GO:0050789, GO:0009987	regulation of biological process, cellular process	0.03	1	LOC107054873
	3	GO:0044237	cellular metabolic process	Biological Process	GO:0008152, GO:0009987	metabolic process, cellular process	0.06	1	LOC107054873
	3	GO:0019222	regulation of metabolic process	Biological Process	GO:0008152, GO:0050789	metabolic process, regulation of biological process	0.16	1	LOC107054873
	4	GO:1901360	organic cyclic compound metabolic process	Biological Process	GO:0071704	organic substance metabolic process	0.02	1	LOC107054873
	4	GO:0031323	regulation of cellular metabolic process	Biological Process	GO:0050794, GO:0019222, GO:0044237	regulation of cellular process, regulation of metabolic process, cellular metabolic process	0.06	1	LOC107054873
	4	GO:0034641	cellular nitrogen compound metabolic process	Biological Process	GO:0006807, GO:0044237	nitrogen compound metabolic process, cellular metabolic process	0.02	1	LOC107054873
	4	GO:0010605	negative regulation of macromolecule metabolic process	Biological Process	GO:0043170, GO:0060255, GO:0009892	macromolecule metabolic process, regulation of macromolecule metabolic process, negative regulation of metabolic process	0.44	1	LOC107054873
	4	GO:0044249	cellular biosynthetic process	Biological Process	GO:0009058, GO:0044237	biosynthetic process, cellular metabolic process	0.09	1	LOC107054873
	4	GO:0051171	regulation of nitrogen compound metabolic process	Biological Process	GO:0019222, GO:0006807	regulation of metabolic process, nitrogen compound metabolic process	0.02	1	LOC107054873
	4	GO:0031324	negative regulation of cellular metabolic process	Biological Process	GO:0048523, GO:0044237, GO:0009892, GO:0031323	negative regulation of cellular process, cellular metabolic process, negative regulation of metabolic process, regulation of cellular metabolic process	0.09	1	LOC107054873
	4	GO:0009890	negative regulation of biosynthetic process	Biological Process	GO:0009058, GO:0009889, GO:0009892	biosynthetic process, regulation of biosynthetic process, negative regulation of metabolic process	0.09	1	LOC107054873
	4	GO:0043170	macromolecule metabolic process	Biological Process	GO:0071704	organic substance metabolic process	0.26	1	LOC107054873
	4	GO:0044260	cellular macromolecule metabolic process	Biological Process	GO:0043170, GO:0044237	macromolecule metabolic process, cellular metabolic process	0.09	1	LOC107054873
	4	GO:0009889	regulation of biosynthetic process	Biological Process	GO:0019222, GO:0009058	regulation of metabolic process, biosynthetic process	0.06	1	LOC107054873
	4	GO:1901576	organic substance biosynthetic process	Biological Process	GO:0071704, GO:0009058	organic substance metabolic process, biosynthetic process	0.06	1	LOC107054873
	4	GO:0051172	negative regulation of nitrogen compound metabolic process	Biological Process	GO:0051171, GO:0006807, GO:0009892	regulation of nitrogen compound metabolic process, nitrogen compound metabolic process, negative regulation of metabolic process	0.03	1	LOC107054873
	4	GO:0006139	nucleobase-containing compound metabolic process	Biological Process	GO:0044238, GO:0006725, GO:0034641, GO:0046483, GO:1901360	primary metabolic process, cellular aromatic compound metabolic process, cellular nitrogen compound metabolic process, heterocycle metabolic process, organic cyclic compound metabolic process	0.03	1	LOC107054873
	4	GO:0080090	regulation of primary metabolic process	Biological Process	GO:0044238, GO:0019222	primary metabolic process, regulation of metabolic process	0.02	1	LOC107054873
	4	GO:0016043	cellular component organization	Biological Process	GO:0071840	cellular component organization or biogenesis	0.26	1	LOC107054873
	4	GO:0044085	cellular component biogenesis	Biological Process	GO:0071840	cellular component organization or biogenesis	0.26	1	LOC107054873
	4	GO:0060255	regulation of macromolecule metabolic process	Biological Process	GO:0019222, GO:0043170	regulation of metabolic process, macromolecule metabolic process	0.26	1	LOC107054873
	4	GO:0006725	cellular aromatic compound metabolic process	Biological Process	GO:0044237	cellular metabolic process	0.02	1	LOC107054873
	4	GO:0046483	heterocycle metabolic process	Biological Process	GO:0044237	cellular metabolic process	0.02	1	LOC107054873
	5	GO:0009059	macromolecule biosynthetic process	Biological Process	GO:0043170, GO:1901576	macromolecule metabolic process, organic substance biosynthetic process	0.09	1	LOC107054873
	5	GO:0019219	regulation of nucleobase-containing compound metabolic process	Biological Process	GO:0006139, GO:0051171, GO:0080090, GO:0031323	nucleobase-containing compound metabolic process, regulation of nitrogen compound metabolic process, regulation of primary metabolic process, regulation of cellular metabolic process	0.03	1	LOC107054873
	5	GO:0010556	regulation of macromolecule biosynthetic process	Biological Process	GO:0009059, GO:0009889, GO:0060255	macromolecule biosynthetic process, regulation of biosynthetic process, regulation of macromolecule metabolic process	0.09	1	LOC107054873
	5	GO:0019438	aromatic compound biosynthetic process	Biological Process	GO:0044249, GO:0006725	cellular biosynthetic process, cellular aromatic compound metabolic process	0.03	1	LOC107054873
	5	GO:0043933	protein-containing complex subunit organization	Biological Process	GO:0016043	cellular component organization	0.13	1	LOC107054873
	5	GO:0010558	negative regulation of macromolecule biosynthetic process	Biological Process	GO:0009059, GO:0009890, GO:0010556, GO:0010605	macromolecule biosynthetic process, negative regulation of biosynthetic process, regulation of macromolecule biosynthetic process, negative regulation of macromolecule metabolic process	0.16	1	LOC107054873
	5	GO:0034654	nucleobase-containing compound biosynthetic process	Biological Process	GO:0006139, GO:0018130, GO:0044271, GO:0019438, GO:1901362	nucleobase-containing compound metabolic process, heterocycle biosynthetic process, cellular nitrogen compound biosynthetic process, aromatic compound biosynthetic process, organic cyclic compound biosynthetic process	0.06	1	LOC107054873
	5	GO:0051252	regulation of RNA metabolic process	Biological Process	GO:0019219, GO:0016070, GO:0060255	regulation of nucleobase-containing compound metabolic process, RNA metabolic process, regulation of macromolecule metabolic process	0.06	1	LOC107054873
	5	GO:0045934	negative regulation of nucleobase-containing compound metabolic process	Biological Process	GO:0006139, GO:0031324, GO:0019219, GO:0051172	nucleobase-containing compound metabolic process, negative regulation of cellular metabolic process, regulation of nucleobase-containing compound metabolic process, negative regulation of nitrogen compound metabolic process	0.06	1	LOC107054873
	5	GO:0022607	cellular component assembly	Biological Process	GO:0016043, GO:0044085	cellular component organization, cellular component biogenesis	0.43	1	LOC107054873
	5	GO:0006325	chromatin organization	Biological Process	GO:0016043, GO:0051276	cellular component organization, chromosome organization	0.43	1	LOC107054873
	5	GO:0018130	heterocycle biosynthetic process	Biological Process	GO:0044249, GO:0046483	cellular biosynthetic process, heterocycle metabolic process	0.03	1	LOC107054873
	5	GO:0051253	negative regulation of RNA metabolic process	Biological Process	GO:0045934, GO:0016070, GO:0051252, GO:0010605	negative regulation of nucleobase-containing compound metabolic process, RNA metabolic process, regulation of RNA metabolic process, negative regulation of macromolecule metabolic process	0.09	1	LOC107054873
	5	GO:0010629	negative regulation of gene expression	Biological Process	GO:0010468, GO:0010467, GO:0010605	regulation of gene expression, gene expression, negative regulation of macromolecule metabolic process	0.73	1	LOC107054873
	5	GO:0010467	gene expression	Biological Process	GO:0043170	macromolecule metabolic process	0.44	1	LOC107054873
	5	GO:0031327	negative regulation of cellular biosynthetic process	Biological Process	GO:0044249, GO:0031326, GO:0031324, GO:0009890	cellular biosynthetic process, regulation of cellular biosynthetic process, negative regulation of cellular metabolic process, negative regulation of biosynthetic process	0.16	1	LOC107054873
	5	GO:0034645	cellular macromolecule biosynthetic process	Biological Process	GO:0044249, GO:0009059, GO:0044260	cellular biosynthetic process, macromolecule biosynthetic process, cellular macromolecule metabolic process	0.16	1	LOC107054873
	5	GO:0010468	regulation of gene expression	Biological Process	GO:0060255, GO:0010467	regulation of macromolecule metabolic process, gene expression	0.44	1	LOC107054873
	5	GO:1901362	organic cyclic compound biosynthetic process	Biological Process	GO:1901360, GO:1901576	organic cyclic compound metabolic process, organic substance biosynthetic process	0.03	1	LOC107054873
	5	GO:0006996	organelle organization	Biological Process	GO:0016043	cellular component organization	0.43	1	LOC107054873
	5	GO:0031326	regulation of cellular biosynthetic process	Biological Process	GO:0044249, GO:0009889, GO:0031323	cellular biosynthetic process, regulation of biosynthetic process, regulation of cellular metabolic process	0.09	1	LOC107054873
	5	GO:0044271	cellular nitrogen compound biosynthetic process	Biological Process	GO:0044249, GO:0034641	cellular biosynthetic process, cellular nitrogen compound metabolic process	0.03	1	LOC107054873
	5	GO:0090304	nucleic acid metabolic process	Biological Process	GO:0006139, GO:0043170	nucleobase-containing compound metabolic process, macromolecule metabolic process	0.03	1	LOC107054873
	6	GO:0070828	heterochromatin organization	Biological Process	GO:0006325	chromatin organization	0.72	1	LOC107054873
	6	GO:2000112	regulation of cellular macromolecule biosynthetic process	Biological Process	GO:0031326, GO:0034645, GO:0010556	regulation of cellular biosynthetic process, cellular macromolecule biosynthetic process, regulation of macromolecule biosynthetic process	0.16	1	LOC107054873
	6	GO:0006333	chromatin assembly or disassembly	Biological Process	GO:0006325	chromatin organization	0.43	1	LOC107054873
	6	GO:0032774	RNA biosynthetic process	Biological Process	GO:0009059, GO:0034654, GO:0016070	macromolecule biosynthetic process, nucleobase-containing compound biosynthetic process, RNA metabolic process	0.09	1	LOC107054873
	6	GO:0051276	chromosome organization	Biological Process	GO:0006996	organelle organization	0.72	1	LOC107054873
	6	GO:0071824	protein-DNA complex subunit organization	Biological Process	GO:0043933	protein-containing complex subunit organization	0.22	1	LOC107054873
	6	GO:0006355	regulation of transcription, DNA-templated	Biological Process	GO:0006351, GO:0010468, GO:2000112, GO:1903506	transcription, DNA-templated, regulation of gene expression, regulation of cellular macromolecule biosynthetic process, regulation of nucleic acid-templated transcription	0.26	1	LOC107054873
	6	GO:0006351	transcription, DNA-templated	Biological Process	GO:0034645, GO:0097659, GO:0010467	cellular macromolecule biosynthetic process, nucleic acid-templated transcription, gene expression	0.26	1	LOC107054873
	6	GO:0016070	RNA metabolic process	Biological Process	GO:0090304	nucleic acid metabolic process	0.06	1	LOC107054873
	6	GO:0031497	chromatin assembly	Biological Process	GO:0006333, GO:0022607, GO:0006323	chromatin assembly or disassembly, cellular component assembly, DNA packaging	0.72	1	LOC107054873
	6	GO:0034401	chromatin organization involved in regulation of transcription	Biological Process	GO:0006325, GO:0006355	chromatin organization, regulation of transcription, DNA-templated	0.43	1	LOC107054873
	6	GO:2000113	negative regulation of cellular macromolecule biosynthetic process	Biological Process	GO:0010558, GO:0031327, GO:0034645, GO:2000112	negative regulation of macromolecule biosynthetic process, negative regulation of cellular biosynthetic process, cellular macromolecule biosynthetic process, regulation of cellular macromolecule biosynthetic process	0.26	1	LOC107054873
	6	GO:0045892	negative regulation of transcription, DNA-templated	Biological Process	GO:2000113, GO:0006351, GO:0010629, GO:1903507, GO:0006355	negative regulation of cellular macromolecule biosynthetic process, transcription, DNA-templated, negative regulation of gene expression, negative regulation of nucleic acid-templated transcription, regulation of transcription, DNA-templated	0.43	1	LOC107054873
	6	GO:0065003	protein-containing complex assembly	Biological Process	GO:0022607, GO:0043933	cellular component assembly, protein-containing complex subunit organization	0.13	1	LOC107054873
	6	GO:1902679	negative regulation of RNA biosynthetic process	Biological Process	GO:0010558, GO:0031327, GO:0051253, GO:0032774, GO:2001141	negative regulation of macromolecule biosynthetic process, negative regulation of cellular biosynthetic process, negative regulation of RNA metabolic process, RNA biosynthetic process, regulation of RNA biosynthetic process	0.16	1	LOC107054873
	6	GO:2001141	regulation of RNA biosynthetic process	Biological Process	GO:0031326, GO:0032774, GO:0010556, GO:0051252	regulation of cellular biosynthetic process, RNA biosynthetic process, regulation of macromolecule biosynthetic process, regulation of RNA metabolic process	0.09	1	LOC107054873
	6	GO:0031508	pericentric heterochromatin assembly	Biological Process	GO:0034508, GO:0140462, GO:0010629, GO:0031055, GO:0031507	centromere complex assembly, pericentric heterochromatin organization, negative regulation of gene expression, chromatin remodeling at centromere, heterochromatin assembly	1	1	LOC107054873
	6	GO:0006338	chromatin remodeling	Biological Process	GO:0006325	chromatin organization	0.72	1	LOC107054873
	7	GO:0034508	centromere complex assembly	Biological Process	GO:0051276, GO:0065004	chromosome organization, protein-DNA complex assembly	0.6	1	LOC107054873
	7	GO:0071103	DNA conformation change	Biological Process	GO:0051276	chromosome organization	0.26	1	LOC107054873
	7	GO:1903506	regulation of nucleic acid-templated transcription	Biological Process	GO:0097659, GO:2001141	nucleic acid-templated transcription, regulation of RNA biosynthetic process	0.16	1	LOC107054873
	7	GO:0140462	pericentric heterochromatin organization	Biological Process	GO:0070828	heterochromatin organization	0.6	1	LOC107054873
	7	GO:0034622	cellular protein-containing complex assembly	Biological Process	GO:0065003	protein-containing complex assembly	0.22	1	LOC107054873
	7	GO:0097549	chromatin organization involved in negative regulation of transcription	Biological Process	GO:0045892, GO:0034401	negative regulation of transcription, DNA-templated, chromatin organization involved in regulation of transcription	0.72	1	LOC107054873
	7	GO:0097659	nucleic acid-templated transcription	Biological Process	GO:0032774	RNA biosynthetic process	0.16	1	LOC107054873
	7	GO:0031507	heterochromatin assembly	Biological Process	GO:0097549, GO:0070828, GO:0031497, GO:0051276, GO:0006338	chromatin organization involved in negative regulation of transcription, heterochromatin organization, chromatin assembly, chromosome organization, chromatin remodeling	1.2	1	LOC107054873
	7	GO:0031055	chromatin remodeling at centromere	Biological Process	GO:0006338	chromatin remodeling	0.6	1	LOC107054873
	7	GO:1903507	negative regulation of nucleic acid-templated transcription	Biological Process	GO:0097659, GO:1903506, GO:1902679	nucleic acid-templated transcription, regulation of nucleic acid-templated transcription, negative regulation of RNA biosynthetic process	0.26	1	LOC107054873
	7	GO:0065004	protein-DNA complex assembly	Biological Process	GO:0071824, GO:0034622	protein-DNA complex subunit organization, cellular protein-containing complex assembly	0.36	1	LOC107054873
	8	GO:0006323	DNA packaging	Biological Process	GO:0071103	DNA conformation change	0.43	1	LOC107054873
	8	GO:0031048	heterochromatin assembly by small RNA	Biological Process	GO:0031507	heterochromatin assembly	1	1	LOC107054873
MF	Molecular Function	GO ID	GO Name	GO Type	Parents (ACC)	Parents (Name)
	Level	GO ID	GO Name	GO Type	Parents (ACC)	Parents (Name)	Nodescore	#Seqs	Sequence Names
	1	GO:0003674	molecular_function	Molecular Function			0.13	1	LOC107054873
	2	GO:0005488	binding	Molecular Function	GO:0003674	molecular_function	0.22	1	LOC107054873
	3	GO:0097159	organic cyclic compound binding	Molecular Function	GO:0005488	binding	0.36	1	LOC107054873
	3	GO:1901363	heterocyclic compound binding	Molecular Function	GO:0005488	binding	0.36	1	LOC107054873
	4	GO:0003676	nucleic acid binding	Molecular Function	GO:0097159, GO:1901363	organic cyclic compound binding, heterocyclic compound binding	0.6	1	LOC107054873
	5	GO:0003723	RNA binding	Molecular Function	GO:0003676	nucleic acid binding	1	1	LOC107054873
CC	Cellular Component
	Level	GO ID	GO Name	GO Type	Parents (ACC)	Parents (Name)	Nodescore	#Seqs	Sequence Names
	1	GO:0005575	cellular_component	Cellular Component			0.13	1	LOC107054873
	2	GO:0110165	cellular anatomical entity	Cellular Component	GO:0005575	cellular_component	0.08	1	LOC107054873
	2	GO:0005622	intracellular	Cellular Component	GO:0005575	cellular_component	0.22	1	LOC107054873
	2	GO:0032991	protein-containing complex	Cellular Component	GO:0005575	cellular_component	0.05	1	LOC107054873
	3	GO:0043226	organelle	Cellular Component	GO:0110165	cellular anatomical entity	0.13	1	LOC107054873
	3	GO:0043229	intracellular organelle	Cellular Component	GO:0043226, GO:0005622	organelle, intracellular	0.22	1	LOC107054873
	3	GO:1902494	catalytic complex	Cellular Component	GO:0032991	protein-containing complex	0.08	1	LOC107054873
	3	GO:0030880	RNA polymerase complex	Cellular Component	GO:0061695, GO:0005622	transferase complex, transferring phosphorus-containing groups, intracellular	0.36	1	LOC107054873
	4	GO:1990234	transferase complex	Cellular Component	GO:1902494	catalytic complex	0.13	1	LOC107054873
	4	GO:0031379	RNA-directed RNA polymerase complex	Cellular Component	GO:0030880	RNA polymerase complex	0.6	1	LOC107054873
	4	GO:0043227	membrane-bounded organelle	Cellular Component	GO:0043226	organelle	0.22	1	LOC107054873
	4	GO:0043231	intracellular membrane-bounded organelle	Cellular Component	GO:0043227, GO:0043229	membrane-bounded organelle, intracellular organelle	0.36	1	LOC107054873
	5	GO:0031380	nuclear RNA-directed RNA polymerase complex	Cellular Component	GO:0031379, GO:0005634	RNA-directed RNA polymerase complex, nucleus	1	1	LOC107054873
	5	GO:0061695	transferase complex, transferring phosphorus-containing groups	Cellular Component	GO:1990234	transferase complex	0.22	1	LOC107054873
	5	GO:0005634	nucleus	Cellular Component	GO:0043231	intracellular membrane-bounded organelle	0.6	1	LOC107054873

## Sheet: B
BP	Biological Process
	Level	GO ID	GO Name	GO Type	Parents (ACC)	Parents (Name)	Nodescore	#Seqs	Sequence Names
	1	GO:0008150	biological_process	Biological Process			91.74	69	LOC107054873, LOC101751181, LOC107054990, LOC107054070, LOC112531539, LOC107054906, LOC101751268, LOC107055713, LOC107054744, LOC112533514, LOC107054147, C20orf196, LOC107054149, LOC107052245, LOC107053576, LOC107052240, LOC107055278, LOC101748834, LOC112530218, LOC112530019, LOC112529997, LOC107051705, LOC112531828, LOC100859625, LOC112533489, LOC107051941, LOC112532552, LOC112533366, LOC1070526…
	2	GO:0065007	biological regulation	Biological Process	GO:0008150	biological_process	14.97	29	LOC107054873, LOC415472, LOC107053005, LOC107054990, LOC112532409, LOC107054906, LOC107052944, LOC101751268, LOC107052628, LOC107054405, LOC112533514, LOC107054147, LOC107053399, C20orf196, LOC107054149, LOC107052245, LOC107053576, LOC107052240, LOC107055278, LOC112530218, LOC112530019, LOC112532978, LOC107051705, LOC112533489, LOC100858470, LOC112532651, LOC112532552, LOC112533268, LOC107052557
	2	GO:0050789	regulation of biological process	Biological Process	GO:0065007, GO:0008150	biological regulation, biological_process	23.45	28	LOC107054873, LOC415472, LOC107053005, LOC107054990, LOC112532409, LOC107054906, LOC107052944, LOC101751268, LOC107052628, LOC107054405, LOC112533514, LOC107054147, LOC107053399, C20orf196, LOC107054149, LOC107052245, LOC107053576, LOC107052240, LOC107055278, LOC112530218, LOC112530019, LOC112532978, LOC107051705, LOC112533489, LOC100858470, LOC112532651, LOC112532552, LOC107052557
	2	GO:0051179	localization	Biological Process	GO:0008150	biological_process	5.27	14	LOC107054147, LOC107053245, LOC107054149, LOC107052240, LOC107053397, LOC112530019, LOC107051705, LOC107051936, LOC112533489, LOC112532476, LOC107054744, LOC107054799, LOC112533018, LOC112533514
	2	GO:0032501	multicellular organismal process	Biological Process	GO:0008150	biological_process	12.9	12	LOC107054147, LOC107053399, LOC107054149, LOC107054990, LOC107052240, LOC107055278, LOC112532978, LOC107054906, LOC107054925, LOC112533489, LOC112532552, LOC107054405
	2	GO:0048518	positive regulation of biological process	Biological Process	GO:0050789, GO:0008150	regulation of biological process, biological_process	11.15	15	LOC107054147, LOC107053399, LOC107054149, LOC107053576, LOC107054990, LOC107052240, LOC107055278, LOC112530218, LOC112532978, LOC107051705, LOC107052944, LOC112532651, LOC107052557, LOC112533514, LOC107054405
	2	GO:0002376	immune system process	Biological Process	GO:0008150	biological_process	6.32	10	LOC112530218, LOC107053399, LOC112532978, LOC107051705, LOC107051936, LOC107054990, LOC107052240, LOC107055278, LOC100858470, LOC112532651
	2	GO:0023052	signaling	Biological Process	GO:0008150	biological_process	17.53	15	LOC107053399, LOC415472, LOC107054149, LOC107052245, LOC107053005, LOC107054990, LOC107052240, LOC107055278, LOC112532409, LOC112532978, LOC107052944, LOC112533489, LOC112532651, LOC112532552, LOC101751268
	2	GO:0009987	cellular process	Biological Process	GO:0008150	biological_process	117.69	65	LOC107054873, LOC101751181, LOC107054990, LOC107054070, LOC112531539, LOC107054906, LOC101751268, LOC107055713, LOC112533514, LOC107054147, C20orf196, LOC107054149, LOC107052245, LOC107053576, LOC107052240, LOC107055278, LOC101748834, LOC112530019, LOC112529997, LOC107051705, LOC100859625, LOC112531828, LOC112533489, LOC107051941, LOC112532552, LOC112533366, LOC107052639, LOC112532476, LOC1125315…
	2	GO:0008152	metabolic process	Biological Process	GO:0008150	biological_process	19.67	46	LOC107054873, LOC101751181, LOC107054259, LOC107056831, LOC107054990, LOC112533573, LOC107053120, LOC107053320, LOC107049700, LOC107054070, LOC112531539, LOC107054906, LOC107052944, LOC107052628, LOC101751884, LOC107055713, LOC112533514, LOC107053399, C20orf196, LOC107053576, LOC107054149, LOC107052240, LOC107053792, LOC107055278, LOC101750362, LOC112530218, LOC107051729, LOC112532978, LOC1125299…
	2	GO:0032502	developmental process	Biological Process	GO:0008150	biological_process	14.52	6	LOC107054147, LOC107053399, LOC112532978, LOC107052240, LOC107055278, LOC107054405
	2	GO:0050896	response to stimulus	Biological Process	GO:0008150	biological_process	19.83	23	LOC107053399, LOC415472, LOC107053576, C20orf196, LOC107052245, LOC107053005, LOC112533573, LOC107054990, LOC107052240, LOC107055278, LOC101750362, LOC112530218, LOC112532409, LOC112532978, LOC107051936, LOC107051705, LOC107052944, LOC107054925, LOC112533489, LOC100858470, LOC112532651, LOC112532552, LOC101751268
	2	GO:0048519	negative regulation of biological process	Biological Process	GO:0050789, GO:0008150	regulation of biological process, biological_process	7.15	10	LOC107054873, LOC107053399, LOC107054149, LOC112532978, LOC107052245, LOC107052240, LOC107054906, LOC107055278, LOC112532651, LOC107052628
	3	GO:0051239	regulation of multicellular organismal process	Biological Process	GO:0032501, GO:0050789	multicellular organismal process, regulation of biological process	6.13	8	LOC107053399, LOC112532978, LOC107054149, LOC107054990, LOC107052240, LOC107054906, LOC107055278, LOC107054405
	3	GO:0009058	biosynthetic process	Biological Process	GO:0008152	metabolic process	5.78	24	LOC107054873, LOC101751181, LOC107056831, LOC112533573, LOC107053120, LOC107049700, LOC107054070, LOC107052944, LOC101751884, LOC107055713, LOC107053399, LOC107053576, LOC107052240, LOC101750362, LOC107051729, LOC112529997, LOC100859625, LOC107051941, LOC112533268, LOC107052639, LOC112531762, LOC107052357, LOC112531742, LOC107052557
	3	GO:0009605	response to external stimulus	Biological Process	GO:0050896	response to stimulus	2.74	7	LOC415472, LOC107051936, LOC107052240, LOC107055278, LOC101750362, LOC100858470, LOC112532651
	3	GO:0023056	positive regulation of signaling	Biological Process	GO:0023052, GO:0023051, GO:0048518	signaling, regulation of signaling, positive regulation of biological process	2.29	6	LOC107053399, LOC112532978, LOC107052240, LOC107055278, LOC107052944, LOC112532651
	3	GO:0019222	regulation of metabolic process	Biological Process	GO:0008152, GO:0050789	metabolic process, regulation of biological process	5.8	15	LOC107054873, LOC107053399, LOC107054149, C20orf196, LOC107053576, LOC107054990, LOC107052240, LOC107055278, LOC112532978, LOC107054906, LOC107052944, LOC112532651, LOC107052628, LOC107052557, LOC112533514
	3	GO:0006950	response to stress	Biological Process	GO:0050896	response to stimulus	2.2	8	LOC107053576, C20orf196, LOC112533573, LOC107055278, LOC107054925, LOC107052944, LOC100858470, LOC112532651
	3	GO:0065009	regulation of molecular function	Biological Process	GO:0065007	biological regulation	0.66	7	LOC107053399, LOC112532978, LOC107054149, LOC107052944, LOC112532651, LOC107052628, LOC112533514
	3	GO:0023051	regulation of signaling	Biological Process	GO:0023052, GO:0050789	signaling, regulation of biological process	2.02	8	LOC107053399, LOC112532978, LOC107054149, LOC107052245, LOC107052240, LOC107055278, LOC107052944, LOC112532651
	3	GO:0044237	cellular metabolic process	Biological Process	GO:0009987, GO:0008152	cellular process, metabolic process	16.33	40	LOC107054873, LOC101751181, LOC107054259, LOC107056831, LOC112533573, LOC107053120, LOC107053320, LOC107049700, LOC107054070, LOC112531539, LOC107052944, LOC107052628, LOC101751884, LOC107055713, LOC112533514, LOC107053399, C20orf196, LOC107053576, LOC107054149, LOC107052240, LOC107053792, LOC107055278, LOC101750362, LOC107051729, LOC112532978, LOC112529997, LOC100859625, LOC107053945, LOC1070519…
	3	GO:0006955	immune response	Biological Process	GO:0050896, GO:0002376	response to stimulus, immune system process	6.84	6	LOC112530218, LOC107051705, LOC107051936, LOC107054990, LOC100858470, LOC112532651
	3	GO:0048584	positive regulation of response to stimulus	Biological Process	GO:0050896, GO:0048583, GO:0048518	response to stimulus, regulation of response to stimulus, positive regulation of biological process	2.59	9	LOC112530218, LOC107053399, LOC112532978, LOC107051705, LOC107054990, LOC107052240, LOC107055278, LOC107052944, LOC112532651
	3	GO:0048523	negative regulation of cellular process	Biological Process	GO:0050794, GO:0009987, GO:0048519	regulation of cellular process, cellular process, negative regulation of biological process	5.4	10	LOC107054873, LOC107053399, LOC107054149, LOC112532978, LOC107052245, LOC107052240, LOC107054906, LOC107055278, LOC112532651, LOC107052628
	3	GO:0002682	regulation of immune system process	Biological Process	GO:0002376, GO:0050789	immune system process, regulation of biological process	2.51	8	LOC112530218, LOC107053399, LOC112532978, LOC107051705, LOC107054990, LOC107052240, LOC107055278, LOC100858470
	3	GO:0006807	nitrogen compound metabolic process	Biological Process	GO:0008152	metabolic process	11.91	41	LOC107054873, LOC101751181, LOC107054259, LOC107056831, LOC112533573, LOC107053120, LOC107053320, LOC107049700, LOC107054070, LOC107052944, LOC101751884, LOC107052628, LOC107055713, LOC112533514, LOC107053399, LOC107054149, C20orf196, LOC107053576, LOC107052240, LOC107053792, LOC107055278, LOC101750362, LOC112530218, LOC107051729, LOC112529997, LOC112532978, LOC107051705, LOC100859625, LOC1070539…
	3	GO:0050794	regulation of cellular process	Biological Process	GO:0009987, GO:0050789	cellular process, regulation of biological process	29.29	25	LOC107054873, LOC415472, LOC107053005, LOC107054990, LOC112532409, LOC107054906, LOC107052944, LOC101751268, LOC107052628, LOC107054405, LOC112533514, LOC107054147, LOC107053399, C20orf196, LOC107054149, LOC107052245, LOC107053576, LOC107052240, LOC107055278, LOC112530019, LOC112532978, LOC112533489, LOC112532651, LOC112532552, LOC107052557
	3	GO:0065008	regulation of biological quality	Biological Process	GO:0065007	biological regulation	1.67	8	LOC107054147, LOC107054149, LOC112532978, LOC107052240, LOC112533489, LOC112532651, LOC112533268, LOC107054405
	3	GO:0048856	anatomical structure development	Biological Process	GO:0032502	developmental process	13.84	6	LOC107054147, LOC107053399, LOC112532978, LOC107052240, LOC107055278, LOC107054405
	3	GO:0009893	positive regulation of metabolic process	Biological Process	GO:0019222, GO:0008152, GO:0048518	regulation of metabolic process, metabolic process, positive regulation of biological process	6.14	11	LOC107053399, LOC107054149, LOC112532978, LOC107053576, LOC107054990, LOC107052240, LOC107055278, LOC107052944, LOC112532651, LOC107052557, LOC112533514
	3	GO:0007165	signal transduction	Biological Process	GO:0050794, GO:0023052, GO:0009987, GO:0051716, GO:0007154	regulation of cellular process, signaling, cellular process, cellular response to stimulus, cell communication	29	14	LOC107053399, LOC415472, LOC107052245, LOC107053005, LOC107054990, LOC107052240, LOC107055278, LOC112532409, LOC112532978, LOC107052944, LOC112533489, LOC112532651, LOC112532552, LOC101751268
	3	GO:0009892	negative regulation of metabolic process	Biological Process	GO:0048519, GO:0019222, GO:0008152	negative regulation of biological process, regulation of metabolic process, metabolic process	2.95	6	LOC107054873, LOC107053399, LOC107052240, LOC107054906, LOC107055278, LOC107052628
	3	GO:0048583	regulation of response to stimulus	Biological Process	GO:0050896, GO:0050789	response to stimulus, regulation of biological process	2.85	12	LOC107053399, C20orf196, LOC107052245, LOC107054990, LOC107052240, LOC107055278, LOC112530218, LOC112532978, LOC107051705, LOC107052944, LOC100858470, LOC112532651
	3	GO:0007154	cell communication	Biological Process	GO:0009987	cellular process	17.66	15	LOC107053399, LOC415472, LOC107054149, LOC107052245, LOC107053005, LOC107054990, LOC107052240, LOC107055278, LOC112532409, LOC112532978, LOC107052944, LOC112533489, LOC112532651, LOC112532552, LOC101751268
	3	GO:0051716	cellular response to stimulus	Biological Process	GO:0009987, GO:0050896	cellular process, response to stimulus	19.99	17	LOC107053399, LOC415472, C20orf196, LOC107052245, LOC107053005, LOC112533573, LOC107054990, LOC107052240, LOC107055278, LOC112532409, LOC112532978, LOC107051936, LOC107052944, LOC112533489, LOC112532651, LOC112532552, LOC101751268
	3	GO:0051234	establishment of localization	Biological Process	GO:0051179	localization	5.41	11	LOC107053245, LOC112530019, LOC107054149, LOC107051705, LOC107053397, LOC112533489, LOC112532476, LOC107054744, LOC107054799, LOC112533018, LOC112533514
	3	GO:0071704	organic substance metabolic process	Biological Process	GO:0008152	metabolic process	21.65	44	LOC107054873, LOC101751181, LOC107054259, LOC107056831, LOC107054990, LOC112533573, LOC107053120, LOC107053320, LOC107049700, LOC107054070, LOC107054906, LOC107052944, LOC107052628, LOC101751884, LOC107055713, LOC112533514, LOC107053399, C20orf196, LOC107053576, LOC107054149, LOC107052240, LOC107053792, LOC107055278, LOC101750362, LOC112530218, LOC107051729, LOC112532978, LOC112529997, LOC1070517…
	3	GO:0044238	primary metabolic process	Biological Process	GO:0008152	metabolic process	20.87	42	LOC107054873, LOC101751181, LOC107054259, LOC107056831, LOC112533573, LOC107053120, LOC107053320, LOC107049700, LOC107054070, LOC107052944, LOC107052628, LOC101751884, LOC107055713, LOC112533514, LOC107053399, C20orf196, LOC107053576, LOC107054149, LOC107052240, LOC107053792, LOC107055278, LOC101750362, LOC112530218, LOC107051729, LOC112532978, LOC112529997, LOC107051705, LOC100859625, LOC1070539…
	3	GO:0042221	response to chemical	Biological Process	GO:0050896	response to stimulus	4.68	9	LOC107053399, LOC415472, LOC107051936, LOC107052240, LOC107055278, LOC107052944, LOC112533489, LOC112532651, LOC112532552
	3	GO:0071840	cellular component organization or biogenesis	Biological Process	GO:0009987	cellular process	4.86	11	LOC107054147, LOC107054873, LOC112532409, LOC107053399, LOC107054149, LOC112532527, LOC107052240, LOC107053320, LOC107054925, LOC112531589, LOC107054405
	3	GO:0048522	positive regulation of cellular process	Biological Process	GO:0050794, GO:0009987, GO:0048518	regulation of cellular process, cellular process, positive regulation of biological process	9.47	13	LOC107054147, LOC107053399, LOC107054149, LOC107053576, LOC107054990, LOC107052240, LOC107055278, LOC112532978, LOC107052944, LOC112532651, LOC107052557, LOC112533514, LOC107054405
	3	GO:0007275	multicellular organism development	Biological Process	GO:0048856, GO:0032501	anatomical structure development, multicellular organismal process	9.51	6	LOC107054147, LOC107053399, LOC112532978, LOC107052240, LOC107055278, LOC107054405
	3	GO:0008219	cell death	Biological Process	GO:0009987	cellular process	4.64	6	LOC107054906, LOC107052240, LOC107055278, LOC107052944, LOC112532651, LOC112533514
	4	GO:0031325	positive regulation of cellular metabolic process	Biological Process	GO:0009893, GO:0044237, GO:0048522, GO:0031323	positive regulation of metabolic process, cellular metabolic process, positive regulation of cellular process, regulation of cellular metabolic process	3.74	10	LOC107053399, LOC107054149, LOC112532978, LOC107053576, LOC107052240, LOC107055278, LOC107052944, LOC112532651, LOC107052557, LOC112533514
	4	GO:0044249	cellular biosynthetic process	Biological Process	GO:0009058, GO:0044237	biosynthetic process, cellular metabolic process	6.19	24	LOC107054873, LOC101751181, LOC107056831, LOC112533573, LOC107053120, LOC107049700, LOC107054070, LOC107052944, LOC101751884, LOC107055713, LOC107053399, LOC107053576, LOC107052240, LOC101750362, LOC107051729, LOC112529997, LOC100859625, LOC107051941, LOC112533268, LOC107052639, LOC112531762, LOC107052357, LOC112531742, LOC107052557
	4	GO:0043170	macromolecule metabolic process	Biological Process	GO:0071704	organic substance metabolic process	31.49	41	LOC107054873, LOC101751181, LOC107054259, LOC107056831, LOC107054990, LOC112533573, LOC107053120, LOC107053320, LOC107049700, LOC107054070, LOC107054906, LOC107052944, LOC107052628, LOC101751884, LOC107055713, LOC112533514, LOC107053399, C20orf196, LOC107053576, LOC107054149, LOC107052240, LOC107055278, LOC101750362, LOC112530218, LOC107051729, LOC112532978, LOC112529997, LOC107051705, LOC1008596…
	4	GO:0060255	regulation of macromolecule metabolic process	Biological Process	GO:0043170, GO:0019222	macromolecule metabolic process, regulation of metabolic process	8.19	15	LOC107054873, LOC107053399, LOC107054149, C20orf196, LOC107053576, LOC107054990, LOC107052240, LOC107055278, LOC112532978, LOC107054906, LOC107052944, LOC112532651, LOC107052628, LOC107052557, LOC112533514
	4	GO:0010647	positive regulation of cell communication	Biological Process	GO:0010646, GO:0048522, GO:0007154	regulation of cell communication, positive regulation of cellular process, cell communication	2.29	6	LOC107053399, LOC112532978, LOC107052240, LOC107055278, LOC107052944, LOC112532651
	4	GO:0009889	regulation of biosynthetic process	Biological Process	GO:0009058, GO:0019222	biosynthetic process, regulation of metabolic process	1.63	6	LOC107054873, LOC107053399, LOC107053576, LOC107052240, LOC107052944, LOC107052557
	4	GO:0007166	cell surface receptor signaling pathway	Biological Process	GO:0007165	signal transduction	13.22	9	LOC107053399, LOC107052245, LOC107053005, LOC107054990, LOC107052240, LOC107055278, LOC112533489, LOC107052944, LOC112532651
	4	GO:0034641	cellular nitrogen compound metabolic process	Biological Process	GO:0044237, GO:0006807	cellular metabolic process, nitrogen compound metabolic process	12.89	26	LOC107054873, LOC101751181, LOC107054259, LOC107056831, LOC112533573, LOC107053120, LOC107049700, LOC107054070, LOC107052944, LOC101751884, LOC107055713, LOC107053399, C20orf196, LOC107053576, LOC107052240, LOC107051729, LOC112529997, LOC100859625, LOC107053945, LOC107051941, LOC107052639, LOC112531762, LOC107052357, LOC112531742, LOC107052557, LOC107053206
	4	GO:0046483	heterocycle metabolic process	Biological Process	GO:0044237	cellular metabolic process	12.89	26	LOC107054873, LOC101751181, LOC107054259, LOC107056831, LOC112533573, LOC107053120, LOC107049700, LOC107054070, LOC107052944, LOC101751884, LOC107055713, LOC107053399, C20orf196, LOC107053576, LOC107052240, LOC107051729, LOC112529997, LOC100859625, LOC107053945, LOC107051941, LOC107052639, LOC112531762, LOC107052357, LOC112531742, LOC107052557, LOC107053206
	4	GO:0050790	regulation of catalytic activity	Biological Process	GO:0065009	regulation of molecular function	0.74	6	LOC107053399, LOC112532978, LOC107054149, LOC112532651, LOC107052628, LOC112533514
	4	GO:0044085	cellular component biogenesis	Biological Process	GO:0071840	cellular component organization or biogenesis	2.49	6	LOC107054873, LOC107054147, LOC107054149, LOC112532527, LOC107052240, LOC107054405
	4	GO:0009966	regulation of signal transduction	Biological Process	GO:0007165, GO:0023051, GO:0010646, GO:0048583	signal transduction, regulation of signaling, regulation of cell communication, regulation of response to stimulus	3.15	7	LOC107053399, LOC112532978, LOC107052245, LOC107052240, LOC107055278, LOC107052944, LOC112532651
	4	GO:0012501	programmed cell death	Biological Process	GO:0008219	cell death	7.59	6	LOC107054906, LOC107052240, LOC107055278, LOC107052944, LOC112532651, LOC112533514
	4	GO:0006725	cellular aromatic compound metabolic process	Biological Process	GO:0044237	cellular metabolic process	12.89	26	LOC107054873, LOC101751181, LOC107054259, LOC107056831, LOC112533573, LOC107053120, LOC107049700, LOC107054070, LOC107052944, LOC101751884, LOC107055713, LOC107053399, C20orf196, LOC107053576, LOC107052240, LOC107051729, LOC112529997, LOC100859625, LOC107053945, LOC107051941, LOC107052639, LOC112531762, LOC107052357, LOC112531742, LOC107052557, LOC107053206
	4	GO:0051171	regulation of nitrogen compound metabolic process	Biological Process	GO:0019222, GO:0006807	regulation of metabolic process, nitrogen compound metabolic process	1.93	13	LOC107054873, LOC107053399, LOC107054149, C20orf196, LOC107053576, LOC107052240, LOC107055278, LOC112532978, LOC107052944, LOC112532651, LOC107052628, LOC107052557, LOC112533514
	4	GO:0010605	negative regulation of macromolecule metabolic process	Biological Process	GO:0043170, GO:0009892, GO:0060255	macromolecule metabolic process, negative regulation of metabolic process, regulation of macromolecule metabolic process	4.51	6	LOC107054873, LOC107053399, LOC107052240, LOC107054906, LOC107055278, LOC107052628
	4	GO:0010646	regulation of cell communication	Biological Process	GO:0050794, GO:0007154	regulation of cellular process, cell communication	2.02	8	LOC107053399, LOC112532978, LOC107054149, LOC107052245, LOC107052240, LOC107055278, LOC107052944, LOC112532651
	4	GO:0051173	positive regulation of nitrogen compound metabolic process	Biological Process	GO:0051171, GO:0009893, GO:0006807	regulation of nitrogen compound metabolic process, positive regulation of metabolic process, nitrogen compound metabolic process	2.39	10	LOC107053399, LOC107054149, LOC112532978, LOC107053576, LOC107052240, LOC107055278, LOC107052944, LOC112532651, LOC107052557, LOC112533514
	4	GO:1901360	organic cyclic compound metabolic process	Biological Process	GO:0071704	organic substance metabolic process	12.89	26	LOC107054873, LOC101751181, LOC107054259, LOC107056831, LOC112533573, LOC107053120, LOC107049700, LOC107054070, LOC107052944, LOC101751884, LOC107055713, LOC107053399, C20orf196, LOC107053576, LOC107052240, LOC107051729, LOC112529997, LOC100859625, LOC107053945, LOC107051941, LOC107052639, LOC112531762, LOC107052357, LOC112531742, LOC107052557, LOC107053206
	4	GO:0048731	system development	Biological Process	GO:0007275, GO:0048856	multicellular organism development, anatomical structure development	10.9	6	LOC107054147, LOC107053399, LOC112532978, LOC107052240, LOC107055278, LOC107054405
	4	GO:0006810	transport	Biological Process	GO:0051234	establishment of localization	8.79	11	LOC107053245, LOC112530019, LOC107054149, LOC107051705, LOC107053397, LOC112533489, LOC112532476, LOC107054744, LOC107054799, LOC112533018, LOC112533514
	4	GO:0044260	cellular macromolecule metabolic process	Biological Process	GO:0043170, GO:0044237	macromolecule metabolic process, cellular metabolic process	10.33	34	LOC107054873, LOC101751181, LOC107054259, LOC107056831, LOC112533573, LOC107053120, LOC107053320, LOC107049700, LOC107054070, LOC107052944, LOC101751884, LOC107052628, LOC107055713, LOC112533514, LOC107053399, LOC107054149, C20orf196, LOC107053576, LOC107052240, LOC107055278, LOC101750362, LOC107051729, LOC112529997, LOC112532978, LOC100859625, LOC107051941, LOC112532651, LOC112533366, LOC1070526…
	4	GO:1901564	organonitrogen compound metabolic process	Biological Process	GO:0071704, GO:0006807	organic substance metabolic process, nitrogen compound metabolic process	5.84	18	LOC107053399, LOC107054149, LOC107052240, LOC107053792, LOC107055278, LOC107053320, LOC101750362, LOC112530218, LOC112532978, LOC107051705, LOC107052944, LOC112532651, LOC112533366, LOC107052628, LOC112533268, LOC112531589, LOC112533514, LOC107054636
	4	GO:0016043	cellular component organization	Biological Process	GO:0071840	cellular component organization or biogenesis	7.78	11	LOC107054147, LOC107054873, LOC112532409, LOC107053399, LOC107054149, LOC112532527, LOC107052240, LOC107053320, LOC107054925, LOC112531589, LOC107054405
	4	GO:0031323	regulation of cellular metabolic process	Biological Process	GO:0050794, GO:0044237, GO:0019222	regulation of cellular process, cellular metabolic process, regulation of metabolic process	3.59	13	LOC107054873, LOC107053399, LOC107054149, C20orf196, LOC107053576, LOC107052240, LOC107055278, LOC112532978, LOC107052944, LOC112532651, LOC107052628, LOC107052557, LOC112533514
	4	GO:0044093	positive regulation of molecular function	Biological Process	GO:0065009	regulation of molecular function	0.97	6	LOC107053399, LOC112532978, LOC107054149, LOC107052944, LOC112532651, LOC112533514
	4	GO:0006793	phosphorus metabolic process	Biological Process	GO:0044237	cellular metabolic process	7.06	10	LOC107053399, LOC107054149, LOC112532978, LOC112531539, LOC107052240, LOC107055278, LOC107052944, LOC112533366, LOC112532651, LOC112532317
	4	GO:0010604	positive regulation of macromolecule metabolic process	Biological Process	GO:0009893, GO:0043170, GO:0060255	positive regulation of metabolic process, macromolecule metabolic process, regulation of macromolecule metabolic process	8.34	11	LOC107053399, LOC107054149, LOC112532978, LOC107053576, LOC107054990, LOC107052240, LOC107055278, LOC107052944, LOC112532651, LOC107052557, LOC112533514
	4	GO:0070887	cellular response to chemical stimulus	Biological Process	GO:0042221, GO:0051716	response to chemical, cellular response to stimulus	3.23	6	LOC107053399, LOC107051936, LOC107052240, LOC107055278, LOC107052944, LOC112532651
	4	GO:0019538	protein metabolic process	Biological Process	GO:0044238, GO:0043170, GO:1901564	primary metabolic process, macromolecule metabolic process, organonitrogen compound metabolic process	8.27	16	LOC107053399, LOC107054149, LOC107052240, LOC107055278, LOC107053320, LOC101750362, LOC112530218, LOC112532978, LOC107051705, LOC107052944, LOC112532651, LOC112533366, LOC107052628, LOC112533268, LOC112531589, LOC112533514
	4	GO:0010033	response to organic substance	Biological Process	GO:0042221	response to chemical	2.71	6	LOC107053399, LOC107052240, LOC107055278, LOC112533489, LOC107052944, LOC112532651
	4	GO:0006139	nucleobase-containing compound metabolic process	Biological Process	GO:0006725, GO:0044238, GO:1901360, GO:0034641, GO:0046483	cellular aromatic compound metabolic process, primary metabolic process, organic cyclic compound metabolic process, cellular nitrogen compound metabolic process, heterocycle metabolic process	21.48	26	LOC107054873, LOC101751181, LOC107054259, LOC107056831, LOC112533573, LOC107053120, LOC107049700, LOC107054070, LOC107052944, LOC101751884, LOC107055713, LOC107053399, C20orf196, LOC107053576, LOC107052240, LOC107051729, LOC112529997, LOC100859625, LOC107053945, LOC107051941, LOC107052639, LOC112531762, LOC107052357, LOC112531742, LOC107052557, LOC107053206
	4	GO:1901576	organic substance biosynthetic process	Biological Process	GO:0071704, GO:0009058	organic substance metabolic process, biosynthetic process	5.91	24	LOC107054873, LOC101751181, LOC107056831, LOC112533573, LOC107053120, LOC107049700, LOC107054070, LOC107052944, LOC101751884, LOC107055713, LOC107053399, LOC107053576, LOC107052240, LOC101750362, LOC107051729, LOC112529997, LOC100859625, LOC107051941, LOC112533268, LOC107052639, LOC112531762, LOC107052357, LOC112531742, LOC107052557
	4	GO:0009967	positive regulation of signal transduction	Biological Process	GO:0048584, GO:0023056, GO:0007165, GO:0009966, GO:0010647	positive regulation of response to stimulus, positive regulation of signaling, signal transduction, regulation of signal transduction, positive regulation of cell communication	3.81	6	LOC107053399, LOC112532978, LOC107052240, LOC107055278, LOC107052944, LOC112532651
	4	GO:0080090	regulation of primary metabolic process	Biological Process	GO:0044238, GO:0019222	primary metabolic process, regulation of metabolic process	2.14	13	LOC107054873, LOC107053399, LOC107054149, C20orf196, LOC107053576, LOC107052240, LOC107055278, LOC112532978, LOC107052944, LOC112532651, LOC107052628, LOC107052557, LOC112533514
	5	GO:0006796	phosphate-containing compound metabolic process	Biological Process	GO:0006793	phosphorus metabolic process	11.76	10	LOC107053399, LOC107054149, LOC112532978, LOC112531539, LOC107052240, LOC107055278, LOC107052944, LOC112533366, LOC112532651, LOC112532317
	5	GO:0006915	apoptotic process	Biological Process	GO:0012501	programmed cell death	12.3	6	LOC107052240, LOC107054906, LOC107055278, LOC107052944, LOC112532651, LOC112533514
	5	GO:0010467	gene expression	Biological Process	GO:0043170	macromolecule metabolic process	11.03	11	LOC107054873, LOC107053399, LOC107053576, LOC112533573, LOC107054990, LOC107052240, LOC107054906, LOC107055278, LOC107053945, LOC107052944, LOC107052557
	5	GO:0034654	nucleobase-containing compound biosynthetic process	Biological Process	GO:0018130, GO:0006139, GO:0019438, GO:0044271, GO:1901362	heterocycle biosynthetic process, nucleobase-containing compound metabolic process, aromatic compound biosynthetic process, cellular nitrogen compound biosynthetic process, organic cyclic compound biosynthetic process	6.87	22	LOC107054873, LOC107053399, LOC101751181, LOC107053576, LOC107056831, LOC112533573, LOC107052240, LOC107053120, LOC107049700, LOC107054070, LOC107051729, LOC112529997, LOC100859625, LOC107052944, LOC107051941, LOC101751884, LOC107052639, LOC112531762, LOC107052357, LOC107055713, LOC112531742, LOC107052557
	5	GO:0018130	heterocycle biosynthetic process	Biological Process	GO:0044249, GO:0046483	cellular biosynthetic process, heterocycle metabolic process	4.12	22	LOC107054873, LOC107053399, LOC101751181, LOC107053576, LOC107056831, LOC112533573, LOC107052240, LOC107053120, LOC107049700, LOC107054070, LOC107051729, LOC112529997, LOC100859625, LOC107052944, LOC107051941, LOC101751884, LOC107052639, LOC112531762, LOC107052357, LOC107055713, LOC112531742, LOC107052557
	5	GO:0043412	macromolecule modification	Biological Process	GO:0043170	macromolecule metabolic process	4.19	10	LOC107053399, LOC107054149, LOC112532978, LOC107052240, LOC107055278, LOC107053320, LOC107052944, LOC101750362, LOC112532651, LOC112533366
	5	GO:0022607	cellular component assembly	Biological Process	GO:0044085, GO:0016043	cellular component biogenesis, cellular component organization	3.3	6	LOC107054873, LOC107054147, LOC107054149, LOC112532527, LOC107052240, LOC107054405
	5	GO:1901362	organic cyclic compound biosynthetic process	Biological Process	GO:1901360, GO:1901576	organic cyclic compound metabolic process, organic substance biosynthetic process	4.12	22	LOC107054873, LOC107053399, LOC101751181, LOC107053576, LOC107056831, LOC112533573, LOC107052240, LOC107053120, LOC107049700, LOC107054070, LOC107051729, LOC112529997, LOC100859625, LOC107052944, LOC107051941, LOC101751884, LOC107052639, LOC112531762, LOC107052357, LOC107055713, LOC112531742, LOC107052557
	5	GO:0010468	regulation of gene expression	Biological Process	GO:0010467, GO:0060255	gene expression, regulation of macromolecule metabolic process	10.61	9	LOC107054873, LOC107053399, LOC107053576, LOC107054990, LOC107052240, LOC107054906, LOC107055278, LOC107052944, LOC107052557
	5	GO:0009059	macromolecule biosynthetic process	Biological Process	GO:1901576, GO:0043170	organic substance biosynthetic process, macromolecule metabolic process	6.55	24	LOC107054873, LOC101751181, LOC107056831, LOC112533573, LOC107053120, LOC107049700, LOC107054070, LOC107052944, LOC101751884, LOC107055713, LOC107053399, LOC107053576, LOC107052240, LOC101750362, LOC107051729, LOC112529997, LOC100859625, LOC107051941, LOC112533268, LOC107052639, LOC112531762, LOC107052357, LOC112531742, LOC107052557
	5	GO:0090304	nucleic acid metabolic process	Biological Process	GO:0043170, GO:0006139	macromolecule metabolic process, nucleobase-containing compound metabolic process	33	26	LOC107054873, LOC101751181, LOC107054259, LOC107056831, LOC112533573, LOC107053120, LOC107049700, LOC107054070, LOC107052944, LOC101751884, LOC107055713, LOC107053399, C20orf196, LOC107053576, LOC107052240, LOC107051729, LOC112529997, LOC100859625, LOC107053945, LOC107051941, LOC107052639, LOC112531762, LOC107052357, LOC112531742, LOC107052557, LOC107053206
	5	GO:0034645	cellular macromolecule biosynthetic process	Biological Process	GO:0044249, GO:0009059, GO:0044260	cellular biosynthetic process, macromolecule biosynthetic process, cellular macromolecule metabolic process	9.84	24	LOC107054873, LOC101751181, LOC107056831, LOC112533573, LOC107053120, LOC107049700, LOC107054070, LOC107052944, LOC101751884, LOC107055713, LOC107053399, LOC107053576, LOC107052240, LOC101750362, LOC107051729, LOC112529997, LOC100859625, LOC107051941, LOC112533268, LOC107052639, LOC112531762, LOC107052357, LOC112531742, LOC107052557
	5	GO:0019219	regulation of nucleobase-containing compound metabolic process	Biological Process	GO:0051171, GO:0080090, GO:0006139, GO:0031323	regulation of nitrogen compound metabolic process, regulation of primary metabolic process, nucleobase-containing compound metabolic process, regulation of cellular metabolic process	0.76	7	LOC107054873, LOC107053399, C20orf196, LOC107053576, LOC107052240, LOC107052944, LOC107052557
	5	GO:0044271	cellular nitrogen compound biosynthetic process	Biological Process	GO:0034641, GO:0044249	cellular nitrogen compound metabolic process, cellular biosynthetic process	4.12	22	LOC107054873, LOC107053399, LOC101751181, LOC107053576, LOC107056831, LOC112533573, LOC107052240, LOC107053120, LOC107049700, LOC107054070, LOC107051729, LOC112529997, LOC100859625, LOC107052944, LOC107051941, LOC101751884, LOC107052639, LOC112531762, LOC107052357, LOC107055713, LOC112531742, LOC107052557
	5	GO:0044267	cellular protein metabolic process	Biological Process	GO:0019538, GO:0044260	protein metabolic process, cellular macromolecule metabolic process	6.7	12	LOC107053399, LOC107054149, LOC107052240, LOC107055278, LOC107053320, LOC101750362, LOC112532978, LOC107052944, LOC112532651, LOC112533366, LOC107052628, LOC112533514
	5	GO:0032270	positive regulation of cellular protein metabolic process	Biological Process	GO:0031325, GO:0051247, GO:0032268, GO:0044267	positive regulation of cellular metabolic process, positive regulation of protein metabolic process, regulation of cellular protein metabolic process, cellular protein metabolic process	4.38	8	LOC107053399, LOC112532978, LOC107054149, LOC107052240, LOC107055278, LOC107052944, LOC112532651, LOC112533514
	5	GO:0010628	positive regulation of gene expression	Biological Process	GO:0010604, GO:0010467, GO:0010468	positive regulation of macromolecule metabolic process, gene expression, regulation of gene expression	10.08	6	LOC107053399, LOC107053576, LOC107054990, LOC107052240, LOC107055278, LOC107052557
	5	GO:0006508	proteolysis	Biological Process	GO:0019538	protein metabolic process	6.31	6	LOC112530218, LOC107051705, LOC112532651, LOC107052628, LOC112531589, LOC112533514
	5	GO:0051252	regulation of RNA metabolic process	Biological Process	GO:0016070, GO:0019219, GO:0060255	RNA metabolic process, regulation of nucleobase-containing compound metabolic process, regulation of macromolecule metabolic process	1.06	6	LOC107054873, LOC107053399, LOC107053576, LOC107052240, LOC107052944, LOC107052557
	5	GO:0010562	positive regulation of phosphorus metabolic process	Biological Process	GO:0031325, GO:0051174, GO:0006793	positive regulation of cellular metabolic process, regulation of phosphorus metabolic process, phosphorus metabolic process	2.57	7	LOC107053399, LOC112532978, LOC107054149, LOC107052240, LOC107055278, LOC107052944, LOC112532651
	5	GO:0019438	aromatic compound biosynthetic process	Biological Process	GO:0006725, GO:0044249	cellular aromatic compound metabolic process, cellular biosynthetic process	4.12	22	LOC107054873, LOC107053399, LOC101751181, LOC107053576, LOC107056831, LOC112533573, LOC107052240, LOC107053120, LOC107049700, LOC107054070, LOC107051729, LOC112529997, LOC100859625, LOC107052944, LOC107051941, LOC101751884, LOC107052639, LOC112531762, LOC107052357, LOC107055713, LOC112531742, LOC107052557
	5	GO:0036211	protein modification process	Biological Process	GO:0043412, GO:0019538	macromolecule modification, protein metabolic process	6.51	10	LOC107053399, LOC107054149, LOC112532978, LOC107052240, LOC107055278, LOC107053320, LOC107052944, LOC101750362, LOC112532651, LOC112533366
	5	GO:0051247	positive regulation of protein metabolic process	Biological Process	GO:0051246, GO:0010604, GO:0019538, GO:0051173	regulation of protein metabolic process, positive regulation of macromolecule metabolic process, protein metabolic process, positive regulation of nitrogen compound metabolic process	3.23	8	LOC107053399, LOC112532978, LOC107054149, LOC107052240, LOC107055278, LOC107052944, LOC112532651, LOC112533514
	5	GO:0032268	regulation of cellular protein metabolic process	Biological Process	GO:0051246, GO:0031323, GO:0044267	regulation of protein metabolic process, regulation of cellular metabolic process, cellular protein metabolic process	3.37	9	LOC107053399, LOC107054149, LOC112532978, LOC107052240, LOC107055278, LOC107052944, LOC112532651, LOC107052628, LOC112533514
	5	GO:0010556	regulation of macromolecule biosynthetic process	Biological Process	GO:0009889, GO:0060255, GO:0009059	regulation of biosynthetic process, regulation of macromolecule metabolic process, macromolecule biosynthetic process	2.12	6	LOC107054873, LOC107053399, LOC107053576, LOC107052240, LOC107052944, LOC107052557
	5	GO:0051246	regulation of protein metabolic process	Biological Process	GO:0051171, GO:0080090, GO:0060255, GO:0019538	regulation of nitrogen compound metabolic process, regulation of primary metabolic process, regulation of macromolecule metabolic process, protein metabolic process	2.46	9	LOC107053399, LOC107054149, LOC112532978, LOC107052240, LOC107055278, LOC107052944, LOC112532651, LOC107052628, LOC112533514
	5	GO:0051174	regulation of phosphorus metabolic process	Biological Process	GO:0006793, GO:0031323	phosphorus metabolic process, regulation of cellular metabolic process	1.7	7	LOC107053399, LOC107054149, LOC112532978, LOC107052240, LOC107055278, LOC107052944, LOC112532651
	5	GO:0006259	DNA metabolic process	Biological Process	GO:0090304, GO:0044260	nucleic acid metabolic process, cellular macromolecule metabolic process	6.35	18	LOC101751181, LOC107054259, C20orf196, LOC107056831, LOC112533573, LOC107053120, LOC107049700, LOC107054070, LOC107051729, LOC112529997, LOC100859625, LOC107051941, LOC101751884, LOC107052639, LOC112531762, LOC107052357, LOC107055713, LOC112531742
	5	GO:0031326	regulation of cellular biosynthetic process	Biological Process	GO:0009889, GO:0044249, GO:0031323	regulation of biosynthetic process, cellular biosynthetic process, regulation of cellular metabolic process	2.12	6	LOC107054873, LOC107053399, LOC107053576, LOC107052240, LOC107052944, LOC107052557
	5	GO:0006996	organelle organization	Biological Process	GO:0016043	cellular component organization	5.28	7	LOC107054873, LOC107054147, LOC107053399, LOC107054149, LOC112532527, LOC107052240, LOC107053320
	6	GO:0016310	phosphorylation	Biological Process	GO:0006796	phosphate-containing compound metabolic process	19.6	10	LOC107053399, LOC107054149, LOC112532978, LOC112531539, LOC107052240, LOC107055278, LOC107052944, LOC112533366, LOC112532651, LOC112532317
	6	GO:0031399	regulation of protein modification process	Biological Process	GO:0032268, GO:0006464	regulation of cellular protein metabolic process, cellular protein modification process	5.31	7	LOC107053399, LOC112532978, LOC107054149, LOC107052240, LOC107055278, LOC107052944, LOC112532651
	6	GO:2001141	regulation of RNA biosynthetic process	Biological Process	GO:0031326, GO:0032774, GO:0051252, GO:0010556	regulation of cellular biosynthetic process, RNA biosynthetic process, regulation of RNA metabolic process, regulation of macromolecule biosynthetic process	1.76	6	LOC107054873, LOC107053399, LOC107053576, LOC107052240, LOC107052944, LOC107052557
	6	GO:0032774	RNA biosynthetic process	Biological Process	GO:0016070, GO:0034654, GO:0009059	RNA metabolic process, nucleobase-containing compound biosynthetic process, macromolecule biosynthetic process	2.45	7	LOC107054873, LOC107053399, LOC107053576, LOC112533573, LOC107052240, LOC107052944, LOC107052557
	6	GO:0006355	regulation of transcription, DNA-templated	Biological Process	GO:2000112, GO:0006351, GO:1903506, GO:0010468	regulation of cellular macromolecule biosynthetic process, transcription, DNA-templated, regulation of nucleic acid-templated transcription, regulation of gene expression	4.89	6	LOC107054873, LOC107053399, LOC107053576, LOC107052240, LOC107052944, LOC107052557
	6	GO:0019220	regulation of phosphate metabolic process	Biological Process	GO:0006796, GO:0051174	phosphate-containing compound metabolic process, regulation of phosphorus metabolic process	2.83	7	LOC107053399, LOC107054149, LOC112532978, LOC107052240, LOC107055278, LOC107052944, LOC112532651
	6	GO:0006351	transcription, DNA-templated	Biological Process	GO:0097659, GO:0034645, GO:0010467	nucleic acid-templated transcription, cellular macromolecule biosynthetic process, gene expression	5.38	7	LOC107054873, LOC107053399, LOC107053576, LOC112533573, LOC107052240, LOC107052944, LOC107052557
	6	GO:0006464	cellular protein modification process	Biological Process	GO:0036211, GO:0044267	protein modification process, cellular protein metabolic process	10.85	10	LOC107053399, LOC107054149, LOC112532978, LOC107052240, LOC107055278, LOC107053320, LOC107052944, LOC101750362, LOC112533366, LOC112532651
	6	GO:0071897	DNA biosynthetic process	Biological Process	GO:0034645, GO:0006259, GO:0034654	cellular macromolecule biosynthetic process, DNA metabolic process, nucleobase-containing compound biosynthetic process	9	15	LOC101751181, LOC107056831, LOC107053120, LOC107049700, LOC107054070, LOC107051729, LOC112529997, LOC100859625, LOC107051941, LOC101751884, LOC107052639, LOC112531762, LOC107052357, LOC107055713, LOC112531742
	6	GO:0045937	positive regulation of phosphate metabolic process	Biological Process	GO:0006796, GO:0019220, GO:0010562	phosphate-containing compound metabolic process, regulation of phosphate metabolic process, positive regulation of phosphorus metabolic process	4.28	7	LOC107053399, LOC112532978, LOC107054149, LOC107052240, LOC107055278, LOC107052944, LOC112532651
	6	GO:0031401	positive regulation of protein modification process	Biological Process	GO:0031399, GO:0032270, GO:0006464	regulation of protein modification process, positive regulation of cellular protein metabolic process, cellular protein modification process	7.14	7	LOC107053399, LOC112532978, LOC107054149, LOC107052240, LOC107055278, LOC107052944, LOC112532651
	6	GO:2000112	regulation of cellular macromolecule biosynthetic process	Biological Process	GO:0031326, GO:0034645, GO:0010556	regulation of cellular biosynthetic process, cellular macromolecule biosynthetic process, regulation of macromolecule biosynthetic process	3.15	6	LOC107054873, LOC107053399, LOC107053576, LOC107052240, LOC107052944, LOC107052557
	6	GO:0016070	RNA metabolic process	Biological Process	GO:0090304	nucleic acid metabolic process	2.32	9	LOC107054873, LOC107053399, LOC107054259, LOC107053576, LOC112533573, LOC107052240, LOC107053945, LOC107052944, LOC107052557
	7	GO:0006278	RNA-dependent DNA biosynthetic process	Biological Process	GO:0071897	DNA biosynthetic process	15	15	LOC101751181, LOC107056831, LOC107053120, LOC107049700, LOC107054070, LOC107051729, LOC112529997, LOC100859625, LOC107051941, LOC101751884, LOC107052639, LOC112531762, LOC107052357, LOC107055713, LOC112531742
	7	GO:0001932	regulation of protein phosphorylation	Biological Process	GO:0031399, GO:0042325, GO:0006468	regulation of protein modification process, regulation of phosphorylation, protein phosphorylation	7.86	7	LOC107053399, LOC112532978, LOC107054149, LOC107052240, LOC107055278, LOC107052944, LOC112532651
	7	GO:0042325	regulation of phosphorylation	Biological Process	GO:0019220, GO:0016310	regulation of phosphate metabolic process, phosphorylation	4.71	7	LOC107053399, LOC112532978, LOC107054149, LOC107052240, LOC107055278, LOC107052944, LOC112532651
	7	GO:0097659	nucleic acid-templated transcription	Biological Process	GO:0032774	RNA biosynthetic process	3.23	7	LOC107054873, LOC107053399, LOC107053576, LOC112533573, LOC107052240, LOC107052944, LOC107052557
	7	GO:0001934	positive regulation of protein phosphorylation	Biological Process	GO:0031401, GO:0042327, GO:0006468, GO:0001932	positive regulation of protein modification process, positive regulation of phosphorylation, protein phosphorylation, regulation of protein phosphorylation	11.9	7	LOC107053399, LOC112532978, LOC107054149, LOC107052240, LOC107055278, LOC107052944, LOC112532651
	7	GO:0006468	protein phosphorylation	Biological Process	GO:0016310, GO:0006464	phosphorylation, cellular protein modification process	16	8	LOC107053399, LOC107054149, LOC112532978, LOC107052240, LOC107055278, LOC107052944, LOC112532651, LOC112533366
	7	GO:0042327	positive regulation of phosphorylation	Biological Process	GO:0042325, GO:0045937, GO:0016310	regulation of phosphorylation, positive regulation of phosphate metabolic process, phosphorylation	7.14	7	LOC107053399, LOC112532978, LOC107054149, LOC107052240, LOC107055278, LOC107052944, LOC112532651
	7	GO:1903506	regulation of nucleic acid-templated transcription	Biological Process	GO:0097659, GO:2001141	nucleic acid-templated transcription, regulation of RNA biosynthetic process	2.93	6	LOC107054873, LOC107053399, LOC107053576, LOC107052240, LOC107052944, LOC107052557
MF	Molecular Function	GO ID	GO Name	GO Type	Parents (ACC)	Parents (Name)
	Level	GO ID	GO Name	GO Type	Parents (ACC)	Parents (Name)	Nodescore	#Seqs	Sequence Names
	1	GO:0003674	molecular_function	Molecular Function			27.38	68	LOC107054873, LOC101751181, LOC107054990, LOC112533473, LOC107054070, LOC112531539, LOC107054906, LOC107054507, LOC101751268, LOC107055713, LOC107054744, LOC107053576, LOC107054149, LOC107052240, LOC107055278, LOC112530218, LOC112530019, LOC112529997, LOC107051705, LOC100859625, LOC112533489, LOC112532313, LOC107051941, LOC112532552, LOC112533366, LOC107052639, LOC112531589, LOC107052357, LOC1070…
	2	GO:0003824	catalytic activity	Molecular Function	GO:0003674	molecular_function	12.94	36	LOC101751181, LOC107054259, LOC107056831, LOC112533573, LOC107053120, LOC107053320, LOC107049700, LOC107054070, LOC112531539, LOC107052944, LOC112533256, LOC101751268, LOC101751884, LOC107055713, LOC107054149, LOC107055278, LOC107053792, LOC101750362, LOC112530218, LOC107051729, LOC112529997, LOC107051705, LOC100859625, LOC107053945, LOC107051941, LOC112533366, LOC112533268, LOC107052639, LOC1125…
	2	GO:0098772	molecular function regulator	Molecular Function	GO:0003674	molecular_function	2.57	9	LOC107053399, LOC415472, LOC107053576, LOC107051936, LOC107052240, LOC107055278, LOC112532313, LOC107052628, LOC107052557
	2	GO:0005488	binding	Molecular Function	GO:0003674	molecular_function	20.96	35	LOC107054873, LOC415472, LOC107053245, LOC107054259, LOC107055347, LOC107053687, LOC112533573, LOC107054990, LOC112533178, LOC107053320, LOC112533473, LOC112532409, LOC112532527, LOC107051936, LOC107054906, LOC107052944, LOC107054507, LOC107054925, LOC107051611, LOC101751268, LOC107054744, LOC107053399, LOC107054149, LOC107053576, LOC107052240, LOC107055278, LOC107053945, LOC112533489, LOC1125323…
	2	GO:0060089	molecular transducer activity	Molecular Function	GO:0003674	molecular_function	5.45	7	LOC112532978, LOC107053005, LOC107054906, LOC112533489, LOC100858470, LOC112532552, LOC112532651
	2	GO:0005215	transporter activity	Molecular Function	GO:0003674	molecular_function	4.01	6	LOC112530019, LOC107053397, LOC112533489, LOC107054744, LOC107054799, LOC112533018
	3	GO:0038023	signaling receptor activity	Molecular Function	GO:0060089	molecular transducer activity	9.09	7	LOC112532978, LOC107053005, LOC107054906, LOC112533489, LOC100858470, LOC112532552, LOC112532651
	3	GO:0140096	catalytic activity, acting on a protein	Molecular Function	GO:0003824	catalytic activity	1.95	7	LOC112530218, LOC107051705, LOC107055278, LOC107053320, LOC107052944, LOC112533366, LOC112531589
	3	GO:0005515	protein binding	Molecular Function	GO:0005488	binding	18.7	17	LOC107053245, LOC107053399, LOC415472, LOC107053576, LOC107054149, LOC107053687, LOC107054990, LOC107052240, LOC107055278, LOC112533473, LOC112532527, LOC107051936, LOC107054906, LOC107052944, LOC107054925, LOC112532313, LOC112532651
	3	GO:0097159	organic cyclic compound binding	Molecular Function	GO:0005488	binding	8.65	14	LOC107054873, LOC107054259, LOC107053576, LOC107055347, LOC112533573, LOC107052240, LOC112533489, LOC107053945, LOC107051611, LOC112533366, LOC101751268, LOC107054744, LOC107052557, LOC107054636
	3	GO:0140097	catalytic activity, acting on DNA	Molecular Function	GO:0003824	catalytic activity	5.4	15	LOC101751181, LOC107056831, LOC107053120, LOC107049700, LOC107054070, LOC107051729, LOC112529997, LOC100859625, LOC107051941, LOC101751884, LOC107052639, LOC112531762, LOC107052357, LOC107055713, LOC112531742
	3	GO:1901363	heterocyclic compound binding	Molecular Function	GO:0005488	binding	8.65	14	LOC107054873, LOC107054259, LOC107053576, LOC107055347, LOC112533573, LOC107052240, LOC112533489, LOC107053945, LOC107051611, LOC112533366, LOC101751268, LOC107054744, LOC107052557, LOC107054636
	3	GO:0016740	transferase activity	Molecular Function	GO:0003824	catalytic activity	4.61	25	LOC101751181, LOC107056831, LOC112533573, LOC107053120, LOC107053320, LOC107049700, LOC107054070, LOC112531539, LOC107052944, LOC112533256, LOC101751884, LOC107055713, LOC101750362, LOC107051729, LOC112529997, LOC100859625, LOC107051941, LOC112533366, LOC112533268, LOC107052639, LOC112531762, LOC107052357, LOC112531742, LOC112532317, LOC107054636
	3	GO:0016787	hydrolase activity	Molecular Function	GO:0003824	catalytic activity	12.76	11	LOC112530218, LOC107054149, LOC107054259, LOC107051705, LOC107055278, LOC107053792, LOC107053945, LOC101751268, LOC112531589, LOC107051868, LOC107053206
	3	GO:0043167	ion binding	Molecular Function	GO:0005488	binding	6.17	17	LOC107054149, LOC112533573, LOC112533178, LOC107055278, LOC107053320, LOC112532409, LOC112532527, LOC107052944, LOC112533489, LOC107054507, LOC107051611, LOC112533366, LOC101751268, LOC112531589, LOC107051868, LOC107054744, LOC107054636
	3	GO:0036094	small molecule binding	Molecular Function	GO:0005488	binding	1.39	7	LOC112533489, LOC107054507, LOC107051611, LOC112533366, LOC101751268, LOC107054744, LOC107054636
	4	GO:0043168	anion binding	Molecular Function	GO:0043167	ion binding	2.48	7	LOC107054149, LOC112533489, LOC107054507, LOC107051611, LOC112533366, LOC101751268, LOC107054636
	4	GO:0034061	DNA polymerase activity	Molecular Function	GO:0016779, GO:0140097	nucleotidyltransferase activity, catalytic activity, acting on DNA	9	15	LOC101751181, LOC107056831, LOC107053120, LOC107049700, LOC107054070, LOC107051729, LOC112529997, LOC100859625, LOC107051941, LOC101751884, LOC107052639, LOC112531762, LOC107052357, LOC107055713, LOC112531742
	4	GO:0043169	cation binding	Molecular Function	GO:0043167	ion binding	7.8	10	LOC112532409, LOC112532527, LOC112533573, LOC112533178, LOC107055278, LOC107053320, LOC107052944, LOC112531589, LOC107054744, LOC107051868
	4	GO:0003676	nucleic acid binding	Molecular Function	GO:0097159, GO:1901363	organic cyclic compound binding, heterocyclic compound binding	11.78	8	LOC107054873, LOC107053576, LOC107054259, LOC107055347, LOC112533573, LOC107052240, LOC107053945, LOC107052557
	4	GO:0005102	signaling receptor binding	Molecular Function	GO:0005515	protein binding	10.75	6	LOC107053399, LOC415472, LOC107051936, LOC107054990, LOC107055278, LOC107052944
	4	GO:0016772	transferase activity, transferring phosphorus-containing groups	Molecular Function	GO:0016740	transferase activity	5.53	19	LOC101751181, LOC107056831, LOC112533573, LOC107053120, LOC107049700, LOC107054070, LOC107051729, LOC112529997, LOC112531539, LOC100859625, LOC107051941, LOC112533366, LOC101751884, LOC107052639, LOC112531762, LOC107052357, LOC107055713, LOC112531742, LOC112532317
	4	GO:0019899	enzyme binding	Molecular Function	GO:0005515	protein binding	9.71	6	LOC107053576, LOC107053687, LOC107052240, LOC107052944, LOC112532313, LOC112532651
	5	GO:0003964	RNA-directed DNA polymerase activity	Molecular Function	GO:0034061	DNA polymerase activity	15	15	LOC101751181, LOC107056831, LOC107053120, LOC107049700, LOC107054070, LOC107051729, LOC112529997, LOC100859625, LOC107051941, LOC101751884, LOC107052639, LOC112531762, LOC107052357, LOC107055713, LOC112531742
	5	GO:0046872	metal ion binding	Molecular Function	GO:0043169	cation binding	13	10	LOC112532409, LOC112532527, LOC112533573, LOC112533178, LOC107055278, LOC107053320, LOC107052944, LOC112531589, LOC107054744, LOC107051868
	5	GO:0016779	nucleotidyltransferase activity	Molecular Function	GO:0016772	transferase activity, transferring phosphorus-containing groups	5.62	16	LOC101751181, LOC107056831, LOC112533573, LOC107053120, LOC107049700, LOC107054070, LOC107051729, LOC112529997, LOC100859625, LOC107051941, LOC101751884, LOC107052639, LOC112531762, LOC107052357, LOC107055713, LOC112531742
CC	Cellular Component
	Level	GO ID	GO Name	GO Type	Parents (ACC)	Parents (Name)	Nodescore	#Seqs	Sequence Names
	1	GO:0005575	cellular_component	Cellular Component			45.11	46	LOC107054873, LOC107053245, LOC415472, LOC107053687, LOC107053005, LOC112533573, LOC107054990, LOC107053320, LOC112532409, LOC107051936, LOC107054906, LOC107054925, LOC107054507, LOC107052944, LOC107052628, LOC101751268, LOC107055713, LOC107055316, LOC112533018, LOC107054405, LOC112533514, LOC107054147, LOC107053399, LOC107054149, LOC107053576, LOC101752163, LOC107052240, LOC107055278, LOC1070537…
	2	GO:0110165	cellular anatomical entity	Cellular Component	GO:0005575	cellular_component	73.27	46	LOC107054873, LOC107053245, LOC415472, LOC107053687, LOC107053005, LOC112533573, LOC107054990, LOC107053320, LOC112532409, LOC107051936, LOC107054906, LOC107054925, LOC107054507, LOC107052944, LOC107052628, LOC101751268, LOC107055713, LOC107055316, LOC112533018, LOC107054405, LOC112533514, LOC107054147, LOC107053399, LOC107054149, LOC107053576, LOC101752163, LOC107052240, LOC107055278, LOC1070537…
	2	GO:0032991	protein-containing complex	Cellular Component	GO:0005575	cellular_component	1.24	6	LOC107054873, LOC112530019, LOC112533573, LOC107052240, LOC107053397, LOC112532651
	2	GO:0005622	intracellular	Cellular Component	GO:0005575	cellular_component	17.11	21	LOC107054147, LOC107054873, LOC107053245, LOC415472, LOC107053576, LOC107053687, LOC112533573, LOC107052240, LOC107055278, LOC107053792, LOC107053320, LOC101750362, LOC107054507, LOC107052944, LOC112532313, LOC112533003, LOC112532651, LOC112533268, LOC107055316, LOC107052557, LOC112533514
	3	GO:0005576	extracellular region	Cellular Component	GO:0110165	cellular anatomical entity	19.15	12	LOC112530218, LOC112532409, LOC415472, LOC107053399, LOC107051936, LOC107051705, LOC107055278, LOC107054925, LOC107052628, LOC112531589, LOC107051868, LOC107054405
	3	GO:0043229	intracellular organelle	Cellular Component	GO:0043226, GO:0005622	organelle, intracellular	8.47	20	LOC107054147, LOC107054873, LOC107053245, LOC415472, LOC107053576, LOC107053687, LOC112533573, LOC107052240, LOC107055278, LOC107053792, LOC107053320, LOC101750362, LOC107054507, LOC107052944, LOC112533003, LOC112532651, LOC112533268, LOC107055316, LOC107052557, LOC112533514
	3	GO:0009986	cell surface	Cellular Component	GO:0110165	cellular anatomical entity	5.8	4	LOC107054990, LOC107054906, LOC100858470, LOC112532651
	3	GO:0005615	extracellular space	Cellular Component	GO:0005576, GO:0110165	extracellular region, cellular anatomical entity	6	6	LOC415472, LOC112532409, LOC107053399, LOC107055278, LOC107052628, LOC107054405
	3	GO:0071944	cell periphery	Cellular Component	GO:0110165	cellular anatomical entity	10.67	13	LOC107054147, LOC107053245, LOC107054990, LOC107055278, LOC107053397, LOC112530019, LOC112532978, LOC107054906, LOC107052944, LOC112533489, LOC112532552, LOC112532651, LOC112533018
	3	GO:0005829	cytosol	Cellular Component	GO:0110165, GO:0005737	cellular anatomical entity, cytoplasm	4	4	LOC107053687, LOC107054507, LOC107052944, LOC112532651
	3	GO:0031224	intrinsic component of membrane	Cellular Component	GO:0110165, GO:0016020	cellular anatomical entity, membrane	13.1	19	LOC107054147, LOC107053005, LOC101752163, LOC107054990, LOC107053397, LOC101750362, LOC112530019, LOC112532978, LOC107051705, LOC107054906, LOC112533489, LOC112532313, LOC100858470, LOC112532552, LOC112533268, LOC107054799, LOC112533018, LOC107054405, LOC112533514
	3	GO:0031974	membrane-enclosed lumen	Cellular Component	GO:0110165	cellular anatomical entity	1.16	5	LOC107053576, LOC107053687, LOC112533573, LOC107052240, LOC112532651
	3	GO:0005654	nucleoplasm	Cellular Component	GO:0031981, GO:0110165	nuclear lumen, cellular anatomical entity	6.92	5	LOC107053576, LOC107053687, LOC112533573, LOC107052240, LOC112532651
	3	GO:0098552	side of membrane	Cellular Component	GO:0110165, GO:0016020	cellular anatomical entity, membrane	2.16	4	LOC107054990, LOC107054906, LOC107052944, LOC112532651
	3	GO:0030054	cell junction	Cellular Component	GO:0110165	cellular anatomical entity	4.56	4	LOC112532409, LOC107054149, LOC112533489, LOC107055713
	3	GO:0016020	membrane	Cellular Component	GO:0110165	cellular anatomical entity	43.37	25	LOC107053245, LOC107053005, LOC107054990, LOC107054906, LOC107052944, LOC101751268, LOC112533018, LOC107054405, LOC112533514, LOC107054147, LOC101752163, LOC107055278, LOC107053397, LOC101750362, LOC112530019, LOC112532978, LOC107051705, LOC112533489, LOC112532313, LOC100858470, LOC112533003, LOC112532651, LOC112532552, LOC112533268, LOC107054799
	3	GO:0043226	organelle	Cellular Component	GO:0110165	cellular anatomical entity	5.68	20	LOC107054147, LOC107054873, LOC107053245, LOC415472, LOC107053576, LOC107053687, LOC112533573, LOC107052240, LOC107055278, LOC107053792, LOC107053320, LOC101750362, LOC107054507, LOC107052944, LOC112533003, LOC112532651, LOC112533268, LOC107055316, LOC107052557, LOC112533514
	3	GO:0005737	cytoplasm	Cellular Component	GO:0110165, GO:0005622	cellular anatomical entity, intracellular	22.14	16	LOC107054147, LOC107053245, LOC415472, LOC107053576, LOC107053687, LOC107055278, LOC107053792, LOC101750362, LOC107054507, LOC107052944, LOC112532313, LOC112533003, LOC112532651, LOC112533268, LOC107052557, LOC112533514
	3	GO:0012505	endomembrane system	Cellular Component	GO:0110165	cellular anatomical entity	2.86	6	LOC107054147, LOC107053245, LOC107055278, LOC101750362, LOC112533003, LOC112533268
	3	GO:0031012	extracellular matrix	Cellular Component	GO:0005576, GO:0110165	extracellular region, cellular anatomical entity	5.92	4	LOC112532409, LOC107054925, LOC112531589, LOC107054405
	4	GO:0070013	intracellular organelle lumen	Cellular Component	GO:0043233, GO:0043229	organelle lumen, intracellular organelle	3.21	5	LOC107053576, LOC107053687, LOC112533573, LOC107052240, LOC112532651
	4	GO:0043233	organelle lumen	Cellular Component	GO:0031974, GO:0043226	membrane-enclosed lumen, organelle	1.93	5	LOC107053576, LOC107053687, LOC112533573, LOC107052240, LOC112532651
	4	GO:0031226	intrinsic component of plasma membrane	Cellular Component	GO:0005886, GO:0031224	plasma membrane, intrinsic component of membrane	2.76	4	LOC112532978, LOC107053397, LOC112533489, LOC112533018
	4	GO:0016021	integral component of membrane	Cellular Component	GO:0031224	intrinsic component of membrane	21.84	19	LOC107054147, LOC107053005, LOC101752163, LOC107054990, LOC107053397, LOC101750362, LOC112530019, LOC112532978, LOC107051705, LOC107054906, LOC112533489, LOC112532313, LOC100858470, LOC112532552, LOC112533268, LOC107054799, LOC112533018, LOC107054405, LOC112533514
	4	GO:0043231	intracellular membrane-bounded organelle	Cellular Component	GO:0043229, GO:0043227	intracellular organelle, membrane-bounded organelle	10.92	15	LOC107054873, LOC415472, LOC107053576, LOC107053687, LOC112533573, LOC107052240, LOC107055278, LOC107053792, LOC107053320, LOC101750362, LOC112533003, LOC112532651, LOC112533268, LOC107052557, LOC112533514
	4	GO:0005886	plasma membrane	Cellular Component	GO:0016020, GO:0071944	membrane, cell periphery	17.78	13	LOC107054147, LOC107053245, LOC107054990, LOC107055278, LOC107053397, LOC112530019, LOC112532978, LOC107054906, LOC107052944, LOC112533489, LOC112532651, LOC112532552, LOC112533018
	4	GO:0043227	membrane-bounded organelle	Cellular Component	GO:0043226	organelle	6.87	17	LOC107054873, LOC107054147, LOC107053245, LOC415472, LOC107053576, LOC107053687, LOC112533573, LOC107052240, LOC107055278, LOC107053792, LOC107053320, LOC101750362, LOC112533003, LOC112532651, LOC112533268, LOC107052557, LOC112533514
	4	GO:0043232	intracellular non-membrane-bounded organelle	Cellular Component	GO:0043229, GO:0043228	intracellular organelle, non-membrane-bounded organelle	1.89	6	LOC107054147, LOC107053687, LOC112533573, LOC107054507, LOC107052944, LOC107055316
	4	GO:0045202	synapse	Cellular Component	GO:0030054	cell junction	7.6	4	LOC112532409, LOC107054149, LOC112533489, LOC107055713
	4	GO:0005794	Golgi apparatus	Cellular Component	GO:0005737, GO:0043231, GO:0012505	cytoplasm, intracellular membrane-bounded organelle, endomembrane system	2.16	4	LOC107055278, LOC101750362, LOC112533003, LOC112533268
	4	GO:0043228	non-membrane-bounded organelle	Cellular Component	GO:0043226	organelle	1.13	6	LOC107054147, LOC107053687, LOC112533573, LOC107054507, LOC107052944, LOC107055316
	5	GO:0005887	integral component of plasma membrane	Cellular Component	GO:0016021, GO:0031226	integral component of membrane, intrinsic component of plasma membrane	4.6	4	LOC112532978, LOC107053397, LOC112533489, LOC112533018
	5	GO:0005856	cytoskeleton	Cellular Component	GO:0043232	intracellular non-membrane-bounded organelle	1.15	4	LOC107054147, LOC107054507, LOC107052944, LOC107055316
	5	GO:0031981	nuclear lumen	Cellular Component	GO:0070013, GO:0005634	intracellular organelle lumen, nucleus	5.35	5	LOC107053576, LOC107053687, LOC112533573, LOC107052240, LOC112532651
	5	GO:0005634	nucleus	Cellular Component	GO:0043231	intracellular membrane-bounded organelle	13.04	9	LOC107054873, LOC415472, LOC107053576, LOC107053687, LOC112533573, LOC107052240, LOC107055278, LOC107053320, LOC112532651

## Sheet: C
BP	Biological Process
	Level	GO ID	GO Name	GO Type	Parents (ACC)	Parents (Name)	Nodescore	#Seqs	Sequence Names
	1	GO:0008150	biological_process	Biological Process			5.65	9	LOC107054873, LOC107053674, LOC112531828, LOC112531277, LOC107053458, LOC101748834, LOC112530447, LOC107053647, LOC107052888
	2	GO:0048518	positive regulation of biological process	Biological Process	GO:0008150, GO:0050789	biological_process, regulation of biological process	0.29	2	LOC107052888, LOC107053647
	2	GO:0050896	response to stimulus	Biological Process	GO:0008150	biological_process	0.05	1	LOC107053674
	2	GO:0051179	localization	Biological Process	GO:0008150	biological_process	0.08	1	LOC107052888
	2	GO:0023052	signaling	Biological Process	GO:0008150	biological_process	0.05	1	LOC107053674
	2	GO:0048519	negative regulation of biological process	Biological Process	GO:0008150, GO:0050789	biological_process, regulation of biological process	0.16	1	LOC107054873
	2	GO:0050789	regulation of biological process	Biological Process	GO:0008150, GO:0065007	biological_process, biological regulation	0.4	4	LOC107054873, LOC107053674, LOC107052888, LOC107053647
	2	GO:0065007	biological regulation	Biological Process	GO:0008150	biological_process	0.24	4	LOC107054873, LOC107053674, LOC107052888, LOC107053647
	2	GO:0009987	cellular process	Biological Process	GO:0008150	biological_process	8.99	8	LOC107054873, LOC107053674, LOC112531828, LOC112531277, LOC101748834, LOC112530447, LOC107053647, LOC107052888
	2	GO:0008152	metabolic process	Biological Process	GO:0008150	biological_process	0.45	3	LOC107054873, LOC107053458, LOC107053647
	3	GO:0016192	vesicle-mediated transport	Biological Process	GO:0006810, GO:0009987	transport, cellular process	0.22	1	LOC107052888
	3	GO:0033036	macromolecule localization	Biological Process	GO:0051179	localization	0.08	1	LOC107052888
	3	GO:0009058	biosynthetic process	Biological Process	GO:0008152	metabolic process	0.13	2	LOC107054873, LOC107053647
	3	GO:0009893	positive regulation of metabolic process	Biological Process	GO:0019222, GO:0048518, GO:0008152	regulation of metabolic process, positive regulation of biological process, metabolic process	0.13	1	LOC107053647
	3	GO:0006807	nitrogen compound metabolic process	Biological Process	GO:0008152	metabolic process	0.26	3	LOC107054873, LOC107053458, LOC107053647
	3	GO:0051716	cellular response to stimulus	Biological Process	GO:0050896, GO:0009987	response to stimulus, cellular process	0.05	1	LOC107053674
	3	GO:0007049	cell cycle	Biological Process	GO:0009987	cellular process	0.13	1	LOC107053647
	3	GO:0008283	cell population proliferation	Biological Process	GO:0009987	cellular process	1	1	LOC107053647
	3	GO:0071704	organic substance metabolic process	Biological Process	GO:0008152	metabolic process	0.45	3	LOC107054873, LOC107053458, LOC107053647
	3	GO:0048583	regulation of response to stimulus	Biological Process	GO:0050896, GO:0050789	response to stimulus, regulation of biological process	0.08	1	LOC107053674
	3	GO:0019222	regulation of metabolic process	Biological Process	GO:0008152, GO:0050789	metabolic process, regulation of biological process	0.24	2	LOC107054873, LOC107053647
	3	GO:0051234	establishment of localization	Biological Process	GO:0051179	localization	0.13	1	LOC107052888
	3	GO:0044237	cellular metabolic process	Biological Process	GO:0008152, GO:0009987	metabolic process, cellular process	0.13	2	LOC107054873, LOC107053647
	3	GO:0048522	positive regulation of cellular process	Biological Process	GO:0050794, GO:0048518, GO:0009987	regulation of cellular process, positive regulation of biological process, cellular process	0.18	2	LOC107052888, LOC107053647
	3	GO:0050794	regulation of cellular process	Biological Process	GO:0009987, GO:0050789	cellular process, regulation of biological process	0.47	4	LOC107054873, LOC107053674, LOC107052888, LOC107053647
	3	GO:0048523	negative regulation of cellular process	Biological Process	GO:0050794, GO:0048519, GO:0009987	regulation of cellular process, negative regulation of biological process, cellular process	0.06	1	LOC107054873
	3	GO:0044238	primary metabolic process	Biological Process	GO:0008152	metabolic process	0.41	3	LOC107054873, LOC107053458, LOC107053647
	3	GO:0051050	positive regulation of transport	Biological Process	GO:0006810, GO:0051049, GO:0048518	transport, regulation of transport, positive regulation of biological process	0.36	1	LOC107052888
	3	GO:0022402	cell cycle process	Biological Process	GO:0009987, GO:0007049	cellular process, cell cycle	0.13	1	LOC107053647
	3	GO:0071840	cellular component organization or biogenesis	Biological Process	GO:0009987	cellular process	0.16	1	LOC107054873
	3	GO:0051641	cellular localization	Biological Process	GO:0009987, GO:0051179	cellular process, localization	0.05	1	LOC107052888
	3	GO:0023051	regulation of signaling	Biological Process	GO:0023052, GO:0050789	signaling, regulation of biological process	0.08	1	LOC107053674
	3	GO:0007165	signal transduction	Biological Process	GO:0007154, GO:0023052, GO:0050794, GO:0051716, GO:0009987	cell communication, signaling, regulation of cellular process, cellular response to stimulus, cellular process	0.08	1	LOC107053674
	3	GO:0007154	cell communication	Biological Process	GO:0009987	cellular process	0.05	1	LOC107053674
	3	GO:0032879	regulation of localization	Biological Process	GO:0051179, GO:0050789	localization, regulation of biological process	0.13	1	LOC107052888
	3	GO:0009892	negative regulation of metabolic process	Biological Process	GO:0019222, GO:0048519, GO:0008152	regulation of metabolic process, negative regulation of biological process, metabolic process	0.26	1	LOC107054873
	3	GO:1904951	positive regulation of establishment of protein localization	Biological Process	GO:0045184, GO:0048518, GO:0070201	establishment of protein localization, positive regulation of biological process, regulation of establishment of protein localization	0.36	1	LOC107052888
	4	GO:1901564	organonitrogen compound metabolic process	Biological Process	GO:0071704, GO:0006807	organic substance metabolic process, nitrogen compound metabolic process	0.36	1	LOC107053458
	4	GO:0051726	regulation of cell cycle	Biological Process	GO:0050794, GO:0007049	regulation of cellular process, cell cycle	0.22	1	LOC107053647
	4	GO:0010604	positive regulation of macromolecule metabolic process	Biological Process	GO:0043170, GO:0060255, GO:0009893	macromolecule metabolic process, regulation of macromolecule metabolic process, positive regulation of metabolic process	0.22	1	LOC107053647
	4	GO:0051049	regulation of transport	Biological Process	GO:0032879, GO:0006810	regulation of localization, transport	0.22	1	LOC107052888
	4	GO:0044249	cellular biosynthetic process	Biological Process	GO:0044237, GO:0009058	cellular metabolic process, biosynthetic process	0.22	2	LOC107054873, LOC107053647
	4	GO:0031323	regulation of cellular metabolic process	Biological Process	GO:0019222, GO:0050794, GO:0044237	regulation of metabolic process, regulation of cellular process, cellular metabolic process	0.13	2	LOC107054873, LOC107053647
	4	GO:0006139	nucleobase-containing compound metabolic process	Biological Process	GO:1901360, GO:0006725, GO:0034641, GO:0044238, GO:0046483	organic cyclic compound metabolic process, cellular aromatic compound metabolic process, cellular nitrogen compound metabolic process, primary metabolic process, heterocycle metabolic process	0.08	2	LOC107054873, LOC107053647
	4	GO:0044085	cellular component biogenesis	Biological Process	GO:0071840	cellular component organization or biogenesis	0.26	1	LOC107054873
	4	GO:0070727	cellular macromolecule localization	Biological Process	GO:0033036, GO:0051641	macromolecule localization, cellular localization	0.08	1	LOC107052888
	4	GO:0098876	vesicle-mediated transport to the plasma membrane	Biological Process	GO:0016192	vesicle-mediated transport	0.22	1	LOC107052888
	4	GO:0043170	macromolecule metabolic process	Biological Process	GO:0071704	organic substance metabolic process	0.75	3	LOC107054873, LOC107053458, LOC107053647
	4	GO:0006725	cellular aromatic compound metabolic process	Biological Process	GO:0044237	cellular metabolic process	0.05	2	LOC107054873, LOC107053647
	4	GO:0044770	cell cycle phase transition	Biological Process	GO:0022402	cell cycle process	0.22	1	LOC107053647
	4	GO:0060341	regulation of cellular localization	Biological Process	GO:0032879, GO:0050794, GO:0051641	regulation of localization, regulation of cellular process, cellular localization	0.08	1	LOC107052888
	4	GO:0009966	regulation of signal transduction	Biological Process	GO:0010646, GO:0007165, GO:0023051, GO:0048583	regulation of cell communication, signal transduction, regulation of signaling, regulation of response to stimulus	0.13	1	LOC107053674
	4	GO:1901360	organic cyclic compound metabolic process	Biological Process	GO:0071704	organic substance metabolic process	0.05	2	LOC107054873, LOC107053647
	4	GO:0019538	protein metabolic process	Biological Process	GO:0043170, GO:1901564, GO:0044238	macromolecule metabolic process, organonitrogen compound metabolic process, primary metabolic process	0.6	1	LOC107053458
	4	GO:1903047	mitotic cell cycle process	Biological Process	GO:0000278, GO:0022402	mitotic cell cycle, cell cycle process	0.22	1	LOC107053647
	4	GO:0000278	mitotic cell cycle	Biological Process	GO:0007049	cell cycle	0.22	1	LOC107053647
	4	GO:0060627	regulation of vesicle-mediated transport	Biological Process	GO:0050794, GO:0016192, GO:0051049	regulation of cellular process, vesicle-mediated transport, regulation of transport	0.36	1	LOC107052888
	4	GO:0035556	intracellular signal transduction	Biological Process	GO:0007165	signal transduction	0.13	1	LOC107053674
	4	GO:0051171	regulation of nitrogen compound metabolic process	Biological Process	GO:0019222, GO:0006807	regulation of metabolic process, nitrogen compound metabolic process	0.05	2	LOC107054873, LOC107053647
	4	GO:0010646	regulation of cell communication	Biological Process	GO:0007154, GO:0050794	cell communication, regulation of cellular process	0.08	1	LOC107053674
	4	GO:0080090	regulation of primary metabolic process	Biological Process	GO:0019222, GO:0044238	regulation of metabolic process, primary metabolic process	0.05	2	LOC107054873, LOC107053647
	4	GO:0031325	positive regulation of cellular metabolic process	Biological Process	GO:0031323, GO:0044237, GO:0048522, GO:0009893	regulation of cellular metabolic process, cellular metabolic process, positive regulation of cellular process, positive regulation of metabolic process	0.08	1	LOC107053647
	4	GO:0051173	positive regulation of nitrogen compound metabolic process	Biological Process	GO:0009893, GO:0051171, GO:0006807	positive regulation of metabolic process, regulation of nitrogen compound metabolic process, nitrogen compound metabolic process	0.05	1	LOC107053647
	4	GO:0051172	negative regulation of nitrogen compound metabolic process	Biological Process	GO:0009892, GO:0051171, GO:0006807	negative regulation of metabolic process, regulation of nitrogen compound metabolic process, nitrogen compound metabolic process	0.03	1	LOC107054873
	4	GO:0009890	negative regulation of biosynthetic process	Biological Process	GO:0009889, GO:0009892, GO:0009058	regulation of biosynthetic process, negative regulation of metabolic process, biosynthetic process	0.09	1	LOC107054873
	4	GO:0008104	protein localization	Biological Process	GO:0033036	macromolecule localization	0.13	1	LOC107052888
	4	GO:0010564	regulation of cell cycle process	Biological Process	GO:0051726, GO:0022402	regulation of cell cycle, cell cycle process	0.22	1	LOC107053647
	4	GO:0009889	regulation of biosynthetic process	Biological Process	GO:0019222, GO:0009058	regulation of metabolic process, biosynthetic process	0.13	2	LOC107054873, LOC107053647
	4	GO:0016043	cellular component organization	Biological Process	GO:0071840	cellular component organization or biogenesis	0.26	1	LOC107054873
	4	GO:0032880	regulation of protein localization	Biological Process	GO:0032879, GO:0008104	regulation of localization, protein localization	0.13	1	LOC107052888
	4	GO:0006810	transport	Biological Process	GO:0051234	establishment of localization	0.22	1	LOC107052888
	4	GO:0045184	establishment of protein localization	Biological Process	GO:0051234, GO:0008104	establishment of localization, protein localization	0.22	1	LOC107052888
	4	GO:0034641	cellular nitrogen compound metabolic process	Biological Process	GO:0044237, GO:0006807	cellular metabolic process, nitrogen compound metabolic process	0.05	2	LOC107054873, LOC107053647
	4	GO:1901576	organic substance biosynthetic process	Biological Process	GO:0071704, GO:0009058	organic substance metabolic process, biosynthetic process	0.13	2	LOC107054873, LOC107053647
	4	GO:0031324	negative regulation of cellular metabolic process	Biological Process	GO:0031323, GO:0009892, GO:0048523, GO:0044237	regulation of cellular metabolic process, negative regulation of metabolic process, negative regulation of cellular process, cellular metabolic process	0.09	1	LOC107054873
	4	GO:0010605	negative regulation of macromolecule metabolic process	Biological Process	GO:0043170, GO:0009892, GO:0060255	macromolecule metabolic process, negative regulation of metabolic process, regulation of macromolecule metabolic process	0.44	1	LOC107054873
	4	GO:0046483	heterocycle metabolic process	Biological Process	GO:0044237	cellular metabolic process	0.05	2	LOC107054873, LOC107053647
	4	GO:1903829	positive regulation of cellular protein localization	Biological Process	GO:0034613, GO:0048522, GO:1903827	cellular protein localization, positive regulation of cellular process, regulation of cellular protein localization	0.22	1	LOC107052888
	4	GO:0060255	regulation of macromolecule metabolic process	Biological Process	GO:0019222, GO:0043170	regulation of metabolic process, macromolecule metabolic process	0.39	2	LOC107054873, LOC107053647
	4	GO:0051222	positive regulation of protein transport	Biological Process	GO:0015031, GO:0051050, GO:1904951, GO:0051223	protein transport, positive regulation of transport, positive regulation of establishment of protein localization, regulation of protein transport	0.6	1	LOC107052888
	4	GO:0048193	Golgi vesicle transport	Biological Process	GO:0016192	vesicle-mediated transport	0.13	1	LOC107052888
	4	GO:0044260	cellular macromolecule metabolic process	Biological Process	GO:0043170, GO:0044237	macromolecule metabolic process, cellular metabolic process	0.22	2	LOC107054873, LOC107053647
	4	GO:0009891	positive regulation of biosynthetic process	Biological Process	GO:0009889, GO:0009893, GO:0009058	regulation of biosynthetic process, positive regulation of metabolic process, biosynthetic process	0.08	1	LOC107053647
	5	GO:0015031	protein transport	Biological Process	GO:0045184, GO:0015833	establishment of protein localization, peptide transport	0.36	1	LOC107052888
	5	GO:1902531	regulation of intracellular signal transduction	Biological Process	GO:0009966, GO:0035556	regulation of signal transduction, intracellular signal transduction	0.22	1	LOC107053674
	5	GO:0010468	regulation of gene expression	Biological Process	GO:0060255, GO:0010467	regulation of macromolecule metabolic process, gene expression	0.65	2	LOC107054873, LOC107053647
	5	GO:0051253	negative regulation of RNA metabolic process	Biological Process	GO:0045934, GO:0016070, GO:0051252, GO:0010605	negative regulation of nucleobase-containing compound metabolic process, RNA metabolic process, regulation of RNA metabolic process, negative regulation of macromolecule metabolic process	0.09	1	LOC107054873
	5	GO:0018130	heterocycle biosynthetic process	Biological Process	GO:0044249, GO:0046483	cellular biosynthetic process, heterocycle metabolic process	0.08	2	LOC107054873, LOC107053647
	5	GO:0034654	nucleobase-containing compound biosynthetic process	Biological Process	GO:0019438, GO:0006139, GO:1901362, GO:0018130, GO:0044271	aromatic compound biosynthetic process, nucleobase-containing compound metabolic process, organic cyclic compound biosynthetic process, heterocycle biosynthetic process, cellular nitrogen compound biosynthetic process	0.13	2	LOC107054873, LOC107053647
	5	GO:0010557	positive regulation of macromolecule biosynthetic process	Biological Process	GO:0010604, GO:0010556, GO:0009059, GO:0009891	positive regulation of macromolecule metabolic process, regulation of macromolecule biosynthetic process, macromolecule biosynthetic process, positive regulation of biosynthetic process	0.13	1	LOC107053647
	5	GO:0051254	positive regulation of RNA metabolic process	Biological Process	GO:0010604, GO:0016070, GO:0045935, GO:0051252	positive regulation of macromolecule metabolic process, RNA metabolic process, positive regulation of nucleobase-containing compound metabolic process, regulation of RNA metabolic process	0.13	1	LOC107053647
	5	GO:0006508	proteolysis	Biological Process	GO:0019538	protein metabolic process	1	1	LOC107053458
	5	GO:0009059	macromolecule biosynthetic process	Biological Process	GO:0043170, GO:1901576	macromolecule metabolic process, organic substance biosynthetic process	0.22	2	LOC107054873, LOC107053647
	5	GO:0031326	regulation of cellular biosynthetic process	Biological Process	GO:0009889, GO:0031323, GO:0044249	regulation of biosynthetic process, regulation of cellular metabolic process, cellular biosynthetic process	0.22	2	LOC107054873, LOC107053647
	5	GO:0019219	regulation of nucleobase-containing compound metabolic process	Biological Process	GO:0031323, GO:0080090, GO:0006139, GO:0051171	regulation of cellular metabolic process, regulation of primary metabolic process, nucleobase-containing compound metabolic process, regulation of nitrogen compound metabolic process	0.08	2	LOC107054873, LOC107053647
	5	GO:0007264	small GTPase mediated signal transduction	Biological Process	GO:0035556	intracellular signal transduction	0.22	1	LOC107053674
	5	GO:1904377	positive regulation of protein localization to cell periphery	Biological Process	GO:1990778, GO:1904375, GO:1903829	protein localization to cell periphery, regulation of protein localization to cell periphery, positive regulation of cellular protein localization	0.36	1	LOC107052888
	5	GO:0010628	positive regulation of gene expression	Biological Process	GO:0010604, GO:0010468, GO:0010467	positive regulation of macromolecule metabolic process, regulation of gene expression, gene expression	0.36	1	LOC107053647
	5	GO:0007346	regulation of mitotic cell cycle	Biological Process	GO:0051726, GO:0000278	regulation of cell cycle, mitotic cell cycle	0.36	1	LOC107053647
	5	GO:0006893	Golgi to plasma membrane transport	Biological Process	GO:0098876, GO:0006892	vesicle-mediated transport to the plasma membrane, post-Golgi vesicle-mediated transport	0.36	1	LOC107052888
	5	GO:0044843	cell cycle G1/S phase transition	Biological Process	GO:0044770	cell cycle phase transition	0.36	1	LOC107053647
	5	GO:0031327	negative regulation of cellular biosynthetic process	Biological Process	GO:0031326, GO:0031324, GO:0044249, GO:0009890	regulation of cellular biosynthetic process, negative regulation of cellular metabolic process, cellular biosynthetic process, negative regulation of biosynthetic process	0.16	1	LOC107054873
	5	GO:1901987	regulation of cell cycle phase transition	Biological Process	GO:0010564, GO:0044770	regulation of cell cycle process, cell cycle phase transition	0.36	1	LOC107053647
	5	GO:1901362	organic cyclic compound biosynthetic process	Biological Process	GO:1901360, GO:1901576	organic cyclic compound metabolic process, organic substance biosynthetic process	0.08	2	LOC107054873, LOC107053647
	5	GO:0044271	cellular nitrogen compound biosynthetic process	Biological Process	GO:0034641, GO:0044249	cellular nitrogen compound metabolic process, cellular biosynthetic process	0.08	2	LOC107054873, LOC107053647
	5	GO:0071702	organic substance transport	Biological Process	GO:0006810	transport	0.13	1	LOC107052888
	5	GO:0006996	organelle organization	Biological Process	GO:0016043	cellular component organization	0.43	1	LOC107054873
	5	GO:0070201	regulation of establishment of protein localization	Biological Process	GO:0045184, GO:0032880	establishment of protein localization, regulation of protein localization	0.22	1	LOC107052888
	5	GO:0006325	chromatin organization	Biological Process	GO:0016043, GO:0051276	cellular component organization, chromosome organization	0.43	1	LOC107054873
	5	GO:0042998	positive regulation of Golgi to plasma membrane protein transport	Biological Process	GO:0043001, GO:0042996, GO:1903078, GO:0051222	Golgi to plasma membrane protein transport, regulation of Golgi to plasma membrane protein transport, positive regulation of protein localization to plasma membrane, positive regulation of protein transport	1	1	LOC107052888
	5	GO:0090304	nucleic acid metabolic process	Biological Process	GO:0043170, GO:0006139	macromolecule metabolic process, nucleobase-containing compound metabolic process	0.08	2	LOC107054873, LOC107053647
	5	GO:0022607	cellular component assembly	Biological Process	GO:0016043, GO:0044085	cellular component organization, cellular component biogenesis	0.43	1	LOC107054873
	5	GO:0090087	regulation of peptide transport	Biological Process	GO:0051049, GO:0015833	regulation of transport, peptide transport	0.22	1	LOC107052888
	5	GO:0051252	regulation of RNA metabolic process	Biological Process	GO:0016070, GO:0019219, GO:0060255	RNA metabolic process, regulation of nucleobase-containing compound metabolic process, regulation of macromolecule metabolic process	0.13	2	LOC107054873, LOC107053647
	5	GO:0090150	establishment of protein localization to membrane	Biological Process	GO:0045184, GO:0072657	establishment of protein localization, protein localization to membrane	0.22	1	LOC107052888
	5	GO:0019438	aromatic compound biosynthetic process	Biological Process	GO:0006725, GO:0044249	cellular aromatic compound metabolic process, cellular biosynthetic process	0.08	2	LOC107054873, LOC107053647
	5	GO:1905477	positive regulation of protein localization to membrane	Biological Process	GO:1905475, GO:0072657, GO:1903829	regulation of protein localization to membrane, protein localization to membrane, positive regulation of cellular protein localization	0.36	1	LOC107052888
	5	GO:0043933	protein-containing complex subunit organization	Biological Process	GO:0016043	cellular component organization	0.13	1	LOC107054873
	5	GO:0042996	regulation of Golgi to plasma membrane protein transport	Biological Process	GO:0043001, GO:1903076, GO:0051223, GO:0060627	Golgi to plasma membrane protein transport, regulation of protein localization to plasma membrane, regulation of protein transport, regulation of vesicle-mediated transport	0.6	1	LOC107052888
	5	GO:0034645	cellular macromolecule biosynthetic process	Biological Process	GO:0044249, GO:0009059, GO:0044260	cellular biosynthetic process, macromolecule biosynthetic process, cellular macromolecule metabolic process	0.37	2	LOC107054873, LOC107053647
	5	GO:0010629	negative regulation of gene expression	Biological Process	GO:0010468, GO:0010605, GO:0010467	regulation of gene expression, negative regulation of macromolecule metabolic process, gene expression	0.73	1	LOC107054873
	5	GO:0006892	post-Golgi vesicle-mediated transport	Biological Process	GO:0048193	Golgi vesicle transport	0.22	1	LOC107052888
	5	GO:0010558	negative regulation of macromolecule biosynthetic process	Biological Process	GO:0010556, GO:0009890, GO:0010605, GO:0009059	regulation of macromolecule biosynthetic process, negative regulation of biosynthetic process, negative regulation of macromolecule metabolic process, macromolecule biosynthetic process	0.16	1	LOC107054873
	5	GO:0034613	cellular protein localization	Biological Process	GO:0070727, GO:0008104	cellular macromolecule localization, protein localization	0.13	1	LOC107052888
	5	GO:0010467	gene expression	Biological Process	GO:0043170	macromolecule metabolic process	0.65	2	LOC107054873, LOC107053647
	5	GO:0045934	negative regulation of nucleobase-containing compound metabolic process	Biological Process	GO:0006139, GO:0031324, GO:0019219, GO:0051172	nucleobase-containing compound metabolic process, negative regulation of cellular metabolic process, regulation of nucleobase-containing compound metabolic process, negative regulation of nitrogen compound metabolic process	0.06	1	LOC107054873
	5	GO:0010556	regulation of macromolecule biosynthetic process	Biological Process	GO:0009889, GO:0060255, GO:0009059	regulation of biosynthetic process, regulation of macromolecule metabolic process, macromolecule biosynthetic process	0.22	2	LOC107054873, LOC107053647
	5	GO:0044772	mitotic cell cycle phase transition	Biological Process	GO:0044770, GO:1903047	cell cycle phase transition, mitotic cell cycle process	0.36	1	LOC107053647
	5	GO:0045935	positive regulation of nucleobase-containing compound metabolic process	Biological Process	GO:0006139, GO:0031325, GO:0051173, GO:0019219	nucleobase-containing compound metabolic process, positive regulation of cellular metabolic process, positive regulation of nitrogen compound metabolic process, regulation of nucleobase-containing compound metabolic process	0.08	1	LOC107053647
	5	GO:0071705	nitrogen compound transport	Biological Process	GO:0006810	transport	0.08	1	LOC107052888
	5	GO:1903827	regulation of cellular protein localization	Biological Process	GO:0032880, GO:0034613, GO:0060341	regulation of protein localization, cellular protein localization, regulation of cellular localization	0.13	1	LOC107052888
	5	GO:0031328	positive regulation of cellular biosynthetic process	Biological Process	GO:0031326, GO:0031325, GO:0044249, GO:0009891	regulation of cellular biosynthetic process, positive regulation of cellular metabolic process, cellular biosynthetic process, positive regulation of biosynthetic process	0.13	1	LOC107053647
	6	GO:1905475	regulation of protein localization to membrane	Biological Process	GO:0072657, GO:1903827	protein localization to membrane, regulation of cellular protein localization	0.22	1	LOC107052888
	6	GO:0015833	peptide transport	Biological Process	GO:0071702, GO:0042886	organic substance transport, amide transport	0.22	1	LOC107052888
	6	GO:0042886	amide transport	Biological Process	GO:0071705	nitrogen compound transport	0.13	1	LOC107052888
	6	GO:0034401	chromatin organization involved in regulation of transcription	Biological Process	GO:0006355, GO:0006325	regulation of transcription, DNA-templated, chromatin organization	0.43	1	LOC107054873
	6	GO:0006355	regulation of transcription, DNA-templated	Biological Process	GO:0010468, GO:2000112, GO:1903506, GO:0006351	regulation of gene expression, regulation of cellular macromolecule biosynthetic process, regulation of nucleic acid-templated transcription, transcription, DNA-templated	0.62	2	LOC107054873, LOC107053647
	6	GO:2001141	regulation of RNA biosynthetic process	Biological Process	GO:0031326, GO:0010556, GO:0032774, GO:0051252	regulation of cellular biosynthetic process, regulation of macromolecule biosynthetic process, RNA biosynthetic process, regulation of RNA metabolic process	0.22	2	LOC107054873, LOC107053647
	6	GO:0031508	pericentric heterochromatin assembly	Biological Process	GO:0140462, GO:0031507, GO:0031055, GO:0034508, GO:0010629	pericentric heterochromatin organization, heterochromatin assembly, chromatin remodeling at centromere, centromere complex assembly, negative regulation of gene expression	1	1	LOC107054873
	6	GO:0071824	protein-DNA complex subunit organization	Biological Process	GO:0043933	protein-containing complex subunit organization	0.22	1	LOC107054873
	6	GO:2000112	regulation of cellular macromolecule biosynthetic process	Biological Process	GO:0031326, GO:0010556, GO:0034645	regulation of cellular biosynthetic process, regulation of macromolecule biosynthetic process, cellular macromolecule biosynthetic process	0.37	2	LOC107054873, LOC107053647
	6	GO:0006333	chromatin assembly or disassembly	Biological Process	GO:0006325	chromatin organization	0.43	1	LOC107054873
	6	GO:0007265	Ras protein signal transduction	Biological Process	GO:0007264	small GTPase mediated signal transduction	0.36	1	LOC107053674
	6	GO:0031497	chromatin assembly	Biological Process	GO:0022607, GO:0006333, GO:0006323	cellular component assembly, chromatin assembly or disassembly, DNA packaging	0.72	1	LOC107054873
	6	GO:0006351	transcription, DNA-templated	Biological Process	GO:0097659, GO:0034645, GO:0010467	nucleic acid-templated transcription, cellular macromolecule biosynthetic process, gene expression	0.62	2	LOC107054873, LOC107053647
	6	GO:0045893	positive regulation of transcription, DNA-templated	Biological Process	GO:0006355, GO:1903508, GO:0010628, GO:0006351	regulation of transcription, DNA-templated, positive regulation of nucleic acid-templated transcription, positive regulation of gene expression, transcription, DNA-templated	0.6	1	LOC107053647
	6	GO:1902679	negative regulation of RNA biosynthetic process	Biological Process	GO:0031327, GO:0032774, GO:0010558, GO:0051253, GO:2001141	negative regulation of cellular biosynthetic process, RNA biosynthetic process, negative regulation of macromolecule biosynthetic process, negative regulation of RNA metabolic process, regulation of RNA biosynthetic process	0.16	1	LOC107054873
	6	GO:0043001	Golgi to plasma membrane protein transport	Biological Process	GO:0015031, GO:0061951, GO:0006893	protein transport, establishment of protein localization to plasma membrane, Golgi to plasma membrane transport	0.6	1	LOC107052888
	6	GO:0016070	RNA metabolic process	Biological Process	GO:0090304	nucleic acid metabolic process	0.13	2	LOC107054873, LOC107053647
	6	GO:0032774	RNA biosynthetic process	Biological Process	GO:0016070, GO:0034654, GO:0009059	RNA metabolic process, nucleobase-containing compound biosynthetic process, macromolecule biosynthetic process	0.22	2	LOC107054873, LOC107053647
	6	GO:0072657	protein localization to membrane	Biological Process	GO:0034613	cellular protein localization	0.22	1	LOC107052888
	6	GO:0051223	regulation of protein transport	Biological Process	GO:0015031, GO:0070201, GO:0090087	protein transport, regulation of establishment of protein localization, regulation of peptide transport	0.36	1	LOC107052888
	6	GO:0051056	regulation of small GTPase mediated signal transduction	Biological Process	GO:1902531, GO:0007264	regulation of intracellular signal transduction, small GTPase mediated signal transduction	0.36	1	LOC107053674
	6	GO:0070828	heterochromatin organization	Biological Process	GO:0006325	chromatin organization	0.72	1	LOC107054873
	6	GO:0045892	negative regulation of transcription, DNA-templated	Biological Process	GO:0006355, GO:0010629, GO:0006351, GO:2000113, GO:1903507	regulation of transcription, DNA-templated, negative regulation of gene expression, transcription, DNA-templated, negative regulation of cellular macromolecule biosynthetic process, negative regulation of nucleic acid-templated transcription	0.43	1	LOC107054873
	6	GO:1904375	regulation of protein localization to cell periphery	Biological Process	GO:1990778, GO:1903827	protein localization to cell periphery, regulation of cellular protein localization	0.22	1	LOC107052888
	6	GO:0061951	establishment of protein localization to plasma membrane	Biological Process	GO:0072659, GO:0090150	protein localization to plasma membrane, establishment of protein localization to membrane	0.36	1	LOC107052888
	6	GO:1903078	positive regulation of protein localization to plasma membrane	Biological Process	GO:1903076, GO:1904377, GO:1905477, GO:0072659	regulation of protein localization to plasma membrane, positive regulation of protein localization to cell periphery, positive regulation of protein localization to membrane, protein localization to plasma membrane	0.6	1	LOC107052888
	6	GO:1902680	positive regulation of RNA biosynthetic process	Biological Process	GO:0032774, GO:2001141, GO:0010557, GO:0031328, GO:0051254	RNA biosynthetic process, regulation of RNA biosynthetic process, positive regulation of macromolecule biosynthetic process, positive regulation of cellular biosynthetic process, positive regulation of RNA metabolic process	0.22	1	LOC107053647
	6	GO:0006338	chromatin remodeling	Biological Process	GO:0006325	chromatin organization	0.72	1	LOC107054873
	6	GO:2000113	negative regulation of cellular macromolecule biosynthetic process	Biological Process	GO:0031327, GO:0010558, GO:2000112, GO:0034645	negative regulation of cellular biosynthetic process, negative regulation of macromolecule biosynthetic process, regulation of cellular macromolecule biosynthetic process, cellular macromolecule biosynthetic process	0.26	1	LOC107054873
	6	GO:1990778	protein localization to cell periphery	Biological Process	GO:0034613	cellular protein localization	0.22	1	LOC107052888
	6	GO:0051276	chromosome organization	Biological Process	GO:0006996	organelle organization	0.72	1	LOC107054873
	6	GO:0000082	G1/S transition of mitotic cell cycle	Biological Process	GO:0044843, GO:0044772	cell cycle G1/S phase transition, mitotic cell cycle phase transition	0.6	1	LOC107053647
	6	GO:0065003	protein-containing complex assembly	Biological Process	GO:0043933, GO:0022607	protein-containing complex subunit organization, cellular component assembly	0.13	1	LOC107054873
	6	GO:1902806	regulation of cell cycle G1/S phase transition	Biological Process	GO:0044843, GO:1901987	cell cycle G1/S phase transition, regulation of cell cycle phase transition	0.6	1	LOC107053647
	6	GO:1901990	regulation of mitotic cell cycle phase transition	Biological Process	GO:1901987, GO:0044772, GO:0007346	regulation of cell cycle phase transition, mitotic cell cycle phase transition, regulation of mitotic cell cycle	0.6	1	LOC107053647
	7	GO:0006366	transcription by RNA polymerase II	Biological Process	GO:0006351	transcription, DNA-templated	0.6	1	LOC107053647
	7	GO:0034508	centromere complex assembly	Biological Process	GO:0051276, GO:0065004	chromosome organization, protein-DNA complex assembly	0.6	1	LOC107054873
	7	GO:0065004	protein-DNA complex assembly	Biological Process	GO:0071824, GO:0034622	protein-DNA complex subunit organization, cellular protein-containing complex assembly	0.36	1	LOC107054873
	7	GO:0046578	regulation of Ras protein signal transduction	Biological Process	GO:0051056, GO:0007265	regulation of small GTPase mediated signal transduction, Ras protein signal transduction	0.6	1	LOC107053674
	7	GO:0031055	chromatin remodeling at centromere	Biological Process	GO:0006338	chromatin remodeling	0.6	1	LOC107054873
	7	GO:0071103	DNA conformation change	Biological Process	GO:0051276	chromosome organization	0.26	1	LOC107054873
	7	GO:0006357	regulation of transcription by RNA polymerase II	Biological Process	GO:0006355, GO:0006366	regulation of transcription, DNA-templated, transcription by RNA polymerase II	0.6	1	LOC107053647
	7	GO:1903506	regulation of nucleic acid-templated transcription	Biological Process	GO:0097659, GO:2001141	nucleic acid-templated transcription, regulation of RNA biosynthetic process	0.37	2	LOC107054873, LOC107053647
	7	GO:0097659	nucleic acid-templated transcription	Biological Process	GO:0032774	RNA biosynthetic process	0.37	2	LOC107054873, LOC107053647
	7	GO:2000045	regulation of G1/S transition of mitotic cell cycle	Biological Process	GO:1902806, GO:0000082, GO:1901990	regulation of cell cycle G1/S phase transition, G1/S transition of mitotic cell cycle, regulation of mitotic cell cycle phase transition	1	1	LOC107053647
	7	GO:0032011	ARF protein signal transduction	Biological Process	GO:0007265	Ras protein signal transduction	0.6	1	LOC107053674
	7	GO:1903508	positive regulation of nucleic acid-templated transcription	Biological Process	GO:1902680, GO:0097659, GO:1903506	positive regulation of RNA biosynthetic process, nucleic acid-templated transcription, regulation of nucleic acid-templated transcription	0.36	1	LOC107053647
	7	GO:0097549	chromatin organization involved in negative regulation of transcription	Biological Process	GO:0045892, GO:0034401	negative regulation of transcription, DNA-templated, chromatin organization involved in regulation of transcription	0.72	1	LOC107054873
	7	GO:1903507	negative regulation of nucleic acid-templated transcription	Biological Process	GO:0097659, GO:1903506, GO:1902679	nucleic acid-templated transcription, regulation of nucleic acid-templated transcription, negative regulation of RNA biosynthetic process	0.26	1	LOC107054873
	7	GO:0140462	pericentric heterochromatin organization	Biological Process	GO:0070828	heterochromatin organization	0.6	1	LOC107054873
	7	GO:1903076	regulation of protein localization to plasma membrane	Biological Process	GO:1905475, GO:1904375, GO:0072659	regulation of protein localization to membrane, regulation of protein localization to cell periphery, protein localization to plasma membrane	0.36	1	LOC107052888
	7	GO:0031507	heterochromatin assembly	Biological Process	GO:0051276, GO:0070828, GO:0031497, GO:0006338, GO:0097549	chromosome organization, heterochromatin organization, chromatin assembly, chromatin remodeling, chromatin organization involved in negative regulation of transcription	1.2	1	LOC107054873
	7	GO:0034622	cellular protein-containing complex assembly	Biological Process	GO:0065003	protein-containing complex assembly	0.22	1	LOC107054873
	7	GO:0072659	protein localization to plasma membrane	Biological Process	GO:1990778, GO:0072657	protein localization to cell periphery, protein localization to membrane	0.36	1	LOC107052888
	7	GO:0045944	positive regulation of transcription by RNA polymerase II	Biological Process	GO:0045893, GO:0006366, GO:0006357	positive regulation of transcription, DNA-templated, transcription by RNA polymerase II, regulation of transcription by RNA polymerase II	1	1	LOC107053647
	8	GO:0031048	heterochromatin assembly by small RNA	Biological Process	GO:0031507	heterochromatin assembly	1	1	LOC107054873
	8	GO:0032012	regulation of ARF protein signal transduction	Biological Process	GO:0046578, GO:0032011	regulation of Ras protein signal transduction, ARF protein signal transduction	1	1	LOC107053674
	8	GO:0006323	DNA packaging	Biological Process	GO:0071103	DNA conformation change	0.43	1	LOC107054873
MF	Molecular Function	GO ID	GO Name	GO Type	Parents (ACC)	Parents (Name)
	Level	GO ID	GO Name	GO Type	Parents (ACC)	Parents (Name)	Nodescore	#Seqs	Sequence Names
	1	GO:0003674	molecular_function	Molecular Function			0.85	5	LOC107054873, LOC107053674, LOC107053458, LOC107053647, LOC107052888
	2	GO:0098772	molecular function regulator	Molecular Function	GO:0003674	molecular_function	0.36	1	LOC107053674
	2	GO:0003824	catalytic activity	Molecular Function	GO:0003674	molecular_function	0.13	1	LOC107053458
	2	GO:0005488	binding	Molecular Function	GO:0003674	molecular_function	1	5	LOC107054873, LOC107053674, LOC107053458, LOC107053647, LOC107052888
	3	GO:0097159	organic cyclic compound binding	Molecular Function	GO:0005488	binding	0.36	1	LOC107054873
	3	GO:0005515	protein binding	Molecular Function	GO:0005488	binding	1.09	3	LOC107053674, LOC107053647, LOC107052888
	3	GO:1901363	heterocyclic compound binding	Molecular Function	GO:0005488	binding	0.36	1	LOC107054873
	3	GO:0016787	hydrolase activity	Molecular Function	GO:0003824	catalytic activity	0.22	1	LOC107053458
	3	GO:0140096	catalytic activity, acting on a protein	Molecular Function	GO:0003824	catalytic activity	0.22	1	LOC107053458
	3	GO:0043167	ion binding	Molecular Function	GO:0005488	binding	0.22	1	LOC107053458
	3	GO:0005085	guanyl-nucleotide exchange factor activity	Molecular Function	GO:0098772, GO:0051020	molecular function regulator, GTPase binding	0.6	1	LOC107053674
	4	GO:0017171	serine hydrolase activity	Molecular Function	GO:0016787	hydrolase activity	0.36	1	LOC107053458
	4	GO:0008233	peptidase activity	Molecular Function	GO:0140096, GO:0016787	catalytic activity, acting on a protein, hydrolase activity	0.36	1	LOC107053458
	4	GO:0005086	ARF guanyl-nucleotide exchange factor activity	Molecular Function	GO:0005085	guanyl-nucleotide exchange factor activity	1	1	LOC107053674
	4	GO:0071253	connexin binding	Molecular Function	GO:0005515	protein binding	1	1	LOC107052888
	4	GO:0019899	enzyme binding	Molecular Function	GO:0005515	protein binding	0.82	2	LOC107053674, LOC107053647
	4	GO:0043169	cation binding	Molecular Function	GO:0043167	ion binding	0.36	1	LOC107053458
	4	GO:0003676	nucleic acid binding	Molecular Function	GO:0097159, GO:1901363	organic cyclic compound binding, heterocyclic compound binding	0.6	1	LOC107054873
	5	GO:0008236	serine-type peptidase activity	Molecular Function	GO:0008233, GO:0017171	peptidase activity, serine hydrolase activity	0.6	1	LOC107053458
	5	GO:0046872	metal ion binding	Molecular Function	GO:0043169	cation binding	0.6	1	LOC107053458
	5	GO:0051020	GTPase binding	Molecular Function	GO:0019899	enzyme binding	0.36	1	LOC107053674
	5	GO:0003723	RNA binding	Molecular Function	GO:0003676	nucleic acid binding	1	1	LOC107054873
	5	GO:0035035	histone acetyltransferase binding	Molecular Function	GO:0019899	enzyme binding	1	1	LOC107053647
	5	GO:0004175	endopeptidase activity	Molecular Function	GO:0008233	peptidase activity	0.6	1	LOC107053458
	6	GO:0004252	serine-type endopeptidase activity	Molecular Function	GO:0008236, GO:0004175	serine-type peptidase activity, endopeptidase activity	1	1	LOC107053458
	6	GO:0005509	calcium ion binding	Molecular Function	GO:0046872	metal ion binding	1	1	LOC107053458
CC	Cellular Component
	Level	GO ID	GO Name	GO Type	Parents (ACC)	Parents (Name)	Nodescore	#Seqs	Sequence Names
	1	GO:0005575	cellular_component	Cellular Component			1.2	3	LOC107054873, LOC107052888, LOC107053647
	2	GO:0032991	protein-containing complex	Cellular Component	GO:0005575	cellular_component	0.05	1	LOC107054873
	2	GO:0005622	intracellular	Cellular Component	GO:0005575	cellular_component	0.84	3	LOC107054873, LOC107052888, LOC107053647
	2	GO:0110165	cellular anatomical entity	Cellular Component	GO:0005575	cellular_component	1.85	3	LOC107054873, LOC107052888, LOC107053647
	3	GO:0030880	RNA polymerase complex	Cellular Component	GO:0005622, GO:0061695	intracellular, transferase complex, transferring phosphorus-containing groups	0.36	1	LOC107054873
	3	GO:0043229	intracellular organelle	Cellular Component	GO:0005622, GO:0043226	intracellular, organelle	0.65	3	LOC107054873, LOC107053647, LOC107052888
	3	GO:0043226	organelle	Cellular Component	GO:0110165	cellular anatomical entity	0.39	3	LOC107054873, LOC107052888, LOC107053647
	3	GO:1902494	catalytic complex	Cellular Component	GO:0032991	protein-containing complex	0.08	1	LOC107054873
	3	GO:0031224	intrinsic component of membrane	Cellular Component	GO:0110165, GO:0016020	cellular anatomical entity, membrane	0.6	1	LOC107052888
	3	GO:0016020	membrane	Cellular Component	GO:0110165	cellular anatomical entity	0.36	1	LOC107052888
	3	GO:0031984	organelle subcompartment	Cellular Component	GO:0110165, GO:0043227, GO:0043229	cellular anatomical entity, membrane-bounded organelle, intracellular organelle	0.36	1	LOC107052888
	3	GO:0031974	membrane-enclosed lumen	Cellular Component	GO:0110165	cellular anatomical entity	0.13	1	LOC107053647
	3	GO:0005654	nucleoplasm	Cellular Component	GO:0110165, GO:0031981	cellular anatomical entity, nuclear lumen	1	1	LOC107053647
	3	GO:0005829	cytosol	Cellular Component	GO:0110165, GO:0005737	cellular anatomical entity, cytoplasm	1	1	LOC107053647
	3	GO:0005737	cytoplasm	Cellular Component	GO:0110165, GO:0005622	cellular anatomical entity, intracellular	0.82	2	LOC107053647, LOC107052888
	3	GO:0012505	endomembrane system	Cellular Component	GO:0110165	cellular anatomical entity	0.22	1	LOC107052888
	4	GO:0043231	intracellular membrane-bounded organelle	Cellular Component	GO:0043227, GO:0043229	membrane-bounded organelle, intracellular organelle	0.79	3	LOC107054873, LOC107053647, LOC107052888
	4	GO:0070013	intracellular organelle lumen	Cellular Component	GO:0043229, GO:0043233	intracellular organelle, organelle lumen	0.36	1	LOC107053647
	4	GO:0005794	Golgi apparatus	Cellular Component	GO:0005737, GO:0043231, GO:0012505	cytoplasm, intracellular membrane-bounded organelle, endomembrane system	0.36	1	LOC107052888
	4	GO:0098791	Golgi apparatus subcompartment	Cellular Component	GO:0005794, GO:0031984	Golgi apparatus, organelle subcompartment	0.6	1	LOC107052888
	4	GO:0043233	organelle lumen	Cellular Component	GO:0031974, GO:0043226	membrane-enclosed lumen, organelle	0.22	1	LOC107053647
	4	GO:0016021	integral component of membrane	Cellular Component	GO:0031224	intrinsic component of membrane	1	1	LOC107052888
	4	GO:0043227	membrane-bounded organelle	Cellular Component	GO:0043226	organelle	0.56	3	LOC107054873, LOC107053647, LOC107052888
	4	GO:1990234	transferase complex	Cellular Component	GO:1902494	catalytic complex	0.13	1	LOC107054873
	4	GO:0031379	RNA-directed RNA polymerase complex	Cellular Component	GO:0030880	RNA polymerase complex	0.6	1	LOC107054873
	5	GO:0005634	nucleus	Cellular Component	GO:0043231	intracellular membrane-bounded organelle	0.96	2	LOC107054873, LOC107053647
	5	GO:0005802	trans-Golgi network	Cellular Component	GO:0098791	Golgi apparatus subcompartment	1	1	LOC107052888
	5	GO:0061695	transferase complex, transferring phosphorus-containing groups	Cellular Component	GO:1990234	transferase complex	0.22	1	LOC107054873
	5	GO:0031981	nuclear lumen	Cellular Component	GO:0070013, GO:0005634	intracellular organelle lumen, nucleus	0.6	1	LOC107053647
	5	GO:0031380	nuclear RNA-directed RNA polymerase complex	Cellular Component	GO:0005634, GO:0031379	nucleus, RNA-directed RNA polymerase complex	1	1	LOC107054873

## Sheet: D
BP	Biological Process
	Level	GO ID	GO Name	GO Type	Parents (ACC)	Parents (Name)	Nodescore	#Seqs	Sequence Names
	1	GO:0008150	biological_process	Biological Process			0.88	3	LOC112531945, LOC107054925, LOC107052248
	2	GO:0050896	response to stimulus	Biological Process	GO:0008150	biological_process	0.35	2	LOC112531945, LOC107054925
	2	GO:0048518	positive regulation of biological process	Biological Process	GO:0050789, GO:0008150	regulation of biological process, biological_process	0.05	1	LOC107052248
	2	GO:0008152	metabolic process	Biological Process	GO:0008150	biological_process	0.33	2	LOC112531945, LOC107052248
	2	GO:0050789	regulation of biological process	Biological Process	GO:0065007, GO:0008150	biological regulation, biological_process	0.5	2	LOC112531945, LOC107052248
	2	GO:0007610	behavior	Biological Process	GO:0008150	biological_process	0.6	1	LOC107054925
	2	GO:0032501	multicellular organismal process	Biological Process	GO:0008150	biological_process	0.22	1	LOC107054925
	2	GO:0065007	biological regulation	Biological Process	GO:0008150	biological_process	0.3	2	LOC112531945, LOC107052248
	2	GO:0009987	cellular process	Biological Process	GO:0008150	biological_process	0.75	3	LOC112531945, LOC107054925, LOC107052248
	2	GO:0023052	signaling	Biological Process	GO:0008150	biological_process	0.36	1	LOC112531945
	3	GO:0071704	organic substance metabolic process	Biological Process	GO:0008152	metabolic process	0.35	2	LOC112531945, LOC107052248
	3	GO:0048266	behavioral response to pain	Biological Process	GO:0048265, GO:0007610	response to pain, behavior	1	1	LOC107054925
	3	GO:0044238	primary metabolic process	Biological Process	GO:0008152	metabolic process	0.14	2	LOC112531945, LOC107052248
	3	GO:0007165	signal transduction	Biological Process	GO:0009987, GO:0023052, GO:0050794, GO:0051716, GO:0007154	cellular process, signaling, regulation of cellular process, cellular response to stimulus, cell communication	0.6	1	LOC112531945
	3	GO:0009893	positive regulation of metabolic process	Biological Process	GO:0008152, GO:0019222, GO:0048518	metabolic process, regulation of metabolic process, positive regulation of biological process	0.08	1	LOC107052248
	3	GO:0009058	biosynthetic process	Biological Process	GO:0008152	metabolic process	0.31	2	LOC112531945, LOC107052248
	3	GO:0007154	cell communication	Biological Process	GO:0009987	cellular process	0.36	1	LOC112531945
	3	GO:0006807	nitrogen compound metabolic process	Biological Process	GO:0008152	metabolic process	0.13	2	LOC112531945, LOC107052248
	3	GO:0033555	multicellular organismal response to stress	Biological Process	GO:0006950, GO:0032501	response to stress, multicellular organismal process	0.36	1	LOC107054925
	3	GO:0051716	cellular response to stimulus	Biological Process	GO:0009987, GO:0050896	cellular process, response to stimulus	0.36	1	LOC112531945
	3	GO:0006950	response to stress	Biological Process	GO:0050896	response to stimulus	0.22	1	LOC107054925
	3	GO:0048522	positive regulation of cellular process	Biological Process	GO:0009987, GO:0050794, GO:0048518	cellular process, regulation of cellular process, positive regulation of biological process	0.03	1	LOC107052248
	3	GO:0071840	cellular component organization or biogenesis	Biological Process	GO:0009987	cellular process	0.35	2	LOC107054925, LOC107052248
	3	GO:0050794	regulation of cellular process	Biological Process	GO:0050789, GO:0009987	regulation of biological process, cellular process	0.65	2	LOC112531945, LOC107052248
	3	GO:0019222	regulation of metabolic process	Biological Process	GO:0050789, GO:0008152	regulation of biological process, metabolic process	0.48	2	LOC112531945, LOC107052248
	3	GO:0044237	cellular metabolic process	Biological Process	GO:0009987, GO:0008152	cellular process, metabolic process	0.32	2	LOC112531945, LOC107052248
	4	GO:0044260	cellular macromolecule metabolic process	Biological Process	GO:0044237, GO:0043170	cellular metabolic process, macromolecule metabolic process	0.51	2	LOC112531945, LOC107052248
	4	GO:0051173	positive regulation of nitrogen compound metabolic process	Biological Process	GO:0051171, GO:0006807, GO:0009893	regulation of nitrogen compound metabolic process, nitrogen compound metabolic process, positive regulation of metabolic process	0.03	1	LOC107052248
	4	GO:0006139	nucleobase-containing compound metabolic process	Biological Process	GO:1901360, GO:0044238, GO:0034641, GO:0006725, GO:0046483	organic cyclic compound metabolic process, primary metabolic process, cellular nitrogen compound metabolic process, cellular aromatic compound metabolic process, heterocycle metabolic process	0.23	2	LOC112531945, LOC107052248
	4	GO:0080090	regulation of primary metabolic process	Biological Process	GO:0044238, GO:0019222	primary metabolic process, regulation of metabolic process	0.17	2	LOC112531945, LOC107052248
	4	GO:0006725	cellular aromatic compound metabolic process	Biological Process	GO:0044237	cellular metabolic process	0.14	2	LOC112531945, LOC107052248
	4	GO:0060255	regulation of macromolecule metabolic process	Biological Process	GO:0043170, GO:0019222	macromolecule metabolic process, regulation of metabolic process	0.8	2	LOC112531945, LOC107052248
	4	GO:0043170	macromolecule metabolic process	Biological Process	GO:0071704	organic substance metabolic process	0.59	2	LOC112531945, LOC107052248
	4	GO:0030522	intracellular receptor signaling pathway	Biological Process	GO:0007165	signal transduction	1	1	LOC112531945
	4	GO:1901360	organic cyclic compound metabolic process	Biological Process	GO:0071704	organic substance metabolic process	0.14	2	LOC112531945, LOC107052248
	4	GO:0010604	positive regulation of macromolecule metabolic process	Biological Process	GO:0060255, GO:0043170, GO:0009893	regulation of macromolecule metabolic process, macromolecule metabolic process, positive regulation of metabolic process	0.13	1	LOC107052248
	4	GO:0044085	cellular component biogenesis	Biological Process	GO:0071840	cellular component organization or biogenesis	0.22	1	LOC107052248
	4	GO:0009889	regulation of biosynthetic process	Biological Process	GO:0009058, GO:0019222	biosynthetic process, regulation of metabolic process	0.48	2	LOC112531945, LOC107052248
	4	GO:1901576	organic substance biosynthetic process	Biological Process	GO:0009058, GO:0071704	biosynthetic process, organic substance metabolic process	0.31	2	LOC112531945, LOC107052248
	4	GO:0016043	cellular component organization	Biological Process	GO:0071840	cellular component organization or biogenesis	0.36	1	LOC107054925
	4	GO:0034641	cellular nitrogen compound metabolic process	Biological Process	GO:0044237, GO:0006807	cellular metabolic process, nitrogen compound metabolic process	0.14	2	LOC112531945, LOC107052248
	4	GO:0044249	cellular biosynthetic process	Biological Process	GO:0009058, GO:0044237	biosynthetic process, cellular metabolic process	0.51	2	LOC112531945, LOC107052248
	4	GO:0048265	response to pain	Biological Process	GO:0033555	multicellular organismal response to stress	0.6	1	LOC107054925
	4	GO:0031325	positive regulation of cellular metabolic process	Biological Process	GO:0048522, GO:0044237, GO:0031323, GO:0009893	positive regulation of cellular process, cellular metabolic process, regulation of cellular metabolic process, positive regulation of metabolic process	0.05	1	LOC107052248
	4	GO:0009891	positive regulation of biosynthetic process	Biological Process	GO:0009058, GO:0009889, GO:0009893	biosynthetic process, regulation of biosynthetic process, positive regulation of metabolic process	0.05	1	LOC107052248
	4	GO:0051171	regulation of nitrogen compound metabolic process	Biological Process	GO:0006807, GO:0019222	nitrogen compound metabolic process, regulation of metabolic process	0.17	2	LOC112531945, LOC107052248
	4	GO:0031323	regulation of cellular metabolic process	Biological Process	GO:0044237, GO:0050794, GO:0019222	cellular metabolic process, regulation of cellular process, regulation of metabolic process	0.48	2	LOC112531945, LOC107052248
	4	GO:0046483	heterocycle metabolic process	Biological Process	GO:0044237	cellular metabolic process	0.14	2	LOC112531945, LOC107052248
	5	GO:0010628	positive regulation of gene expression	Biological Process	GO:0010468, GO:0010467, GO:0010604	regulation of gene expression, gene expression, positive regulation of macromolecule metabolic process	0.22	1	LOC107052248
	5	GO:0051254	positive regulation of RNA metabolic process	Biological Process	GO:0010604, GO:0045935, GO:0051252, GO:0016070	positive regulation of macromolecule metabolic process, positive regulation of nucleobase-containing compound metabolic process, regulation of RNA metabolic process, RNA metabolic process	0.08	1	LOC107052248
	5	GO:0090304	nucleic acid metabolic process	Biological Process	GO:0006139, GO:0043170	nucleobase-containing compound metabolic process, macromolecule metabolic process	0.26	2	LOC112531945, LOC107052248
	5	GO:0019219	regulation of nucleobase-containing compound metabolic process	Biological Process	GO:0051171, GO:0006139, GO:0031323, GO:0080090	regulation of nitrogen compound metabolic process, nucleobase-containing compound metabolic process, regulation of cellular metabolic process, regulation of primary metabolic process	0.29	2	LOC112531945, LOC107052248
	5	GO:0018130	heterocycle biosynthetic process	Biological Process	GO:0044249, GO:0046483	cellular biosynthetic process, heterocycle metabolic process	0.18	2	LOC112531945, LOC107052248
	5	GO:0051252	regulation of RNA metabolic process	Biological Process	GO:0019219, GO:0060255, GO:0016070	regulation of nucleobase-containing compound metabolic process, regulation of macromolecule metabolic process, RNA metabolic process	0.48	2	LOC112531945, LOC107052248
	5	GO:0031326	regulation of cellular biosynthetic process	Biological Process	GO:0009889, GO:0031323, GO:0044249	regulation of biosynthetic process, regulation of cellular metabolic process, cellular biosynthetic process	0.8	2	LOC112531945, LOC107052248
	5	GO:0031328	positive regulation of cellular biosynthetic process	Biological Process	GO:0031326, GO:0031325, GO:0009891, GO:0044249	regulation of cellular biosynthetic process, positive regulation of cellular metabolic process, positive regulation of biosynthetic process, cellular biosynthetic process	0.08	1	LOC107052248
	5	GO:0010468	regulation of gene expression	Biological Process	GO:0060255, GO:0010467	regulation of macromolecule metabolic process, gene expression	1.33	2	LOC112531945, LOC107052248
	5	GO:0010467	gene expression	Biological Process	GO:0043170	macromolecule metabolic process	0.98	2	LOC112531945, LOC107052248
	5	GO:0044271	cellular nitrogen compound biosynthetic process	Biological Process	GO:0034641, GO:0044249	cellular nitrogen compound metabolic process, cellular biosynthetic process	0.18	2	LOC112531945, LOC107052248
	5	GO:1901362	organic cyclic compound biosynthetic process	Biological Process	GO:1901360, GO:1901576	organic cyclic compound metabolic process, organic substance biosynthetic process	0.18	2	LOC112531945, LOC107052248
	5	GO:0010556	regulation of macromolecule biosynthetic process	Biological Process	GO:0009889, GO:0060255, GO:0009059	regulation of biosynthetic process, regulation of macromolecule metabolic process, macromolecule biosynthetic process	0.8	2	LOC112531945, LOC107052248
	5	GO:0019438	aromatic compound biosynthetic process	Biological Process	GO:0044249, GO:0006725	cellular biosynthetic process, cellular aromatic compound metabolic process	0.18	2	LOC112531945, LOC107052248
	5	GO:0043062	extracellular structure organization	Biological Process	GO:0016043	cellular component organization	0.6	1	LOC107054925
	5	GO:0009059	macromolecule biosynthetic process	Biological Process	GO:1901576, GO:0043170	organic substance biosynthetic process, macromolecule metabolic process	0.51	2	LOC112531945, LOC107052248
	5	GO:0010557	positive regulation of macromolecule biosynthetic process	Biological Process	GO:0010556, GO:0010604, GO:0009891, GO:0009059	regulation of macromolecule biosynthetic process, positive regulation of macromolecule metabolic process, positive regulation of biosynthetic process, macromolecule biosynthetic process	0.08	1	LOC107052248
	5	GO:0034654	nucleobase-containing compound biosynthetic process	Biological Process	GO:0019438, GO:0006139, GO:0044271, GO:0018130, GO:1901362	aromatic compound biosynthetic process, nucleobase-containing compound metabolic process, cellular nitrogen compound biosynthetic process, heterocycle biosynthetic process, organic cyclic compound biosynthetic process	0.31	2	LOC112531945, LOC107052248
	5	GO:0034645	cellular macromolecule biosynthetic process	Biological Process	GO:0044260, GO:0009059, GO:0044249	cellular macromolecule metabolic process, macromolecule biosynthetic process, cellular biosynthetic process	0.85	2	LOC112531945, LOC107052248
	5	GO:0045935	positive regulation of nucleobase-containing compound metabolic process	Biological Process	GO:0019219, GO:0051173, GO:0006139, GO:0031325	regulation of nucleobase-containing compound metabolic process, positive regulation of nitrogen compound metabolic process, nucleobase-containing compound metabolic process, positive regulation of cellular metabolic process	0.05	1	LOC107052248
	5	GO:0022613	ribonucleoprotein complex biogenesis	Biological Process	GO:0044085	cellular component biogenesis	0.36	1	LOC107052248
	6	GO:0016070	RNA metabolic process	Biological Process	GO:0090304	nucleic acid metabolic process	0.44	2	LOC112531945, LOC107052248
	6	GO:1902680	positive regulation of RNA biosynthetic process	Biological Process	GO:0031328, GO:2001141, GO:0032774, GO:0051254, GO:0010557	positive regulation of cellular biosynthetic process, regulation of RNA biosynthetic process, RNA biosynthetic process, positive regulation of RNA metabolic process, positive regulation of macromolecule biosynthetic process	0.13	1	LOC107052248
	6	GO:0006396	RNA processing	Biological Process	GO:0010467, GO:0016070	gene expression, RNA metabolic process	0.22	1	LOC107052248
	6	GO:0045893	positive regulation of transcription, DNA-templated	Biological Process	GO:0010628, GO:1903508, GO:0006355, GO:0006351	positive regulation of gene expression, positive regulation of nucleic acid-templated transcription, regulation of transcription, DNA-templated, transcription, DNA-templated	0.36	1	LOC107052248
	6	GO:0006351	transcription, DNA-templated	Biological Process	GO:0097659, GO:0034645, GO:0010467	nucleic acid-templated transcription, cellular macromolecule biosynthetic process, gene expression	1.42	2	LOC112531945, LOC107052248
	6	GO:0042274	ribosomal small subunit biogenesis	Biological Process	GO:0042254, GO:0022613	ribosome biogenesis, ribonucleoprotein complex biogenesis	0.6	1	LOC107052248
	6	GO:0032774	RNA biosynthetic process	Biological Process	GO:0034654, GO:0009059, GO:0016070	nucleobase-containing compound biosynthetic process, macromolecule biosynthetic process, RNA metabolic process	0.51	2	LOC112531945, LOC107052248
	6	GO:2001141	regulation of RNA biosynthetic process	Biological Process	GO:0010556, GO:0031326, GO:0032774, GO:0051252	regulation of macromolecule biosynthetic process, regulation of cellular biosynthetic process, RNA biosynthetic process, regulation of RNA metabolic process	0.8	2	LOC112531945, LOC107052248
	6	GO:2000112	regulation of cellular macromolecule biosynthetic process	Biological Process	GO:0010556, GO:0031326, GO:0034645	regulation of macromolecule biosynthetic process, regulation of cellular biosynthetic process, cellular macromolecule biosynthetic process	1.33	2	LOC112531945, LOC107052248
	6	GO:0042254	ribosome biogenesis	Biological Process	GO:0022613	ribonucleoprotein complex biogenesis	0.36	1	LOC107052248
	6	GO:0030198	extracellular matrix organization	Biological Process	GO:0043062	extracellular structure organization	1	1	LOC107054925
	6	GO:0006355	regulation of transcription, DNA-templated	Biological Process	GO:0010468, GO:2000112, GO:0006351, GO:1903506	regulation of gene expression, regulation of cellular macromolecule biosynthetic process, transcription, DNA-templated, regulation of nucleic acid-templated transcription	2.22	2	LOC112531945, LOC107052248
	7	GO:0006364	rRNA processing	Biological Process	GO:0016072, GO:0034470, GO:0042254	rRNA metabolic process, ncRNA processing, ribosome biogenesis	0.6	1	LOC107052248
	7	GO:0098781	ncRNA transcription	Biological Process	GO:0006351	transcription, DNA-templated	0.22	1	LOC107052248
	7	GO:0006360	transcription by RNA polymerase I	Biological Process	GO:0006351	transcription, DNA-templated	0.36	1	LOC107052248
	7	GO:1903506	regulation of nucleic acid-templated transcription	Biological Process	GO:2001141, GO:0097659	regulation of RNA biosynthetic process, nucleic acid-templated transcription	1.33	2	LOC112531945, LOC107052248
	7	GO:0034660	ncRNA metabolic process	Biological Process	GO:0016070	RNA metabolic process	0.22	1	LOC107052248
	7	GO:0045943	positive regulation of transcription by RNA polymerase I	Biological Process	GO:0006360, GO:0006356, GO:0045893	transcription by RNA polymerase I, regulation of transcription by RNA polymerase I, positive regulation of transcription, DNA-templated	0.6	1	LOC107052248
	7	GO:0097659	nucleic acid-templated transcription	Biological Process	GO:0032774	RNA biosynthetic process	0.85	2	LOC112531945, LOC107052248
	7	GO:0006356	regulation of transcription by RNA polymerase I	Biological Process	GO:0006360, GO:0006355	transcription by RNA polymerase I, regulation of transcription, DNA-templated	0.36	1	LOC107052248
	7	GO:0030490	maturation of SSU-rRNA	Biological Process	GO:0006364, GO:0042274	rRNA processing, ribosomal small subunit biogenesis	1	1	LOC107052248
	7	GO:0034470	ncRNA processing	Biological Process	GO:0034660, GO:0006396	ncRNA metabolic process, RNA processing	0.36	1	LOC107052248
	7	GO:1903508	positive regulation of nucleic acid-templated transcription	Biological Process	GO:0097659, GO:1902680, GO:1903506	nucleic acid-templated transcription, positive regulation of RNA biosynthetic process, regulation of nucleic acid-templated transcription	0.22	1	LOC107052248
	8	GO:1901836	regulation of transcription of nucleolar large rRNA by RNA polymerase I	Biological Process	GO:0042790, GO:0006356	nucleolar large rRNA transcription by RNA polymerase I, regulation of transcription by RNA polymerase I	0.6	1	LOC107052248
	8	GO:0016072	rRNA metabolic process	Biological Process	GO:0034660	ncRNA metabolic process	0.36	1	LOC107052248
	8	GO:1901838	positive regulation of transcription of nucleolar large rRNA by RNA polymerase I	Biological Process	GO:1901836, GO:0042790, GO:0045943	regulation of transcription of nucleolar large rRNA by RNA polymerase I, nucleolar large rRNA transcription by RNA polymerase I, positive regulation of transcription by RNA polymerase I	1	1	LOC107052248
	8	GO:0009303	rRNA transcription	Biological Process	GO:0098781	ncRNA transcription	0.36	1	LOC107052248
	8	GO:0042790	nucleolar large rRNA transcription by RNA polymerase I	Biological Process	GO:0006360, GO:0009303	transcription by RNA polymerase I, rRNA transcription	0.6	1	LOC107052248
MF	Molecular Function	GO ID	GO Name	GO Type	Parents (ACC)	Parents (Name)
	Level	GO ID	GO Name	GO Type	Parents (ACC)	Parents (Name)	Nodescore	#Seqs	Sequence Names
	1	GO:0003674	molecular_function	Molecular Function			0.42	2	LOC112531945, LOC107054925
	2	GO:0005488	binding	Molecular Function	GO:0003674	molecular_function	0.57	2	LOC112531945, LOC107054925
	2	GO:0098772	molecular function regulator	Molecular Function	GO:0003674	molecular_function	0.13	1	LOC112531945
	3	GO:0097159	organic cyclic compound binding	Molecular Function	GO:0005488	binding	0.22	1	LOC112531945
	3	GO:1901363	heterocyclic compound binding	Molecular Function	GO:0005488	binding	0.22	1	LOC112531945
	3	GO:0043167	ion binding	Molecular Function	GO:0005488	binding	0.13	1	LOC112531945
	3	GO:0140110	transcription regulator activity	Molecular Function	GO:0098772	molecular function regulator	0.22	1	LOC112531945
	3	GO:0005515	protein binding	Molecular Function	GO:0005488	binding	0.6	1	LOC107054925
	4	GO:0003676	nucleic acid binding	Molecular Function	GO:0097159, GO:1901363	organic cyclic compound binding, heterocyclic compound binding	0.36	1	LOC112531945
	4	GO:0043169	cation binding	Molecular Function	GO:0043167	ion binding	0.22	1	LOC112531945
	4	GO:0042802	identical protein binding	Molecular Function	GO:0005515	protein binding	1	1	LOC107054925
	4	GO:0003700	DNA-binding transcription factor activity	Molecular Function	GO:0140110	transcription regulator activity	0.36	1	LOC112531945
	5	GO:0003677	DNA binding	Molecular Function	GO:0003676	nucleic acid binding	0.6	1	LOC112531945
	5	GO:0046872	metal ion binding	Molecular Function	GO:0043169	cation binding	0.36	1	LOC112531945
	5	GO:0000981	DNA-binding transcription factor activity, RNA polymerase II-specific	Molecular Function	GO:0003700	DNA-binding transcription factor activity	0.6	1	LOC112531945
	5	GO:0098531	ligand-activated transcription factor activity	Molecular Function	GO:0003700	DNA-binding transcription factor activity	0.6	1	LOC112531945
	6	GO:0004879	nuclear receptor activity	Molecular Function	GO:0000981, GO:0098531	DNA-binding transcription factor activity, RNA polymerase II-specific, ligand-activated transcription factor activity	1	1	LOC112531945
	6	GO:0043565	sequence-specific DNA binding	Molecular Function	GO:0003677	DNA binding	1	1	LOC112531945
	6	GO:0046914	transition metal ion binding	Molecular Function	GO:0046872	metal ion binding	0.6	1	LOC112531945
	7	GO:0008270	zinc ion binding	Molecular Function	GO:0046914	transition metal ion binding	1	1	LOC112531945
CC	Cellular Component
	Level	GO ID	GO Name	GO Type	Parents (ACC)	Parents (Name)	Nodescore	#Seqs	Sequence Names
	1	GO:0005575	cellular_component	Cellular Component			0.65	3	LOC112531945, LOC107054925, LOC107052248
	2	GO:0005622	intracellular	Cellular Component	GO:0005575	cellular_component	0.65	2	LOC112531945, LOC107052248
	2	GO:0110165	cellular anatomical entity	Cellular Component	GO:0005575	cellular_component	0.82	3	LOC112531945, LOC107054925, LOC107052248
	3	GO:0031012	extracellular matrix	Cellular Component	GO:0005576, GO:0110165	extracellular region, cellular anatomical entity	0.72	1	LOC107054925
	3	GO:0043229	intracellular organelle	Cellular Component	GO:0005622, GO:0043226	intracellular, organelle	1.08	2	LOC112531945, LOC107052248
	3	GO:0005576	extracellular region	Cellular Component	GO:0110165	cellular anatomical entity	0.43	1	LOC107054925
	3	GO:0031974	membrane-enclosed lumen	Cellular Component	GO:0110165	cellular anatomical entity	0.13	1	LOC107052248
	3	GO:0043226	organelle	Cellular Component	GO:0110165	cellular anatomical entity	0.65	2	LOC112531945, LOC107052248
	4	GO:0043228	non-membrane-bounded organelle	Cellular Component	GO:0043226	organelle	0.36	1	LOC107052248
	4	GO:0043227	membrane-bounded organelle	Cellular Component	GO:0043226	organelle	0.85	2	LOC112531945, LOC107052248
	4	GO:0062023	collagen-containing extracellular matrix	Cellular Component	GO:0031012	extracellular matrix	1.2	1	LOC107054925
	4	GO:0043233	organelle lumen	Cellular Component	GO:0031974, GO:0043226	membrane-enclosed lumen, organelle	0.22	1	LOC107052248
	4	GO:0043232	intracellular non-membrane-bounded organelle	Cellular Component	GO:0043228, GO:0043229	non-membrane-bounded organelle, intracellular organelle	0.6	1	LOC107052248
	4	GO:0070013	intracellular organelle lumen	Cellular Component	GO:0043233, GO:0043229	organelle lumen, intracellular organelle	0.36	1	LOC107052248
	4	GO:0043231	intracellular membrane-bounded organelle	Cellular Component	GO:0043227, GO:0043229	membrane-bounded organelle, intracellular organelle	1.42	2	LOC112531945, LOC107052248
	5	GO:0005730	nucleolus	Cellular Component	GO:0043232, GO:0031981	intracellular non-membrane-bounded organelle, nuclear lumen	1	1	LOC107052248
	5	GO:0031981	nuclear lumen	Cellular Component	GO:0005634, GO:0070013	nucleus, intracellular organelle lumen	0.6	1	LOC107052248
	5	GO:0005634	nucleus	Cellular Component	GO:0043231	intracellular membrane-bounded organelle	2.36	2	LOC112531945, LOC107052248
	5	GO:0005604	basement membrane	Cellular Component	GO:0062023	collagen-containing extracellular matrix	1	1	LOC107054925
	5	GO:0005614	interstitial matrix	Cellular Component	GO:0062023	collagen-containing extracellular matrix	1	1	LOC107054925

## Sheet: E
BP	Biological Process
	Level	GO ID	GO Name	GO Type	Parents (ACC)	Parents (Name)	Nodescore	#Seqs	Sequence Names
	1	GO:0008150	biological_process	Biological Process			29.42	23	LOC107053178, LOC107054741, LOC771689, LOC107054787, LOC107054951, LOC107054264, LOC107054990, LOC107054453, LOC107054270, LOC769155, LOC112531945, LOC112531936, LOC112530956, LOC112529984, LOC101749016, LOC100858470, LOC112532555, LOC107051622, LOC112532299, LOC112531952, LOC107054953, LOC107052248, LOC107054601
	2	GO:0050896	response to stimulus	Biological Process	GO:0008150	biological_process	4.79	9	LOC112531945, LOC771689, LOC112531936, LOC107054951, LOC107054990, LOC100858470, LOC107051622, LOC769155, LOC112531952
	2	GO:0022610	biological adhesion	Biological Process	GO:0008150	biological_process	0.28	3	LOC107054990, LOC112532299, LOC769155
	2	GO:0040011	locomotion	Biological Process	GO:0008150	biological_process	0.98	2	LOC112530956, LOC112531952
	2	GO:0008152	metabolic process	Biological Process	GO:0008150	biological_process	14.44	12	LOC107054741, LOC112531945, LOC771689, LOC107054787, LOC107054990, LOC112529984, LOC107054264, LOC101749016, LOC107054270, LOC107054953, LOC107054601, LOC107052248
	2	GO:0009987	cellular process	Biological Process	GO:0008150	biological_process	29.33	20	LOC107054741, LOC107053178, LOC771689, LOC107054951, LOC107054990, LOC107054264, LOC107054453, LOC769155, LOC112531945, LOC112531936, LOC112530956, LOC112529984, LOC101749016, LOC107051622, LOC112532555, LOC112532299, LOC112531952, LOC107054601, LOC107054953, LOC107052248
	2	GO:0051179	localization	Biological Process	GO:0008150	biological_process	1.02	4	LOC112530956, LOC107054453, LOC112531952, LOC107054953
	2	GO:0002376	immune system process	Biological Process	GO:0008150	biological_process	1.91	3	LOC107054990, LOC100858470, LOC769155
	2	GO:0032502	developmental process	Biological Process	GO:0008150	biological_process	2.69	4	LOC771689, LOC112531936, LOC769155, LOC112531952
	2	GO:0050789	regulation of biological process	Biological Process	GO:0008150, GO:0065007	biological_process, biological regulation	5.96	11	LOC112531945, LOC771689, LOC112531936, LOC112530956, LOC107054951, LOC107054990, LOC112529984, LOC100858470, LOC769155, LOC112531952, LOC107052248
	2	GO:0048519	negative regulation of biological process	Biological Process	GO:0050789, GO:0008150	regulation of biological process, biological_process	0.48	3	LOC112531936, LOC112530956, LOC769155
	2	GO:0065007	biological regulation	Biological Process	GO:0008150	biological_process	3.97	13	LOC771689, LOC107054951, LOC107054990, LOC107054453, LOC769155, LOC112531945, LOC112531936, LOC112530956, LOC112529984, LOC100858470, LOC112531952, LOC107054953, LOC107052248
	2	GO:0023052	signaling	Biological Process	GO:0008150	biological_process	4.85	7	LOC112531945, LOC771689, LOC112531936, LOC107054951, LOC107054990, LOC107054453, LOC112531952
	2	GO:0032501	multicellular organismal process	Biological Process	GO:0008150	biological_process	3.5	6	LOC771689, LOC112531936, LOC112530956, LOC107054990, LOC769155, LOC112531952
	2	GO:0048518	positive regulation of biological process	Biological Process	GO:0050789, GO:0008150	regulation of biological process, biological_process	0.61	3	LOC771689, LOC107054990, LOC107052248
	3	GO:0065008	regulation of biological quality	Biological Process	GO:0065007	biological regulation	0.7	3	LOC112530956, LOC107054453, LOC107054953
	3	GO:0042221	response to chemical	Biological Process	GO:0050896	response to stimulus	0.59	2	LOC771689, LOC112531952
	3	GO:0009058	biosynthetic process	Biological Process	GO:0008152	metabolic process	1.12	7	LOC107054741, LOC112531945, LOC107054787, LOC112529984, LOC101749016, LOC107052248, LOC107054953
	3	GO:0050794	regulation of cellular process	Biological Process	GO:0009987, GO:0050789	cellular process, regulation of biological process	6.99	10	LOC112531945, LOC771689, LOC112531936, LOC112530956, LOC107054951, LOC107054990, LOC112529984, LOC769155, LOC112531952, LOC107052248
	3	GO:0033036	macromolecule localization	Biological Process	GO:0051179	localization	0.35	2	LOC112530956, LOC107054953
	3	GO:0071704	organic substance metabolic process	Biological Process	GO:0008152	metabolic process	1.68	10	LOC107054741, LOC112531945, LOC771689, LOC107054787, LOC107054990, LOC112529984, LOC101749016, LOC107054270, LOC107054953, LOC107052248
	3	GO:0007267	cell-cell signaling	Biological Process	GO:0007154, GO:0023052	cell communication, signaling	0.43	2	LOC112531936, LOC107054453
	3	GO:0048869	cellular developmental process	Biological Process	GO:0009987, GO:0032502	cellular process, developmental process	0.21	2	LOC771689, LOC112531952
	3	GO:0007275	multicellular organism development	Biological Process	GO:0032501, GO:0048856	multicellular organismal process, anatomical structure development	4.75	4	LOC771689, LOC112531936, LOC769155, LOC112531952
	3	GO:0009605	response to external stimulus	Biological Process	GO:0050896	response to stimulus	0.62	2	LOC100858470, LOC112531952
	3	GO:0007154	cell communication	Biological Process	GO:0009987	cellular process	4.85	7	LOC112531945, LOC771689, LOC112531936, LOC107054951, LOC107054990, LOC107054453, LOC112531952
	3	GO:0006955	immune response	Biological Process	GO:0002376, GO:0050896	immune system process, response to stimulus	2.21	3	LOC107054990, LOC100858470, LOC769155
	3	GO:0051234	establishment of localization	Biological Process	GO:0051179	localization	0.49	2	LOC112530956, LOC107054453
	3	GO:0006950	response to stress	Biological Process	GO:0050896	response to stimulus	0.65	3	LOC771689, LOC100858470, LOC107051622
	3	GO:0048583	regulation of response to stimulus	Biological Process	GO:0050789, GO:0050896	regulation of biological process, response to stimulus	2.47	5	LOC771689, LOC112531936, LOC107054990, LOC100858470, LOC769155
	3	GO:0044237	cellular metabolic process	Biological Process	GO:0009987, GO:0008152	cellular process, metabolic process	1.46	8	LOC107054741, LOC112531945, LOC771689, LOC112529984, LOC101749016, LOC107052248, LOC107054953, LOC107054601
	3	GO:0048523	negative regulation of cellular process	Biological Process	GO:0009987, GO:0048519, GO:0050794	cellular process, negative regulation of biological process, regulation of cellular process	0.56	3	LOC112531936, LOC112530956, LOC769155
	3	GO:0008283	cell population proliferation	Biological Process	GO:0009987	cellular process	1.46	3	LOC771689, LOC107054990, LOC769155
	3	GO:0007165	signal transduction	Biological Process	GO:0009987, GO:0007154, GO:0023052, GO:0051716, GO:0050794	cellular process, cell communication, signaling, cellular response to stimulus, regulation of cellular process	7.86	6	LOC112531945, LOC771689, LOC112531936, LOC107054951, LOC107054990, LOC112531952
	3	GO:0048870	cell motility	Biological Process	GO:0051674, GO:0006928, GO:0040011	localization of cell, movement of cell or subcellular component, locomotion	1.42	2	LOC112530956, LOC112531952
	3	GO:0048584	positive regulation of response to stimulus	Biological Process	GO:0048518, GO:0050896, GO:0048583	positive regulation of biological process, response to stimulus, regulation of response to stimulus	0.12	2	LOC771689, LOC107054990
	3	GO:0048522	positive regulation of cellular process	Biological Process	GO:0009987, GO:0048518, GO:0050794	cellular process, positive regulation of biological process, regulation of cellular process	0.2	3	LOC771689, LOC107054990, LOC107052248
	3	GO:0002682	regulation of immune system process	Biological Process	GO:0050789, GO:0002376	regulation of biological process, immune system process	2.46	3	LOC107054990, LOC100858470, LOC769155
	3	GO:0048856	anatomical structure development	Biological Process	GO:0032502	developmental process	3.59	4	LOC771689, LOC112531936, LOC769155, LOC112531952
	3	GO:0071840	cellular component organization or biogenesis	Biological Process	GO:0009987	cellular process	1.02	5	LOC112530956, LOC112532555, LOC112531952, LOC107052248, LOC107054953
	3	GO:0019222	regulation of metabolic process	Biological Process	GO:0050789, GO:0008152	regulation of biological process, metabolic process	0.97	5	LOC112531945, LOC771689, LOC112529984, LOC107054990, LOC107052248
	3	GO:0001775	cell activation	Biological Process	GO:0009987	cellular process	0.25	2	LOC107054990, LOC769155
	3	GO:0009653	anatomical structure morphogenesis	Biological Process	GO:0032502, GO:0048856	developmental process, anatomical structure development	1.72	2	LOC769155, LOC112531952
	3	GO:0051716	cellular response to stimulus	Biological Process	GO:0009987, GO:0050896	cellular process, response to stimulus	5.33	7	LOC112531945, LOC771689, LOC112531936, LOC107054951, LOC107054990, LOC107051622, LOC112531952
	3	GO:0030029	actin filament-based process	Biological Process	GO:0009987	cellular process	1.41	2	LOC112530956, LOC112532555
	3	GO:0051239	regulation of multicellular organismal process	Biological Process	GO:0050789, GO:0032501	regulation of biological process, multicellular organismal process	0.41	2	LOC771689, LOC107054990
	3	GO:0023051	regulation of signaling	Biological Process	GO:0023052, GO:0050789	signaling, regulation of biological process	0.26	2	LOC771689, LOC112531936
	3	GO:0044238	primary metabolic process	Biological Process	GO:0008152	metabolic process	1.22	9	LOC107054741, LOC112531945, LOC771689, LOC107054787, LOC112529984, LOC101749016, LOC107054270, LOC107052248, LOC107054953
	3	GO:0009893	positive regulation of metabolic process	Biological Process	GO:0019222, GO:0048518, GO:0008152	regulation of metabolic process, positive regulation of biological process, metabolic process	0.32	3	LOC771689, LOC107054990, LOC107052248
	3	GO:0007155	cell adhesion	Biological Process	GO:0009987, GO:0022610	cellular process, biological adhesion	0.47	3	LOC107054990, LOC112532299, LOC769155
	3	GO:0051674	localization of cell	Biological Process	GO:0009987, GO:0051179	cellular process, localization	0.85	2	LOC112530956, LOC112531952
	3	GO:0045321	leukocyte activation	Biological Process	GO:0001775, GO:0002376	cell activation, immune system process	0.42	2	LOC107054990, LOC769155
	3	GO:0006807	nitrogen compound metabolic process	Biological Process	GO:0008152	metabolic process	0.69	7	LOC107054741, LOC112531945, LOC771689, LOC112529984, LOC101749016, LOC107054270, LOC107052248
	3	GO:0006928	movement of cell or subcellular component	Biological Process	GO:0009987	cellular process	1.21	2	LOC112530956, LOC112531952
	4	GO:0006725	cellular aromatic compound metabolic process	Biological Process	GO:0044237	cellular metabolic process	0.34	4	LOC112531945, LOC112529984, LOC101749016, LOC107052248
	4	GO:0042127	regulation of cell population proliferation	Biological Process	GO:0008283, GO:0050794	cell population proliferation, regulation of cellular process	2.05	2	LOC771689, LOC107054990
	4	GO:0048513	animal organ development	Biological Process	GO:0048856, GO:0048731	anatomical structure development, system development	1.28	2	LOC769155, LOC112531952
	4	GO:0043170	macromolecule metabolic process	Biological Process	GO:0071704	organic substance metabolic process	2.31	8	LOC107054741, LOC112531945, LOC771689, LOC112529984, LOC107054990, LOC101749016, LOC107054270, LOC107052248
	4	GO:0051171	regulation of nitrogen compound metabolic process	Biological Process	GO:0019222, GO:0006807	regulation of metabolic process, nitrogen compound metabolic process	0.31	4	LOC112531945, LOC771689, LOC112529984, LOC107052248
	4	GO:0010646	regulation of cell communication	Biological Process	GO:0007154, GO:0050794	cell communication, regulation of cellular process	0.26	2	LOC771689, LOC112531936
	4	GO:0098609	cell-cell adhesion	Biological Process	GO:0007155	cell adhesion	0.78	3	LOC107054990, LOC112532299, LOC769155
	4	GO:0010876	lipid localization	Biological Process	GO:0033036	macromolecule localization	0.58	2	LOC112530956, LOC107054953
	4	GO:0060255	regulation of macromolecule metabolic process	Biological Process	GO:0019222, GO:0043170	regulation of metabolic process, macromolecule metabolic process	1.61	5	LOC112531945, LOC771689, LOC107054990, LOC112529984, LOC107052248
	4	GO:0046649	lymphocyte activation	Biological Process	GO:0045321	leukocyte activation	0.71	2	LOC107054990, LOC769155
	4	GO:0051173	positive regulation of nitrogen compound metabolic process	Biological Process	GO:0009893, GO:0006807, GO:0051171	positive regulation of metabolic process, nitrogen compound metabolic process, regulation of nitrogen compound metabolic process	0.06	2	LOC771689, LOC107052248
	4	GO:0031325	positive regulation of cellular metabolic process	Biological Process	GO:0044237, GO:0048522, GO:0009893, GO:0031323	cellular metabolic process, positive regulation of cellular process, positive regulation of metabolic process, regulation of cellular metabolic process	0.09	2	LOC771689, LOC107052248
	4	GO:0006810	transport	Biological Process	GO:0051234	establishment of localization	0.58	2	LOC112530956, LOC107054453
	4	GO:0002694	regulation of leukocyte activation	Biological Process	GO:0050865, GO:0002682, GO:0045321	regulation of cell activation, regulation of immune system process, leukocyte activation	0.42	2	LOC107054990, LOC769155
	4	GO:0080134	regulation of response to stress	Biological Process	GO:0006950, GO:0048583	response to stress, regulation of response to stimulus	0.44	2	LOC771689, LOC100858470
	4	GO:0010033	response to organic substance	Biological Process	GO:0042221	response to chemical	0.26	2	LOC771689, LOC112531952
	4	GO:0050865	regulation of cell activation	Biological Process	GO:0001775, GO:0050794	cell activation, regulation of cellular process	0.25	2	LOC107054990, LOC769155
	4	GO:0033554	cellular response to stress	Biological Process	GO:0006950, GO:0051716	response to stress, cellular response to stimulus	0.73	2	LOC771689, LOC107051622
	4	GO:0031323	regulation of cellular metabolic process	Biological Process	GO:0044237, GO:0019222, GO:0050794	cellular metabolic process, regulation of metabolic process, regulation of cellular process	0.85	4	LOC112531945, LOC771689, LOC112529984, LOC107052248
	4	GO:0030154	cell differentiation	Biological Process	GO:0048869	cellular developmental process	0.29	2	LOC771689, LOC112531952
	4	GO:0046483	heterocycle metabolic process	Biological Process	GO:0044237	cellular metabolic process	0.34	4	LOC112531945, LOC112529984, LOC101749016, LOC107052248
	4	GO:0034641	cellular nitrogen compound metabolic process	Biological Process	GO:0044237, GO:0006807	cellular metabolic process, nitrogen compound metabolic process	0.34	4	LOC112531945, LOC112529984, LOC101749016, LOC107052248
	4	GO:0080090	regulation of primary metabolic process	Biological Process	GO:0019222, GO:0044238	regulation of metabolic process, primary metabolic process	0.31	4	LOC112531945, LOC771689, LOC112529984, LOC107052248
	4	GO:1901360	organic cyclic compound metabolic process	Biological Process	GO:0071704	organic substance metabolic process	0.7	5	LOC112531945, LOC107054787, LOC112529984, LOC101749016, LOC107052248
	4	GO:0016043	cellular component organization	Biological Process	GO:0071840	cellular component organization or biogenesis	1.49	4	LOC112530956, LOC112532555, LOC112531952, LOC107054953
	4	GO:0030155	regulation of cell adhesion	Biological Process	GO:0007155, GO:0050794	cell adhesion, regulation of cellular process	0.25	2	LOC107054990, LOC769155
	4	GO:0044249	cellular biosynthetic process	Biological Process	GO:0044237, GO:0009058	cellular metabolic process, biosynthetic process	1.5	6	LOC107054741, LOC112531945, LOC112529984, LOC101749016, LOC107052248, LOC107054953
	4	GO:0070887	cellular response to chemical stimulus	Biological Process	GO:0042221, GO:0051716	response to chemical, cellular response to stimulus	0.62	2	LOC771689, LOC112531952
	4	GO:0009966	regulation of signal transduction	Biological Process	GO:0010646, GO:0023051, GO:0048583, GO:0007165	regulation of cell communication, regulation of signaling, regulation of response to stimulus, signal transduction	0.44	2	LOC771689, LOC112531936
	4	GO:1901564	organonitrogen compound metabolic process	Biological Process	GO:0071704, GO:0006807	organic substance metabolic process, nitrogen compound metabolic process	0.67	3	LOC107054741, LOC771689, LOC107054270
	4	GO:0006793	phosphorus metabolic process	Biological Process	GO:0044237	cellular metabolic process	0.96	3	LOC771689, LOC107054601, LOC107054953
	4	GO:0030036	actin cytoskeleton organization	Biological Process	GO:0030029, GO:0007010	actin filament-based process, cytoskeleton organization	2.35	2	LOC112530956, LOC112532555
	4	GO:0019538	protein metabolic process	Biological Process	GO:0044238, GO:0043170, GO:1901564	primary metabolic process, macromolecule metabolic process, organonitrogen compound metabolic process	0.97	3	LOC107054741, LOC771689, LOC107054270
	4	GO:0044260	cellular macromolecule metabolic process	Biological Process	GO:0044237, GO:0043170	cellular metabolic process, macromolecule metabolic process	1.44	6	LOC107054741, LOC112531945, LOC771689, LOC112529984, LOC101749016, LOC107052248
	4	GO:1901576	organic substance biosynthetic process	Biological Process	GO:0009058, GO:0071704	biosynthetic process, organic substance metabolic process	1.35	7	LOC107054741, LOC112531945, LOC107054787, LOC112529984, LOC101749016, LOC107052248, LOC107054953
	4	GO:0007166	cell surface receptor signaling pathway	Biological Process	GO:0007165	signal transduction	1.59	4	LOC771689, LOC112531936, LOC107054990, LOC112531952
	4	GO:0010604	positive regulation of macromolecule metabolic process	Biological Process	GO:0043170, GO:0009893, GO:0060255	macromolecule metabolic process, positive regulation of metabolic process, regulation of macromolecule metabolic process	0.52	3	LOC771689, LOC107054990, LOC107052248
	4	GO:0016477	cell migration	Biological Process	GO:0048870	cell motility	2.36	2	LOC112530956, LOC112531952
	4	GO:0006139	nucleobase-containing compound metabolic process	Biological Process	GO:0046483, GO:0034641, GO:1901360, GO:0044238, GO:0006725	heterocycle metabolic process, cellular nitrogen compound metabolic process, organic cyclic compound metabolic process, primary metabolic process, cellular aromatic compound metabolic process	0.57	4	LOC112531945, LOC112529984, LOC101749016, LOC107052248
	4	GO:0048468	cell development	Biological Process	GO:0048869, GO:0048856, GO:0030154	cellular developmental process, anatomical structure development, cell differentiation	0.21	2	LOC771689, LOC112531952
	4	GO:0009887	animal organ morphogenesis	Biological Process	GO:0009653, GO:0048513	anatomical structure morphogenesis, animal organ development	2.13	2	LOC769155, LOC112531952
	4	GO:0048731	system development	Biological Process	GO:0048856, GO:0007275	anatomical structure development, multicellular organism development	1.16	3	LOC771689, LOC769155, LOC112531952
	4	GO:0006629	lipid metabolic process	Biological Process	GO:0044238, GO:0071704	primary metabolic process, organic substance metabolic process	0.49	2	LOC107054787, LOC107054953
	4	GO:0050776	regulation of immune response	Biological Process	GO:0006955, GO:0002682, GO:0048583	immune response, regulation of immune system process, regulation of response to stimulus	3.68	3	LOC107054990, LOC100858470, LOC769155
	4	GO:0044085	cellular component biogenesis	Biological Process	GO:0071840	cellular component organization or biogenesis	0.79	3	LOC112530956, LOC107054953, LOC107052248
	4	GO:0009889	regulation of biosynthetic process	Biological Process	GO:0019222, GO:0009058	regulation of metabolic process, biosynthetic process	0.82	3	LOC112531945, LOC112529984, LOC107052248
	5	GO:0043412	macromolecule modification	Biological Process	GO:0043170	macromolecule metabolic process	1.12	2	LOC107054741, LOC771689
	5	GO:0051249	regulation of lymphocyte activation	Biological Process	GO:0046649, GO:0002694	lymphocyte activation, regulation of leukocyte activation	0.71	2	LOC107054990, LOC769155
	5	GO:0022008	neurogenesis	Biological Process	GO:0030154, GO:0007399	cell differentiation, nervous system development	0.18	2	LOC771689, LOC112531952
	5	GO:0010467	gene expression	Biological Process	GO:0043170	macromolecule metabolic process	1.92	4	LOC112531945, LOC107054990, LOC112529984, LOC107052248
	5	GO:0018130	heterocycle biosynthetic process	Biological Process	GO:0044249, GO:0046483	cellular biosynthetic process, heterocycle metabolic process	0.52	4	LOC112531945, LOC112529984, LOC101749016, LOC107052248
	5	GO:0019438	aromatic compound biosynthetic process	Biological Process	GO:0044249, GO:0006725	cellular biosynthetic process, cellular aromatic compound metabolic process	0.52	4	LOC112531945, LOC112529984, LOC101749016, LOC107052248
	5	GO:0009059	macromolecule biosynthetic process	Biological Process	GO:0043170, GO:1901576	macromolecule metabolic process, organic substance biosynthetic process	1.29	5	LOC107054741, LOC112531945, LOC112529984, LOC101749016, LOC107052248
	5	GO:0044267	cellular protein metabolic process	Biological Process	GO:0044260, GO:0019538	cellular macromolecule metabolic process, protein metabolic process	0.62	2	LOC107054741, LOC771689
	5	GO:0019219	regulation of nucleobase-containing compound metabolic process	Biological Process	GO:0080090, GO:0006139, GO:0051171, GO:0031323	regulation of primary metabolic process, nucleobase-containing compound metabolic process, regulation of nitrogen compound metabolic process, regulation of cellular metabolic process	0.49	3	LOC112531945, LOC112529984, LOC107052248
	5	GO:0010628	positive regulation of gene expression	Biological Process	GO:0010604, GO:0010468, GO:0010467	positive regulation of macromolecule metabolic process, regulation of gene expression, gene expression	0.82	2	LOC107054990, LOC107052248
	5	GO:0007399	nervous system development	Biological Process	GO:0048731	system development	0.24	2	LOC771689, LOC112531952
	5	GO:0006996	organelle organization	Biological Process	GO:0016043	cellular component organization	1.37	3	LOC112530956, LOC112532555, LOC107054953
	5	GO:0051252	regulation of RNA metabolic process	Biological Process	GO:0016070, GO:0019219, GO:0060255	RNA metabolic process, regulation of nucleobase-containing compound metabolic process, regulation of macromolecule metabolic process	0.82	3	LOC112531945, LOC112529984, LOC107052248
	5	GO:0034645	cellular macromolecule biosynthetic process	Biological Process	GO:0009059, GO:0044249, GO:0044260	macromolecule biosynthetic process, cellular biosynthetic process, cellular macromolecule metabolic process	2.15	5	LOC107054741, LOC112531945, LOC112529984, LOC101749016, LOC107052248
	5	GO:0070848	response to growth factor	Biological Process	GO:0010033	response to organic substance	0.43	2	LOC771689, LOC112531952
	5	GO:0022607	cellular component assembly	Biological Process	GO:0016043, GO:0044085	cellular component organization, cellular component biogenesis	0.96	2	LOC112530956, LOC107054953
	5	GO:0008610	lipid biosynthetic process	Biological Process	GO:0006629, GO:1901576	lipid metabolic process, organic substance biosynthetic process	0.82	2	LOC107054787, LOC107054953
	5	GO:0090304	nucleic acid metabolic process	Biological Process	GO:0006139, GO:0043170	nucleobase-containing compound metabolic process, macromolecule metabolic process	0.6	4	LOC112531945, LOC112529984, LOC101749016, LOC107052248
	5	GO:0071310	cellular response to organic substance	Biological Process	GO:0010033, GO:0070887	response to organic substance, cellular response to chemical stimulus	0.43	2	LOC771689, LOC112531952
	5	GO:0007167	enzyme linked receptor protein signaling pathway	Biological Process	GO:0007166	cell surface receptor signaling pathway	1.08	2	LOC771689, LOC112531952
	5	GO:0022407	regulation of cell-cell adhesion	Biological Process	GO:0098609, GO:0030155	cell-cell adhesion, regulation of cell adhesion	0.42	2	LOC107054990, LOC769155
	5	GO:0036211	protein modification process	Biological Process	GO:0043412, GO:0019538	macromolecule modification, protein metabolic process	0.62	2	LOC107054741, LOC771689
	5	GO:0042110	T cell activation	Biological Process	GO:0046649	lymphocyte activation	1.18	2	LOC107054990, LOC769155
	5	GO:0031326	regulation of cellular biosynthetic process	Biological Process	GO:0044249, GO:0009889, GO:0031323	cellular biosynthetic process, regulation of biosynthetic process, regulation of cellular metabolic process	1.37	3	LOC112531945, LOC112529984, LOC107052248
	5	GO:0030030	cell projection organization	Biological Process	GO:0016043	cellular component organization	0.44	2	LOC112530956, LOC112531952
	5	GO:0034654	nucleobase-containing compound biosynthetic process	Biological Process	GO:0006139, GO:1901362, GO:0018130, GO:0019438, GO:0044271	nucleobase-containing compound metabolic process, organic cyclic compound biosynthetic process, heterocycle biosynthetic process, aromatic compound biosynthetic process, cellular nitrogen compound biosynthetic process	0.87	4	LOC112531945, LOC112529984, LOC101749016, LOC107052248
	5	GO:0010556	regulation of macromolecule biosynthetic process	Biological Process	GO:0009059, GO:0060255, GO:0009889	macromolecule biosynthetic process, regulation of macromolecule metabolic process, regulation of biosynthetic process	1.37	3	LOC112531945, LOC112529984, LOC107052248
	5	GO:0007159	leukocyte cell-cell adhesion	Biological Process	GO:0098609	cell-cell adhesion	0.71	2	LOC107054990, LOC769155
	5	GO:1901362	organic cyclic compound biosynthetic process	Biological Process	GO:1901360, GO:1901576	organic cyclic compound metabolic process, organic substance biosynthetic process	1.12	5	LOC112531945, LOC107054787, LOC112529984, LOC101749016, LOC107052248
	5	GO:0006796	phosphate-containing compound metabolic process	Biological Process	GO:0006793	phosphorus metabolic process	1.59	3	LOC771689, LOC107054601, LOC107054953
	5	GO:0010468	regulation of gene expression	Biological Process	GO:0010467, GO:0060255	gene expression, regulation of macromolecule metabolic process	2.65	4	LOC112531945, LOC107054990, LOC112529984, LOC107052248
	5	GO:0044271	cellular nitrogen compound biosynthetic process	Biological Process	GO:0044249, GO:0034641	cellular biosynthetic process, cellular nitrogen compound metabolic process	0.52	4	LOC112531945, LOC112529984, LOC101749016, LOC107052248
	6	GO:0006351	transcription, DNA-templated	Biological Process	GO:0097659, GO:0034645, GO:0010467	nucleic acid-templated transcription, cellular macromolecule biosynthetic process, gene expression	2.38	3	LOC112531945, LOC112529984, LOC107052248
	6	GO:0071363	cellular response to growth factor stimulus	Biological Process	GO:0070848, GO:0071310	response to growth factor, cellular response to organic substance	0.72	2	LOC771689, LOC112531952
	6	GO:2000112	regulation of cellular macromolecule biosynthetic process	Biological Process	GO:0031326, GO:0034645, GO:0010556	regulation of cellular biosynthetic process, cellular macromolecule biosynthetic process, regulation of macromolecule biosynthetic process	2.29	3	LOC112531945, LOC112529984, LOC107052248
	6	GO:0016070	RNA metabolic process	Biological Process	GO:0090304	nucleic acid metabolic process	0.64	3	LOC112531945, LOC112529984, LOC107052248
	6	GO:1903037	regulation of leukocyte cell-cell adhesion	Biological Process	GO:0007159, GO:0022407	leukocyte cell-cell adhesion, regulation of cell-cell adhesion	0.71	2	LOC107054990, LOC769155
	6	GO:0016310	phosphorylation	Biological Process	GO:0006796	phosphate-containing compound metabolic process	2.08	2	LOC771689, LOC107054601
	6	GO:0050863	regulation of T cell activation	Biological Process	GO:0042110, GO:0051249	T cell activation, regulation of lymphocyte activation	1.18	2	LOC107054990, LOC769155
	6	GO:0120036	plasma membrane bounded cell projection organization	Biological Process	GO:0030030	cell projection organization	0.73	2	LOC112530956, LOC112531952
	6	GO:2001141	regulation of RNA biosynthetic process	Biological Process	GO:0031326, GO:0051252, GO:0010556, GO:0032774	regulation of cellular biosynthetic process, regulation of RNA metabolic process, regulation of macromolecule biosynthetic process, RNA biosynthetic process	1.37	3	LOC112531945, LOC112529984, LOC107052248
	6	GO:0032774	RNA biosynthetic process	Biological Process	GO:0009059, GO:0016070, GO:0034654	macromolecule biosynthetic process, RNA metabolic process, nucleobase-containing compound biosynthetic process	0.86	3	LOC112531945, LOC112529984, LOC107052248
	6	GO:0006464	cellular protein modification process	Biological Process	GO:0044267, GO:0036211	cellular protein metabolic process, protein modification process	1.04	2	LOC107054741, LOC771689
	6	GO:0006355	regulation of transcription, DNA-templated	Biological Process	GO:0010468, GO:1903506, GO:0006351, GO:2000112	regulation of gene expression, regulation of nucleic acid-templated transcription, transcription, DNA-templated, regulation of cellular macromolecule biosynthetic process	3.82	3	LOC112531945, LOC112529984, LOC107052248
	6	GO:0048699	generation of neurons	Biological Process	GO:0022008	neurogenesis	0.21	2	LOC771689, LOC112531952
	6	GO:0007010	cytoskeleton organization	Biological Process	GO:0006996	organelle organization	1.69	2	LOC112530956, LOC112532555
	7	GO:0097659	nucleic acid-templated transcription	Biological Process	GO:0032774	RNA biosynthetic process	1.43	3	LOC112531945, LOC112529984, LOC107052248
	7	GO:1903506	regulation of nucleic acid-templated transcription	Biological Process	GO:0097659, GO:2001141	nucleic acid-templated transcription, regulation of RNA biosynthetic process	2.29	3	LOC112531945, LOC112529984, LOC107052248
MF	Molecular Function	GO ID	GO Name	GO Type	Parents (ACC)	Parents (Name)
	Level	GO ID	GO Name	GO Type	Parents (ACC)	Parents (Name)	Nodescore	#Seqs	Sequence Names
	1	GO:0003674	molecular_function	Molecular Function			10.89	22	LOC107054323, LOC107054741, LOC771689, LOC107054787, LOC107055347, LOC107054264, LOC107054990, LOC107054453, LOC107054270, LOC769155, LOC112531945, LOC112530956, LOC112529984, LOC101749016, LOC112533467, LOC112532555, LOC107051622, LOC100858470, LOC112532299, LOC112531952, LOC107054953, LOC107054601
	2	GO:0005488	binding	Molecular Function	GO:0003674	molecular_function	5.89	14	LOC107054323, LOC107055347, LOC107054990, LOC107054453, LOC107054270, LOC769155, LOC112531945, LOC112530956, LOC112529984, LOC112533467, LOC112532555, LOC107051622, LOC112532299, LOC112531952
	2	GO:0060089	molecular transducer activity	Molecular Function	GO:0003674	molecular_function	1.49	2	LOC100858470, LOC112531952
	2	GO:0003824	catalytic activity	Molecular Function	GO:0003674	molecular_function	10.71	9	LOC107054741, LOC771689, LOC107054787, LOC107054264, LOC101749016, LOC107054270, LOC112531952, LOC107054953, LOC107054601
	3	GO:0038023	signaling receptor activity	Molecular Function	GO:0060089	molecular transducer activity	2.49	2	LOC100858470, LOC112531952
	3	GO:0005515	protein binding	Molecular Function	GO:0005488	binding	3.99	7	LOC107054323, LOC112530956, LOC107054990, LOC112532555, LOC107051622, LOC769155, LOC112531952
	3	GO:0097159	organic cyclic compound binding	Molecular Function	GO:0005488	binding	2.95	4	LOC112531945, LOC107055347, LOC112529984, LOC107054453
	3	GO:0043167	ion binding	Molecular Function	GO:0005488	binding	2.71	6	LOC112531945, LOC112530956, LOC107054453, LOC112533467, LOC107054270, LOC112532299
	3	GO:0016740	transferase activity	Molecular Function	GO:0003824	catalytic activity	1.39	5	LOC107054741, LOC101749016, LOC112531952, LOC107054953, LOC107054601
	3	GO:0016787	hydrolase activity	Molecular Function	GO:0003824	catalytic activity	0.37	2	LOC771689, LOC107054270
	3	GO:0140096	catalytic activity, acting on a protein	Molecular Function	GO:0003824	catalytic activity	1.07	3	LOC771689, LOC107054270, LOC112531952
	3	GO:1901363	heterocyclic compound binding	Molecular Function	GO:0005488	binding	2.95	4	LOC112531945, LOC107055347, LOC112529984, LOC107054453
	4	GO:0005102	signaling receptor binding	Molecular Function	GO:0005515	protein binding	2	2	LOC107054990, LOC769155
	4	GO:0016772	transferase activity, transferring phosphorus-containing groups	Molecular Function	GO:0016740	transferase activity	1.71	4	LOC101749016, LOC112531952, LOC107054601, LOC107054953
	4	GO:0003676	nucleic acid binding	Molecular Function	GO:1901363, GO:0097159	heterocyclic compound binding, organic cyclic compound binding	4.56	3	LOC112531945, LOC107055347, LOC112529984
	4	GO:0043169	cation binding	Molecular Function	GO:0043167	ion binding	4.15	5	LOC112531945, LOC112530956, LOC112533467, LOC107054270, LOC112532299
	4	GO:0008092	cytoskeletal protein binding	Molecular Function	GO:0005515	protein binding	2.52	3	LOC107054323, LOC112530956, LOC112532555
	5	GO:0016779	nucleotidyltransferase activity	Molecular Function	GO:0016772	transferase activity, transferring phosphorus-containing groups	0.72	2	LOC101749016, LOC107054953
	5	GO:0003677	DNA binding	Molecular Function	GO:0003676	nucleic acid binding	2.6	2	LOC112531945, LOC112529984
	5	GO:0046872	metal ion binding	Molecular Function	GO:0043169	cation binding	6.92	5	LOC112531945, LOC112530956, LOC112533467, LOC107054270, LOC112532299
	5	GO:0016301	kinase activity	Molecular Function	GO:0016772	transferase activity, transferring phosphorus-containing groups	2.13	2	LOC112531952, LOC107054601
	5	GO:0003779	actin binding	Molecular Function	GO:0008092	cytoskeletal protein binding	4.2	3	LOC107054323, LOC112530956, LOC112532555
	6	GO:0005509	calcium ion binding	Molecular Function	GO:0046872	metal ion binding	2	2	LOC112533467, LOC112532299
	6	GO:0046914	transition metal ion binding	Molecular Function	GO:0046872	metal ion binding	1.2	2	LOC112531945, LOC107054270
	7	GO:0008270	zinc ion binding	Molecular Function	GO:0046914	transition metal ion binding	2	2	LOC112531945, LOC107054270
CC	Cellular Component
	Level	GO ID	GO Name	GO Type	Parents (ACC)	Parents (Name)	Nodescore	#Seqs	Sequence Names
	1	GO:0005575	cellular_component	Cellular Component			9.65	18	LOC107054741, LOC771689, LOC107054990, LOC101752163, LOC107054695, LOC107054453, LOC107054270, LOC769155, LOC112531945, LOC112531936, LOC112530956, LOC112529984, LOC100858470, LOC107051622, LOC112532299, LOC112531952, LOC107054953, LOC107052248
	2	GO:0110165	cellular anatomical entity	Cellular Component	GO:0005575	cellular_component	15.4	18	LOC107054741, LOC771689, LOC107054990, LOC101752163, LOC107054695, LOC107054453, LOC107054270, LOC769155, LOC112531945, LOC112531936, LOC112530956, LOC112529984, LOC100858470, LOC107051622, LOC112532299, LOC112531952, LOC107054953, LOC107052248
	2	GO:0005622	intracellular	Cellular Component	GO:0005575	cellular_component	3.42	9	LOC112531945, LOC107054741, LOC771689, LOC112530956, LOC112529984, LOC107054453, LOC107051622, LOC107052248, LOC107054953
	3	GO:0031224	intrinsic component of membrane	Cellular Component	GO:0110165, GO:0016020	cellular anatomical entity, membrane	4.8	8	LOC107054741, LOC107054990, LOC101752163, LOC107054695, LOC100858470, LOC112532299, LOC112531952, LOC107054953
	3	GO:0043229	intracellular organelle	Cellular Component	GO:0005622, GO:0043226	intracellular, organelle	3.97	8	LOC112531945, LOC107054741, LOC112530956, LOC112529984, LOC107054453, LOC107051622, LOC107052248, LOC107054953
	3	GO:0042995	cell projection	Cellular Component	GO:0110165	cellular anatomical entity	0.58	1	LOC112530956
	3	GO:0005576	extracellular region	Cellular Component	GO:0110165	cellular anatomical entity	5.16	3	LOC112531936, LOC107054270, LOC769155
	3	GO:0031012	extracellular matrix	Cellular Component	GO:0110165, GO:0005576	cellular anatomical entity, extracellular region	2.6	2	LOC107054270, LOC769155
	3	GO:0016020	membrane	Cellular Component	GO:0110165	cellular anatomical entity	6.58	10	LOC107054741, LOC771689, LOC112530956, LOC107054990, LOC101752163, LOC107054695, LOC100858470, LOC112532299, LOC112531952, LOC107054953
	3	GO:0031974	membrane-enclosed lumen	Cellular Component	GO:0110165	cellular anatomical entity	0.91	3	LOC112529984, LOC107051622, LOC107052248
	3	GO:0032153	cell division site	Cellular Component	GO:0110165	cellular anatomical entity	0.6	1	LOC112530956
	3	GO:0012505	endomembrane system	Cellular Component	GO:0110165	cellular anatomical entity	1.78	3	LOC107054741, LOC107054453, LOC107054953
	3	GO:0071944	cell periphery	Cellular Component	GO:0110165	cellular anatomical entity	3.11	4	LOC771689, LOC112530956, LOC107054990, LOC112532299
	3	GO:0005654	nucleoplasm	Cellular Component	GO:0110165, GO:0031981	cellular anatomical entity, nuclear lumen	1	1	LOC107051622
	3	GO:0042641	actomyosin	Cellular Component	GO:0110165, GO:0015629	cellular anatomical entity, actin cytoskeleton	0.6	1	LOC112530956
	3	GO:0009986	cell surface	Cellular Component	GO:0110165	cellular anatomical entity	2.6	2	LOC107054990, LOC100858470
	3	GO:0043226	organelle	Cellular Component	GO:0110165	cellular anatomical entity	2.6	8	LOC112531945, LOC107054741, LOC112530956, LOC112529984, LOC107054453, LOC107051622, LOC107052248, LOC107054953
	3	GO:0098862	cluster of actin-based cell projections	Cellular Component	GO:0110165	cellular anatomical entity	0.36	1	LOC112530956
	3	GO:0005615	extracellular space	Cellular Component	GO:0110165, GO:0005576	cellular anatomical entity, extracellular region	1	1	LOC769155
	3	GO:0032432	actin filament bundle	Cellular Component	GO:0110165, GO:0015629	cellular anatomical entity, actin cytoskeleton	0.36	1	LOC112530956
	3	GO:0031252	cell leading edge	Cellular Component	GO:0110165	cellular anatomical entity	0.6	1	LOC112530956
	3	GO:0098793	presynapse	Cellular Component	GO:0110165, GO:0045202	cellular anatomical entity, synapse	0.6	1	LOC107054453
	3	GO:0098552	side of membrane	Cellular Component	GO:0110165, GO:0016020	cellular anatomical entity, membrane	0.6	1	LOC107054990
	3	GO:0030054	cell junction	Cellular Component	GO:0110165	cellular anatomical entity	0.43	2	LOC112530956, LOC107054453
	3	GO:0005737	cytoplasm	Cellular Component	GO:0110165, GO:0005622	cellular anatomical entity, intracellular	2.53	5	LOC107054741, LOC771689, LOC112530956, LOC107054453, LOC107054953
	3	GO:0005829	cytosol	Cellular Component	GO:0110165, GO:0005737	cellular anatomical entity, cytoplasm	2	2	LOC771689, LOC112530956
	4	GO:0097708	intracellular vesicle	Cellular Component	GO:0043229, GO:0031982	intracellular organelle, vesicle	0.13	1	LOC107054453
	4	GO:0042175	nuclear outer membrane-endoplasmic reticulum membrane network	Cellular Component	GO:0016020, GO:0012505	membrane, endomembrane system	0.6	1	LOC107054953
	4	GO:0030133	transport vesicle	Cellular Component	GO:0031410, GO:0012505	cytoplasmic vesicle, endomembrane system	0.36	1	LOC107054453
	4	GO:0005903	brush border	Cellular Component	GO:0098862	cluster of actin-based cell projections	0.6	1	LOC112530956
	4	GO:0016021	integral component of membrane	Cellular Component	GO:0031224	intrinsic component of membrane	8	8	LOC107054741, LOC107054990, LOC101752163, LOC107054695, LOC100858470, LOC112532299, LOC112531952, LOC107054953
	4	GO:0062023	collagen-containing extracellular matrix	Cellular Component	GO:0031012	extracellular matrix	1	1	LOC769155
	4	GO:0043228	non-membrane-bounded organelle	Cellular Component	GO:0043226	organelle	0.44	2	LOC112530956, LOC107052248
	4	GO:0120025	plasma membrane bounded cell projection	Cellular Component	GO:0042995	cell projection	0.96	1	LOC112530956
	4	GO:0045202	synapse	Cellular Component	GO:0030054	cell junction	0.36	1	LOC107054453
	4	GO:0043233	organelle lumen	Cellular Component	GO:0031974, GO:0043226	membrane-enclosed lumen, organelle	1.51	3	LOC112529984, LOC107051622, LOC107052248
	4	GO:0097517	contractile actin filament bundle	Cellular Component	GO:0032432	actin filament bundle	0.6	1	LOC112530956
	4	GO:0031090	organelle membrane	Cellular Component	GO:0016020, GO:0043227	membrane, membrane-bounded organelle	0.6	1	LOC107054953
	4	GO:0005783	endoplasmic reticulum	Cellular Component	GO:0005737, GO:0043231, GO:0012505	cytoplasm, intracellular membrane-bounded organelle, endomembrane system	1	1	LOC107054953
	4	GO:0043231	intracellular membrane-bounded organelle	Cellular Component	GO:0043229, GO:0043227	intracellular organelle, membrane-bounded organelle	5.11	6	LOC112531945, LOC107054741, LOC112529984, LOC107051622, LOC107052248, LOC107054953
	4	GO:0005886	plasma membrane	Cellular Component	GO:0071944, GO:0016020	cell periphery, membrane	5.18	4	LOC771689, LOC112530956, LOC107054990, LOC112532299
	4	GO:0032154	cleavage furrow	Cellular Component	GO:0098590, GO:0032153	plasma membrane region, cell division site	1	1	LOC112530956
	4	GO:0070013	intracellular organelle lumen	Cellular Component	GO:0043229, GO:0043233	intracellular organelle, organelle lumen	2.52	3	LOC112529984, LOC107051622, LOC107052248
	4	GO:0031410	cytoplasmic vesicle	Cellular Component	GO:0097708, GO:0005737	intracellular vesicle, cytoplasm	0.22	1	LOC107054453
	4	GO:0098590	plasma membrane region	Cellular Component	GO:0005886, GO:0016020	plasma membrane, membrane	0.96	1	LOC112530956
	4	GO:0001726	ruffle	Cellular Component	GO:0120025, GO:0031252	plasma membrane bounded cell projection, cell leading edge	1	1	LOC112530956
	4	GO:0043227	membrane-bounded organelle	Cellular Component	GO:0043226	organelle	3.47	7	LOC112531945, LOC107054741, LOC112529984, LOC107054453, LOC107051622, LOC107052248, LOC107054953
	4	GO:0009897	external side of plasma membrane	Cellular Component	GO:0098552, GO:0005886, GO:0009986	side of membrane, plasma membrane, cell surface	1	1	LOC107054990
	4	GO:0008021	synaptic vesicle	Cellular Component	GO:0070382, GO:0098793	exocytic vesicle, presynapse	1	1	LOC107054453
	4	GO:0005794	Golgi apparatus	Cellular Component	GO:0005737, GO:0043231, GO:0012505	cytoplasm, intracellular membrane-bounded organelle, endomembrane system	1	1	LOC107054741
	4	GO:0070161	anchoring junction	Cellular Component	GO:0030054	cell junction	0.36	1	LOC112530956
	4	GO:0043232	intracellular non-membrane-bounded organelle	Cellular Component	GO:0043229, GO:0043228	intracellular organelle, non-membrane-bounded organelle	0.73	2	LOC112530956, LOC107052248
	4	GO:0001725	stress fiber	Cellular Component	GO:0097517, GO:0042641	contractile actin filament bundle, actomyosin	1	1	LOC112530956
	5	GO:0099503	secretory vesicle	Cellular Component	GO:0031410	cytoplasmic vesicle	0.36	1	LOC107054453
	5	GO:0070382	exocytic vesicle	Cellular Component	GO:0030133, GO:0099503	transport vesicle, secretory vesicle	0.6	1	LOC107054453
	5	GO:0005634	nucleus	Cellular Component	GO:0043231	intracellular membrane-bounded organelle	6.52	4	LOC112531945, LOC112529984, LOC107051622, LOC107052248
	5	GO:0031981	nuclear lumen	Cellular Component	GO:0070013, GO:0005634	intracellular organelle lumen, nucleus	4.2	3	LOC112529984, LOC107051622, LOC107052248
	5	GO:0005730	nucleolus	Cellular Component	GO:0031981, GO:0043232	nuclear lumen, intracellular non-membrane-bounded organelle	1	1	LOC107052248
	5	GO:0031526	brush border membrane	Cellular Component	GO:0005903, GO:0031253	brush border, cell projection membrane	1	1	LOC112530956
	5	GO:0031982	vesicle	Cellular Component	GO:0043227	membrane-bounded organelle	0.08	1	LOC107054453
	5	GO:0005789	endoplasmic reticulum membrane	Cellular Component	GO:0042175, GO:0031090	nuclear outer membrane-endoplasmic reticulum membrane network, organelle membrane	1	1	LOC107054953
	5	GO:0030055	cell-substrate junction	Cellular Component	GO:0070161	anchoring junction	0.6	1	LOC112530956
	5	GO:0031253	cell projection membrane	Cellular Component	GO:0098590, GO:0120025	plasma membrane region, plasma membrane bounded cell projection	0.6	1	LOC112530956
	5	GO:0005856	cytoskeleton	Cellular Component	GO:0043232	intracellular non-membrane-bounded organelle	0.22	1	LOC112530956
	6	GO:0015629	actin cytoskeleton	Cellular Component	GO:0005856	cytoskeleton	0.36	1	LOC112530956
	6	GO:0005925	focal adhesion	Cellular Component	GO:0030055	cell-substrate junction	1	1	LOC112530956
