# Supplementary material for: Transcriptomic analysis to infer key molecular players involved during host response to NDV challenge in Gallus gallus (Leghorn & Fayoumi)
Source: Sci Rep. 2021 Apr 19;11:8486. doi: 10.1038/s41598-021-88029-6 (PMC8055681; doi:10.1038/s41598-021-88029-6)
Supplement: Supplementary file 15 — Supplementary Information 15. [file 41598_2021_88029_MOESM15_ESM.xlsx]

## Sheet: S7
SUPPLEMENTARY INFORMATION:
Manuscript Title: Transcriptomic analysis to infer key molecular players involved during host response to NDV challenge in Gallus gallus (Leghorn & Fayoumi)
Authors: Vanamamalai Venkata Krishna1, Priyanka Garg1, Gautham Kolluri2, Ravi Kumar Gandham1, Itishree Jali1, Shailesh Sharma1*
Affilation:
1. National Institute of Animal Biotechnology (NIAB), Opp. Journalist Colony, Near Gowlidoddi Extended Q City Road, Gachibowli Hyderabad, Telangana, India – 500032.
2. ICAR – Central Avian Research Institute, Izatnagar, Bareilly, Uttar Pradesh, India – 243122.
*Corresponding Author: Dr. Shailesh Sharma, Scientist D, National Institute of Animal Biotechnology (NIAB), Opp. Journalist Colony, Near Gowlidoddi Extended Q City Road, Gachibowli, Hyderabad, Telangana, India – 500032
Email: shailesh.sharma@niab.org.in, haitoshailesh@gmail.com
Supplementary Table S7: Tables showing the predicted pathways regulated by differentially expressed lncRNAs through co-expression analysis of Leghorn 2 DPC (A), 6 DPC (B) and 10 DPC (C) and Fayoumi 2 DPC (D), 6 DPC (E) and 10 DPC (F).

## Sheet: A
Coexpressing DEGs	Coexpressing DElncRNAs	Annotation	Biological Process	Molecular function
IFIT5	LOC107054873	Interferon induced protein with tetratricopeptide repeats 5	Defense response to virus	RNA binding
MSTRG.5829	LOC107054874	Unknown (novel) gene	Lymphoid progenitor cell differentiation	Acetylcholine receptor regulator activity
PARP14	LOC107054875	Poly(ADP-ribose) polymerase family member 14	Protein ADP-ribosylation	NAD+ ADP-ribosyltransferase activity

## Sheet: B
Coexpressing DEGs	Coexpressing DElncRNAs	Annotation	Biological Process	Molecular function
ABHD2	LOC101749699,LOC112532313,LOC101751743,LOC101748697,LOC112532097,LOC101751635,LOC101751371,LOC101750362,LOC107049252,LOC107052751,MSTRG.3864,LOC101750715,LOC101749148,LOC107052542,LOC107053405,LOC107055491,LOC112533256,LOC107055075,LOC101747446,LOC101751866,LOC101749934,LOC112530623,LOC107053703,LOC112532669,LOC100857473,LOC107054065,LOC107054259,LOC107053051,LOC101751884,LOC101750184,LOC10705499…	Abhydrolase domain containing 2 transcript variant x1	Unknown	hydrolase activity
GALNT12	LOC107055278,LOC107054873,LOC101749699,LOC112532313,LOC107052557,LOC112532097,LOC101751371,LOC107054190,LOC415472,LOC101750715,LOC101749148,LOC101748259,LOC769590,LOC112533256,LOC107053656,LOC112530346,LOC101751708,LOC101752163,LOC101749434,LOC107053051,LOC107054377,LOC107054990,LOC107054965,LOC107055058,LOC101751452,LOC107054327,LOC107055147,LOC112530194,LOC112530939,LOC107051729,LOC107052858,LO…	Polypeptide n-acetylgalactosaminyltransferase 12 transcript variant x2	cellular protein modification process	transferase activity
GATB	LOC107055278,LOC107054873,LOC101749699,LOC107053235,LOC415472,LOC101750362,LOC101749148,LOC101748323,LOC112531922,LOC101748259,LOC107055491,LOC112533256,LOC107055075,LOC112530623,LOC107054405,LOC112530346,LOC107053703,LOC101751708,LOC100857473,LOC101749434,LOC107054259,LOC107053051,LOC112532276,LOC107051936,LOC107053142,LOC107054377,LOC107054990,LOC107055058,LOC101751452,LOC107054327,LOC112529997…	Glutamyl-trna amidotransferase subunit b transcript variant x2	RNA metabolic process	anion binding
GFPT1	LOC112532313,LOC107049242,LOC415472,LOC107049252,MSTRG.3864,LOC107049235,LOC101749148,LOC112533256,LOC112530346,LOC101751708,LOC112532669,LOC107054259,LOC107053051,LOC101751884,LOC107054990,LOC107055058,LOC101751452,LOC107054327,LOC112530194,LOC112530939,LOC107051729,LOC107052858,LOC112533248,LOC112531289,LOC112532552,LOC112531285,LOC107051247,LOC107053208,LOC112533161,LOC107057439,LOC112530552,L…	Glutamine-fructose-6-phosphate transaminase 1 transcript variant x1	RNA-dependent DNA biosynthetic process	RNA-directed DNA polymerase activity
GSTA4L	LOC107055278,LOC107053900,LOC101749699,LOC112532313,LOC101751743,LOC101748697,LOC107052557,LOC112532097,LOC101751635,LOC101751371,LOC107054190,LOC415472,LOC107052751,LOC101748259,LOC107052542,LOC107053405,LOC101747446,LOC101751866,LOC101749934,LOC107053703,LOC101752163,LOC112532669,LOC107054065,LOC101751884,LOC107055147,LOC112530194,LOC416951,LOC107053569,LOC107052011,LOC112533248,LOC107054907,LO…	Glutathione s-transferase alpha 4-like transcript variant x1	organonitrogen compound metabolic process	transferase activity
APMAP	LOC107055278,LOC107054873,LOC101749699,LOC101751743,LOC101751371,LOC415472,LOC101750362,LOC107052751,LOC101749148,LOC112531922,LOC101748259,LOC107053405,LOC769590,LOC112533256,LOC107055075,LOC112530623,LOC107054405,LOC107053703,LOC100857473,LOC107054906,LOC101749434,LOC107054259,LOC107053051,LOC112532276,LOC107051936,LOC107054377,LOC107054990,LOC107055058,LOC101751452,LOC107054327,LOC112529997,LO…	Adipocyte plasma membrane associated protein	biosynthetic process	hydrolase activity
HLF	LOC107055278,LOC107054873,LOC107053900,LOC101749699,LOC112532313,LOC101751743,LOC101748697,LOC107052557,LOC112532097,LOC101751635,LOC107055347,LOC101751371,LOC107054190,LOC107049242,LOC415472,LOC101750362,LOC107049252,LOC107052751,MSTRG.3864,LOC107049235,LOC101749148,LOC112531922,LOC101748259,LOC107055195,LOC107055491,LOC769590,LOC112533256,LOC107053656,LOC107055075,LOC101747446,LOC101751866,LOC1…	HLF PAR bZIP transcription factor	regulation of nucleic acid-templated transcription	nucleic acid binding
HPGDS	LOC101749699,LOC107053235,LOC107049242,LOC107049252,LOC107052751,MSTRG.3864,LOC107049235,LOC101749148,LOC107055195,LOC769590,LOC112533256,LOC107055075,LOC107053703,LOC101752163,LOC100857473,LOC107054906,LOC101749434,LOC107054259,LOC107053051,LOC112532276,LOC101750184,LOC107054990,LOC107054965,LOC107055058,LOC107054327,LOC112529997,LOC107056831,LOC107055147,LOC107051850,LOC112531274,LOC112530939,L…	Hematopoietic prostaglandin d synthase	RNA-dependent DNA biosynthetic process	RNA-directed DNA polymerase activity
HPS5	LOC101749699,LOC107049242,LOC415472,LOC107049252,LOC101748323,LOC107055195,LOC107055491,LOC769590,LOC107055075,LOC112532978,LOC107054906,LOC101749434,LOC107053051,LOC112532276,LOC107054990,LOC107054965,LOC107056831,LOC107055147,LOC112531274,LOC107051729,LOC107052858,LOC107053569,LOC112531289,LOC112532552,LOC107053792,LOC112531285,LOC107054807,LOC112533161,LOC101750482,LOC107051202,LOC101750361,LO…	HPS5 biogenesis of lysosomal organelles complex 2 subunit 2	organelle organization	Unknown
HSP90B1	LOC107054873,LOC101749699,LOC112532313,LOC101748697,LOC101751371,LOC107054190,LOC415472,LOC101750715,LOC101748259,LOC107053405,LOC769590,LOC107053656,LOC101747446,LOC101751866,LOC101749934,LOC112530346,LOC112533489,LOC101752163,LOC107054065,LOC101749434,LOC107053051,LOC101751884,LOC107054990,LOC107054965,LOC107055058,LOC101751452,LOC107054327,LOC107055147,LOC112530194,LOC112531274,LOC107052858,LO…	Heat shock protein 90 beta family member 1	cellular process	anion binding
HSPA5	LOC107054873,LOC101749699,LOC112532313,LOC101751743,LOC101748697,LOC107055347,LOC101751371,LOC107049242,LOC415472,LOC107049252,LOC107052751,MSTRG.3864,LOC107049235,LOC101750715,LOC112531922,LOC101748259,LOC107055195,LOC769590,LOC112533256,LOC107055075,LOC101747446,LOC101751866,LOC112532978,LOC107054405,LOC112530346,LOC112533489,LOC101752163,LOC100857473,LOC107054065,LOC101749434,LOC107053051,LOC1…	Heat shock 70kda protein 5 (glucose-regulated protein 78kda)	Unknown	anion binding
AQP1	LOC107055278,LOC107054873,LOC101749699,LOC112532313,LOC101748697,LOC107053235,LOC107055347,LOC101751371,LOC107054190,LOC107049242,LOC415472,LOC107049252,LOC107052751,MSTRG.3864,LOC107049235,LOC101750715,LOC101749148,LOC101748259,LOC107055195,LOC107052542,LOC107055491,LOC769590,LOC112533256,LOC107053656,LOC107055075,LOC101747446,LOC101751866,LOC112532978,LOC107054405,LOC112530346,LOC112533489,LOC1…	Aquaporin 11 transcript variant x2	ion transport	protein binding
IMPA2	LOC107055278,LOC107054873,LOC101749699,LOC107053235,LOC107054190,LOC107049242,LOC415472,LOC101750362,LOC107049252,LOC107052751,MSTRG.3864,LOC107049235,LOC101750715,LOC101749148,LOC112531922,LOC101748259,LOC107055195,LOC107053405,LOC107055491,LOC769590,LOC112533256,LOC107055075,LOC101749934,LOC112530623,LOC107054405,LOC112530346,LOC107053703,LOC101751708,LOC112532669,LOC100857473,LOC107054906,LOC1…	Inositol monophosphatase 2	phosphorylation	metal ion binding
IQGAP2	LOC107055278,LOC107054873,LOC101749699,LOC112532313,LOC101748697,LOC101751635,LOC107055347,LOC101751371,LOC107054190,LOC415472,LOC107049252,LOC107052751,LOC101750715,LOC101749148,LOC101748259,LOC107055195,LOC107055491,LOC769590,LOC112533256,LOC107053656,LOC101747446,LOC101751866,LOC101749934,LOC107054405,LOC112530346,LOC112533489,LOC101751708,LOC101752163,LOC100857473,LOC107054065,LOC101749434,LO…	IQ motif containing GTPase activating protein 2	regulation of signal transduction	molecular_function
KCNE1	LOC101749699,LOC101751743,LOC107053235,LOC107054190,LOC107049242,LOC107049252,LOC107052751,MSTRG.3864,LOC107049235,LOC107055195,LOC769590,LOC107055075,LOC101751866,LOC112532978,LOC107054405,LOC101752163,LOC100857473,LOC107054906,LOC107054065,LOC101749434,LOC107053051,LOC112531784,LOC107054835,LOC112532276,LOC107054990,LOC107054965,LOC112529997,LOC107056831,LOC107055147,LOC107051850,LOC112531274,L…	Potassium voltage-gated channel subfamily e regulatory subunit 1 transcript variant x2	ion transport	molecular function regulator
KCNJ2	LOC107055278,LOC107054873,LOC107053900,LOC101749699,LOC112532313,LOC101751743,LOC101748697,LOC107052557,LOC112532097,LOC101751635,LOC101751371,LOC107054190,LOC107049242,LOC415472,LOC101750362,LOC107049252,LOC107052751,MSTRG.3864,LOC107049235,LOC101749148,LOC112531922,LOC101748259,LOC107055195,LOC107052542,LOC107053405,LOC107055491,LOC769590,LOC112533256,LOC107055075,LOC101747446,LOC101751866,LOC1…	Potassium voltage-gated channel subfamily j member 2 transcript variant x1	ion transport	anion binding
KDELR2	LOC107055278,LOC107054873,LOC107053900,LOC101749699,LOC112532313,LOC101748697,LOC107053235,LOC107055347,LOC101751371,LOC107054190,LOC107049242,LOC415472,LOC107049252,LOC107052751,MSTRG.3864,LOC107049235,LOC101750715,LOC101749148,LOC101748259,LOC107055195,LOC107052542,LOC107055491,LOC769590,LOC112533256,LOC107053656,LOC107055075,LOC101747446,LOC101751866,LOC107054405,LOC112530346,LOC112533489,LOC1…	KDEL endoplasmic reticulum protein retention receptor 2	organic substance transport	binding
KDELR3	LOC107055278,LOC107054873,LOC101749699,LOC101748697,LOC107055347,LOC107054190,LOC107049242,LOC415472,LOC107049252,LOC107052751,MSTRG.3864,LOC107049235,LOC101749148,LOC101748259,LOC107055195,LOC107055491,LOC769590,LOC112533256,LOC107053656,LOC107055075,LOC101751866,LOC101752163,LOC100857473,LOC101749434,LOC107054259,LOC107053051,LOC107054835,LOC112532276,LOC107053180,LOC107051936,LOC107053142,LOC1…	KDEL endoplasmic reticulum protein retention receptor 3	organic substance transport	binding
KDM7A	LOC101749699,LOC112532313,LOC101751743,LOC101748697,LOC112532097,LOC101751635,LOC101751371,LOC107054190,LOC107049242,LOC415472,LOC107049252,LOC107052751,MSTRG.3864,LOC107049235,LOC107055195,LOC107053405,LOC769590,LOC101747446,LOC101751866,LOC101749934,LOC112533489,LOC101752163,LOC112532669,LOC107054065,LOC101749434,LOC107053051,LOC112531784,LOC112532276,LOC107054990,LOC107054965,LOC107056831,LOC1…	Lysine demethylase 7a transcript variant x2	metabolic process	transferase activity
LAPTM5	LOC107055278,LOC107054873,LOC101749699,LOC107055347,LOC107054190,LOC415472,LOC101749148,LOC101748259,LOC107055491,LOC769590,LOC112533256,LOC107053656,LOC101751866,LOC112530346,LOC101751708,LOC101752163,LOC100857473,LOC101749434,LOC107054259,LOC107053051,LOC112532276,LOC107053142,LOC107054990,LOC107055058,LOC101751452,LOC107054327,LOC101750579,LOC107055147,LOC112530939,LOC107051729,LOC107052858,LO…	Lysosomal protein transmembrane 5 transcript variant x1	RNA-dependent DNA biosynthetic process	RNA-directed DNA polymerase activity
LCN15	LOC107053900,LOC101749699,LOC101751635,LOC101751371,LOC415472,LOC101750715,LOC107052542,LOC112533256,LOC112530623,LOC112532978,LOC107054405,LOC112530346,LOC112533489,LOC101752163,LOC107053051,LOC101751884,LOC112532276,LOC107053142,LOC107054990,LOC107054327,LOC112529997,LOC107055147,LOC112530194,LOC112530939,LOC107051729,LOC107052858,LOC107052011,LOC112533248,LOC107054907,LOC112531289,LOC112532552…	Lipocalin 15	Unknown	small molecule binding
LMO4	LOC107054873,LOC101749699,LOC112532313,LOC101748697,LOC101751371,LOC107054190,LOC415472,LOC101750715,LOC101749148,LOC769590,LOC107053656,LOC112530346,LOC112533489,LOC101751708,LOC101752163,LOC101749434,LOC107053051,LOC101751884,LOC107054990,LOC107054965,LOC107055058,LOC101751452,LOC107054327,LOC107055147,LOC112530194,LOC112531274,LOC112530939,LOC107052858,LOC416951,LOC107052011,LOC112533248,LOC10…	LIM domain only 4 transcript variant X1	Unknown	metal ion binding
LOC100857191	LOC107054873,LOC101749699,LOC415472,LOC101750362,LOC101749148,LOC112531922,LOC107055491,LOC769590,LOC112533256,LOC107055075,LOC112530623,LOC107054405,LOC112530346,LOC107053703,LOC101751708,LOC112532669,LOC100857473,LOC107054906,LOC101749434,LOC107054259,LOC107053051,LOC112532276,LOC107054990,LOC107055058,LOC101751452,LOC107054327,LOC112529997,LOC107051850,LOC112530939,LOC107051729,LOC107052858,LO…	c-C motif chemokine 26-like	cellular protein modification process	protein binding
AQP5	LOC101749699,LOC107053235,LOC101751635,LOC107055347,LOC107049242,LOC107049252,LOC107052751,MSTRG.3864,LOC107049235,LOC107055195,LOC107052542,LOC769590,LOC112533256,LOC107053656,LOC107055075,LOC107054405,LOC112533489,LOC107053703,LOC100857473,LOC101749434,LOC107054259,LOC107053051,LOC112532276,LOC107053180,LOC107053142,LOC107054990,LOC107054965,LOC107054327,LOC112529997,LOC107056831,LOC107055147,L…	Aquaporin 5	organic substance transport	protein binding
LOC100858388	LOC107054873,LOC101749699,LOC112532313,LOC101751743,LOC101751371,LOC107049242,LOC107049252,LOC107052751,MSTRG.3864,LOC107049235,LOC112531922,LOC101748259,LOC107055195,LOC769590,LOC112533256,LOC107055075,LOC112532978,LOC107054405,LOC100857473,LOC107054906,LOC107054065,LOC101749434,LOC107054259,LOC107053051,LOC112531784,LOC112532276,LOC107054377,LOC107054990,LOC107054965,LOC107055058,LOC107054327,L…	Unknown (novel) gene	Unknown	anion binding
LOC107050456	LOC107055278,LOC107054873,LOC101749699,LOC107054190,LOC107049242,LOC415472,LOC107049252,LOC107052751,MSTRG.3864,LOC107049235,LOC101750715,LOC101749148,LOC101748259,LOC107055195,LOC107055491,LOC769590,LOC112533256,LOC107053656,LOC107055075,LOC112530346,LOC101752163,LOC100857473,LOC101749434,LOC107053051,LOC107054835,LOC107053180,LOC107054377,LOC107054990,LOC107054965,LOC107055058,LOC107054327,LOC1…	Glycogen [starch] synthase muscle-like	macromolecule biosynthetic process	transferase activity
LOC107053714	LOC101749699,LOC112532313,LOC107053235,LOC101751635,LOC107049242,LOC107049252,LOC107052751,MSTRG.3864,LOC107049235,LOC107055195,LOC107052542,LOC769590,LOC112533256,LOC107055075,LOC101751866,LOC107053703,LOC101752163,LOC100857473,LOC101749434,LOC107054259,LOC107053051,LOC107054835,LOC112532276,LOC107053180,LOC101750184,LOC107054377,LOC107054990,LOC107054965,LOC112529997,LOC101750579,LOC107055147,L…	Deleted in malignant brain tumors 1 protein-like transcript variant x2	transport	molecular_function
LOC107053715	LOC107053900,LOC101749699,LOC112532313,LOC107053235,LOC107055347,LOC107054190,LOC107049242,LOC107049252,LOC107052751,MSTRG.3864,LOC107049235,LOC107055195,LOC107052542,LOC769590,LOC112533256,LOC107055075,LOC101751866,LOC112532978,LOC107054405,LOC112533489,LOC107053703,LOC101751708,LOC101752163,LOC100857473,LOC107054906,LOC101749434,LOC107054259,LOC107053051,LOC112531784,LOC107054835,LOC112532276,L…	Deleted in malignant brain tumors 1 protein-like	transport	molecular_function
LOC112531079	LOC107054873,LOC107053900,LOC112532313,LOC101751371,LOC415472,LOC101750715,LOC101749148,LOC112533256,LOC107053656,LOC112532978,LOC112530346,LOC112533489,LOC101751708,LOC101752163,LOC101749434,LOC107054259,LOC107053051,LOC112531784,LOC107054990,LOC107055058,LOC101751452,LOC107054327,LOC107056831,LOC112530194,LOC112530939,LOC107051729,LOC107052858,LOC112533248,LOC107054907,LOC112531289,LOC107054178…	Immunoglobulin heavy variable 3-23-like	regulation of response to stimulus	Unknown
ARFGEF1	LOC101750362,LOC101750715,LOC101749148,LOC769590,LOC112533256,LOC112530623,LOC112533489,LOC101752163,LOC107054259,LOC101751884,LOC107051936,LOC107054965,LOC112529997,LOC107055147,LOC112531274,LOC112530939,LOC107051729,LOC107052011,LOC112532552,LOC101747742,LOC107053511,LOC101749705,LOC112533473,LOC101748095,LOC107053208,LOC107054807,LOC112533161,LOC100858649,LOC112530552,LOC101750361,LOC112532479…	ADP ribosylation factor guanine nucleotide exchange factor 1	RNA-dependent DNA biosynthetic process	RNA-directed DNA polymerase activity
LPO	LOC101749699,LOC107053235,LOC107055347,LOC107049242,LOC107049252,LOC107052751,MSTRG.3864,LOC107049235,LOC107055195,LOC769590,LOC107055075,LOC112532978,LOC107054405,LOC112533489,LOC100857473,LOC107054906,LOC101749434,LOC107054259,LOC107053051,LOC112531784,LOC112532276,LOC107054990,LOC107054965,LOC107054327,LOC112529997,LOC107056831,LOC107055147,LOC107051850,LOC112531274,LOC112530939,LOC107052858,L…	Lactoperoxidase	cellular response to chemical stimulus	heterocyclic compound binding
LRRC8D	C20orf196,LOC100857473,LOC100858649,LOC100859625,LOC101747742,LOC101747766,LOC101748095,LOC101748259,LOC101748834,LOC101749021,LOC101749148,LOC101749281,LOC101749388,LOC101749434,LOC101749469,LOC101749699,LOC101749705,LOC101749934,LOC101750030,LOC101750184,LOC101750361,LOC101750362,LOC101750453,LOC101750482,LOC101750546,LOC101750579,LOC101750715,LOC101750761,LOC101750931,LOC101751159,LOC101751268…	Leucine rich repeat containing 8 family member D transcript variant x1	ion transport	transporter activity
LY6E	LOC107055278,LOC107054873,LOC101749699,LOC107053235,LOC107055347,LOC107054190,LOC415472,LOC101750362,LOC107052751,LOC101750715,LOC101749148,LOC101748259,LOC107055195,LOC107053405,LOC107055491,LOC769590,LOC112533256,LOC107053656,LOC107055075,LOC101749934,LOC112530623,LOC107054405,LOC112530346,LOC107053703,LOC101751708,LOC101752163,LOC112532669,LOC100857473,LOC107054906,LOC101749434,LOC107054259,LO…	Lymphocyte antigen 6 family member e	system development	molecular function regulator
LYZ	LOC107053900,LOC101749699,LOC112532313,LOC107053235,LOC107055347,LOC107054190,LOC107049242,LOC107049252,LOC107052751,MSTRG.3864,LOC107049235,LOC107055195,LOC107052542,LOC769590,LOC112533256,LOC107055075,LOC101751866,LOC112532978,LOC112533489,LOC107053703,LOC101751708,LOC101752163,LOC100857473,LOC101749434,LOC107054259,LOC107053051,LOC107054835,LOC112532276,LOC107053180,LOC101750184,LOC107054377,L…	Lysozyme (renal amyloidosis)	organonitrogen compound metabolic process	protein binding
MAN1A1	LOC107055278,LOC107054873,LOC101749699,LOC112532313,LOC101748697,LOC107052557,LOC101751371,LOC107054190,LOC107049242,LOC415472,LOC101750362,LOC107049252,LOC107052751,MSTRG.3864,LOC107049235,LOC101749148,LOC112531922,LOC101748259,LOC107055195,LOC107055491,LOC769590,LOC112533256,LOC107053656,LOC107055075,LOC101747446,LOC101751866,LOC112530623,LOC107054405,LOC112530346,LOC112533489,LOC107053703,LOC1…	Mannosidase alpha class 1a member 1	RNA-dependent DNA biosynthetic process	RNA-directed DNA polymerase activity
MATN3	LOC101749699,LOC112532313,LOC107053235,LOC107055347,LOC107049242,LOC107049252,LOC107052751,MSTRG.3864,LOC107049235,LOC107055195,LOC769590,LOC107055075,LOC112532978,LOC107053703,LOC101751708,LOC100857473,LOC101749434,LOC107053051,LOC107054835,LOC112532276,LOC107053180,LOC101750184,LOC107054965,LOC101751452,LOC112529997,LOC101750579,LOC107055147,LOC112531274,LOC107052240,LOC107055063,LOC112533248,L…	Matrilin 3	system development	metal ion binding
MB	LOC107055278,LOC107054873,LOC101749699,LOC112532313,LOC107053235,LOC107055347,LOC101751371,LOC107054190,LOC415472,LOC101750362,LOC101749148,LOC101748323,LOC112531922,LOC101748259,LOC107053405,LOC107055491,LOC769590,LOC112533256,LOC107053656,LOC107055075,LOC101751866,LOC112530623,LOC107054405,LOC112530346,LOC107053703,LOC101751708,LOC101752163,LOC100857473,LOC107054906,LOC101749434,LOC107054259,LO…	Scm-like with four mbt domains 2	system development	metal ion binding
MGAT3	LOC101749699,LOC112532313,LOC101751743,LOC101748697,LOC107052557,LOC107053235,LOC112532097,LOC101751635,LOC101751371,LOC101750362,LOC107049252,LOC107052751,MSTRG.3864,LOC107049235,LOC101750715,LOC107052542,LOC107053405,LOC112533256,LOC107055075,LOC101747446,LOC107053703,LOC112532669,LOC100857473,LOC107054065,LOC107054259,LOC107053051,LOC101750184,LOC107054327,LOC112529997,LOC101750579,LOC11253093…	Mannosyl (beta-14-)-glycoprotein beta-14-n-acetylglucosaminyltransferase transcript variant x4	cellular protein modification process	transferase activity
MGAT4D	LOC107054873,LOC107053900,LOC101749699,LOC112532313,LOC101751743,LOC101748697,LOC107052557,LOC112532097,LOC101751635,LOC101751371,LOC415472,LOC101747446,LOC101749934,LOC112530346,LOC101751708,LOC101752163,LOC112532669,LOC107054065,LOC107054377,LOC107054990,LOC107055058,LOC112530194,LOC107052858,LOC416951,LOC107053569,LOC112533248,LOC107054907,LOC107054178,LOC107053120,LOC101747742,LOC107051247,LO…	MGAT4 family member D transcript variant X8	cellular protein modification process	transferase activity
MMP7	LOC101749699,LOC101750715,LOC101748323,LOC769590,LOC112533256,LOC101749434,LOC107054259,LOC107053051,LOC112532276,LOC112529997,LOC107056831,LOC107051850,LOC112530939,LOC107051729,LOC112533248,LOC112531289,LOC112532552,LOC112531285,LOC107053208,LOC112533161,LOC101750482,LOC100858649,LOC107051202,LOC112530552,LOC107054925,LOC112532479,LOC107054149,LOC112532217,LOC107054756,LOC112533030,LOC107053348…	Matrix metallopeptidase 7	organonitrogen compound metabolic process	metal ion binding
ASNS	LOC107055278,LOC107054873,LOC101749699,LOC107054190,LOC107049242,LOC107049252,LOC107052751,MSTRG.3864,LOC107049235,LOC101748259,LOC107055195,LOC107055491,LOC769590,LOC107055075,LOC101751866,LOC112530623,LOC107054405,LOC100857473,LOC107054065,LOC101749434,LOC107053051,LOC112532276,LOC107053142,LOC107054990,LOC107054965,LOC107055058,LOC101750579,LOC107055147,LOC112531274,LOC112530939,LOC107051729,L…	Asparagine synthetase (glutamine-hydrolyzing)	cellular nitrogen compound biosynthetic process	anion binding
MYH7	LOC107054873,LOC107053900,LOC101749699,LOC101751743,LOC107052557,LOC112532097,LOC107049252,LOC101749148,LOC107052542,LOC769590,LOC112533256,LOC112530346,LOC112533489,LOC101752163,LOC107054906,LOC101749434,LOC107053051,LOC112532276,LOC107054990,LOC107054965,LOC107055058,LOC101751452,LOC107054327,LOC107055147,LOC112531274,LOC112530939,LOC107051729,LOC107052858,LOC112533248,LOC112531289,LOC112532552…	Myosin heavy chain 7 cardiac muscle beta transcript variant x2	Unknown	anion binding
MYL10	LOC107055278,LOC107054873,LOC101749699,LOC107053235,LOC107055347,LOC107054190,LOC415472,LOC101750362,LOC107052751,LOC101750715,LOC101749148,LOC101748323,LOC112531922,LOC101748259,LOC107053405,LOC107055491,LOC769590,LOC112533256,LOC107055075,LOC112530623,LOC107054405,LOC107053703,LOC101751708,LOC100857473,LOC107054906,LOC101749434,LOC107054259,LOC107053051,LOC101751884,LOC112532276,LOC107051936,LO…	Myosin light chain 10 regulatory	Unknown	metal ion binding
MYL2	LOC107055278,LOC107054873,LOC101749699,LOC107053235,LOC101751371,LOC107054190,LOC107049242,LOC415472,LOC101750362,LOC107049252,LOC107052751,MSTRG.3864,LOC107049235,LOC101750715,LOC101749148,LOC101748323,LOC112531922,LOC101748259,LOC107055195,LOC107053405,LOC107055491,LOC769590,LOC112533256,LOC107053656,LOC107055075,LOC101751866,LOC112530623,LOC107054405,LOC112530346,LOC107053703,LOC101751708,LOC1…	Myosin light chain 2 regulatory cardiac slow	Unknown	metal ion binding
MYOZ2	LOC107055278,LOC107054873,LOC101749699,LOC107053235,LOC107055347,LOC107054190,LOC415472,LOC101750362,LOC107052751,LOC101750715,LOC101749148,LOC101748323,LOC112531922,LOC101748259,LOC107055195,LOC107053405,LOC107055491,LOC769590,LOC112533256,LOC107053656,LOC107055075,LOC101751866,LOC112530623,LOC107054405,LOC112530346,LOC107053703,LOC101751708,LOC101752163,LOC112532669,LOC100857473,LOC107054906,LO…	Myozenin 2 transcript variant x1	regulation of nucleic acid-templated transcription	protein binding
NANS	LOC107055278,LOC107054873,LOC101749699,LOC107053235,LOC107054190,LOC415472,LOC101750362,LOC101749148,LOC101748259,LOC107055491,LOC769590,LOC112533256,LOC107053656,LOC101747446,LOC101749934,LOC112530623,LOC107054405,LOC112530346,LOC107053703,LOC101751708,LOC101752163,LOC112532669,LOC107054906,LOC101749434,LOC107054259,LOC107053051,LOC101751884,LOC112532276,LOC107053142,LOC107054990,LOC107055058,LO…	N-acetylneuraminate synthase	organic substance biosynthetic process	catalytic activity
ND4L	LOC107054873,LOC101749699,LOC101751743,LOC107049242,LOC107049252,LOC107052751,MSTRG.3864,LOC107049235,LOC101749148,LOC101748323,LOC107055195,LOC107055491,LOC769590,LOC112533256,LOC107055075,LOC112532978,LOC107054405,LOC100857473,LOC107054906,LOC101749434,LOC107054259,LOC107053051,LOC112531784,LOC101751884,LOC112532276,LOC107054377,LOC107054990,LOC107054965,LOC107055058,LOC107054327,LOC112529997,L…	NADH dehydrogenase subunit 4L	phosphorylation	catalytic activity
ND6	LOC107055278,LOC107054873,LOC101749699,LOC107054190,LOC107049242,LOC415472,LOC101750362,LOC107049252,LOC107052751,MSTRG.3864,LOC107049235,LOC101749148,LOC101748259,LOC107055195,LOC107053405,LOC107055491,LOC769590,LOC112533256,LOC107055075,LOC101749934,LOC112532978,LOC107054405,LOC107053703,LOC100857473,LOC107054906,LOC101749434,LOC107054259,LOC107053051,LOC112531784,LOC101751884,LOC107054835,LOC1…	DENN domain containing 6B transcript variant X7	metabolic process	catalytic activity
NEFM	LOC101749699,LOC101748323,LOC112533256,LOC107053051,LOC112532276,LOC107055058,LOC107054327,LOC107051850,LOC112530939,LOC107051729,LOC112533248,LOC107054178,LOC107053208,LOC112533161,LOC107053005,LOC101750482,LOC112530552,LOC107054925,LOC112532217,LOC112533030,LOC107053348,LOC101747766,LOC107052156,LOC107053206,LOC101751268,LOC107053500,LOC768995,LOC107053520,LOC112531762,LOC107053320,LOC112531277…	Neurofilament medium polypeptide	organelle organization	molecular_function
ATF4	LOC107055278,LOC107054873,LOC101749699,LOC107053235,LOC107054190,LOC107049242,LOC107049252,LOC107052751,MSTRG.3864,LOC107049235,LOC101749148,LOC101748259,LOC107055195,LOC107052542,LOC107053405,LOC107055491,LOC769590,LOC112533256,LOC107055075,LOC101749934,LOC112532978,LOC107054405,LOC107053703,LOC101752163,LOC112532669,LOC100857473,LOC107054906,LOC101749434,LOC107054259,LOC107053051,LOC112531784,L…	Activating transcription factor 4	regulation of nucleic acid-templated transcription	nucleic acid binding
NIPAL2	LOC101749699,LOC107053235,LOC107055347,LOC107054190,LOC107049242,LOC107049252,LOC107052751,MSTRG.3864,LOC107049235,LOC107055195,LOC769590,LOC112533256,LOC107055075,LOC101751866,LOC112532978,LOC107054405,LOC112533489,LOC101752163,LOC100857473,LOC107054906,LOC101749434,LOC107054259,LOC107053051,LOC112531784,LOC107054835,LOC112532276,LOC101750184,LOC107054990,LOC107054965,LOC107054327,LOC112529997,L…	NIPA like domain containing 2	RNA-dependent DNA biosynthetic process	RNA-directed DNA polymerase activity
NOCT	LOC107055278,LOC107053900,LOC101749699,LOC112532313,LOC101751743,LOC101748697,LOC107052557,LOC112532097,LOC101751635,LOC101751371,LOC107054190,LOC107049242,LOC415472,LOC107049252,LOC107052751,MSTRG.3864,LOC107049235,LOC101748259,LOC107055195,LOC107052542,LOC107053405,LOC769590,LOC101747446,LOC101751866,LOC101749934,LOC107053703,LOC112532669,LOC100857473,LOC107054065,LOC101749434,LOC107053051,LOC1…	Nocturnin transcript variant x2	RNA metabolic process	hydrolase activity
P4HB	LOC107055278,LOC107054873,LOC107053900,LOC101749699,LOC112532313,LOC101751371,LOC107054190,LOC415472,LOC107052751,LOC101750715,LOC101749148,LOC101748259,LOC107055195,LOC107052542,LOC107055491,LOC769590,LOC112533256,LOC107053656,LOC107055075,LOC101751866,LOC112530346,LOC112533489,LOC107053703,LOC101751708,LOC101752163,LOC100857473,LOC107054906,LOC101749434,LOC107054259,LOC107053051,LOC107054835,LO…	Prolyl 4-hydroxylase subunit beta	homeostatic process	catalytic activity, acting on a protein
PADI2	LOC107055278,LOC107054873,LOC101749699,LOC112532313,LOC107053235,LOC107055347,LOC101751371,LOC107054190,LOC415472,LOC101750362,LOC107052751,LOC101749148,LOC101748323,LOC112531922,LOC101748259,LOC107055195,LOC107055491,LOC769590,LOC112533256,LOC107053656,LOC107055075,LOC101751866,LOC112530623,LOC107054405,LOC112530346,LOC107053703,LOC101751708,LOC101752163,LOC100857473,LOC107054906,LOC101749434,LO…	Peptidyl arginine deiminase type ii	cellular protein modification process	protein binding
PARP14	LOC107055278,LOC107054873,LOC101749699,LOC101748697,LOC101751635,LOC107055347,LOC107054190,LOC101749148,LOC101748259,LOC107055195,LOC107055491,LOC769590,LOC107053656,LOC101747446,LOC101751866,LOC107054065,LOC107053051,LOC112532276,LOC107053142,LOC107055058,LOC107054327,LOC101750579,LOC112530939,LOC107052858,LOC107055316,LOC107053120,LOC112531285,LOC107051247,LOC107054807,LOC107053005,LOC107054636…	Poly(ADP-ribose) polymerase family member 14 transcript variant X2	regulation of nucleic acid-templated transcription	transferase activity
ATP6	LOC107055278,LOC107054873,LOC101749699,LOC112532313,LOC101751743,LOC101748697,LOC101751635,LOC101751371,LOC107054190,LOC415472,LOC101749148,LOC101748259,LOC107053405,LOC769590,LOC101751866,LOC112532978,LOC101752163,LOC107054065,LOC101749434,LOC107053051,LOC112531784,LOC112532276,LOC107054990,LOC107054965,LOC107055058,LOC101751452,LOC107054327,LOC107056831,LOC107055147,LOC112530939,LOC107052858,LO…	ATPase H+ transporting accessory protein 1	phosphorylation	transporter activity
PIM3	LOC107055278,LOC107054873,LOC107053900,LOC101749699,LOC112532313,LOC101751743,LOC101748697,LOC107052557,LOC112532097,LOC101751635,LOC101751371,LOC107054190,LOC415472,LOC107052751,LOC101750715,LOC101748259,LOC107052542,LOC107053405,LOC769590,LOC101747446,LOC101751866,LOC101749934,LOC107053703,LOC101752163,LOC112532669,LOC107054065,LOC107053051,LOC101751884,LOC112532276,LOC107054377,LOC107054965,LO…	Pim-3 oncogene	cellular protein modification process	anion binding
PLXNC1	LOC107055278,LOC107054873,LOC101749699,LOC112532313,LOC101748697,LOC107052557,LOC107053235,LOC107055347,LOC101751371,LOC107054190,LOC107049242,LOC415472,LOC101750362,LOC107049252,LOC107052751,MSTRG.3864,LOC107049235,LOC101749148,LOC112531922,LOC101748259,LOC107055195,LOC107053405,LOC107055491,LOC769590,LOC112533256,LOC107053656,LOC107055075,LOC101751866,LOC112530623,LOC107054405,LOC112530346,LOC1…	Plexin c1	cell communication	molecular_function
PTPRC	LOC107055278,LOC107054873,LOC101749699,LOC101751743,LOC101748697,LOC107052557,LOC101751371,LOC107054190,LOC107049242,LOC415472,LOC101750362,LOC107049252,LOC107052751,MSTRG.3864,LOC107049235,LOC101749148,LOC101748259,LOC107055195,LOC107055491,LOC769590,LOC112533256,LOC107053656,LOC107055075,LOC101751866,LOC112530623,LOC107054405,LOC112530346,LOC107053703,LOC101751708,LOC101752163,LOC100857473,LOC1…	Protein tyrosine phosphatase receptor type c-associated protein-like	cellular protein modification process	anion binding
RAB31	LOC107055278,LOC107054873,LOC107053900,LOC101749699,LOC112532313,LOC101748697,LOC107052557,LOC101751371,LOC107054190,LOC415472,LOC101750362,LOC107049252,LOC107052751,LOC101750715,LOC101749148,LOC101748259,LOC107055195,LOC107052542,LOC107055491,LOC769590,LOC112533256,LOC107053656,LOC107055075,LOC101751866,LOC112530346,LOC112533489,LOC107053703,LOC101751708,LOC101752163,LOC112532669,LOC100857473,LO…	RAB31 member RAS oncogene family transcript variant X2	phosphorylation	transferase activity, transferring phosphorus-containing groups
AUH	LOC107055278,LOC107054873,LOC101749699,LOC107053235,LOC101750362,LOC107052751,LOC101750715,LOC101749148,LOC101748323,LOC112531922,LOC101748259,LOC107053405,LOC107055491,LOC769590,LOC112533256,LOC107055075,LOC101749934,LOC112530623,LOC107054405,LOC107053703,LOC101751708,LOC112532669,LOC100857473,LOC107054906,LOC101749434,LOC107054259,LOC107053051,LOC101751884,LOC112532276,LOC107051936,LOC107053142…	AU RNA binding methylglutaconyl-CoA hydratase transcript variant X7	RNA-dependent DNA biosynthetic process	RNA-directed DNA polymerase activity
RGS1	LOC107055278,LOC107054873,LOC107053900,LOC101749699,LOC112532313,LOC101751743,LOC101748697,LOC107052557,LOC112532097,LOC101751635,LOC101751371,LOC107054190,LOC107049242,LOC415472,LOC107049252,LOC107052751,MSTRG.3864,LOC107049235,LOC101748259,LOC107055195,LOC107052542,LOC107053405,LOC769590,LOC101747446,LOC101751866,LOC101749934,LOC112532978,LOC107054405,LOC112533489,LOC101752163,LOC112532669,LOC1…	Regulator of G-protein signaling 19 isoform X1	regulation of signal transduction	protein binding
ROS1	LOC101749699,LOC112532313,LOC107053235,LOC101751635,LOC107049242,LOC107049252,LOC107052751,MSTRG.3864,LOC107049235,LOC107055195,LOC107052542,LOC107053405,LOC769590,LOC112533256,LOC107055075,LOC107053703,LOC100857473,LOC107054259,LOC107053051,LOC107054835,LOC107053180,LOC101750184,LOC107054377,LOC107054990,LOC107054965,LOC112529997,LOC101750579,LOC107055147,LOC112531274,LOC107055063,LOC112531289,L…	Protein S (alpha)	cellular protein modification process	anion binding
RPN1	LOC107055278,LOC107054873,LOC101749699,LOC107053235,LOC101751635,LOC107055347,LOC101751371,LOC107054190,LOC107049242,LOC415472,LOC107049252,LOC107052751,MSTRG.3864,LOC107049235,LOC101749148,LOC101748259,LOC107055195,LOC107052542,LOC107053405,LOC107055491,LOC769590,LOC112533256,LOC107053656,LOC107055075,LOC101751866,LOC101749934,LOC112532978,LOC107054405,LOC112530346,LOC112533489,LOC107053703,LOC1…	Ribophorin I	cellular protein modification process	transferase activity
RRBP1	LOC107055278,LOC107054873,LOC101749699,LOC112532313,LOC107053235,LOC107055347,LOC101751371,LOC107054190,LOC415472,LOC101750362,LOC107052751,LOC101749148,LOC112531922,LOC101748259,LOC107055195,LOC107053405,LOC107055491,LOC769590,LOC112533256,LOC107053656,LOC107055075,LOC101751866,LOC101749934,LOC112530623,LOC107054405,LOC112530346,LOC107053703,LOC101751708,LOC101752163,LOC112532669,LOC100857473,LO…	Ribosome binding protein 1 transcript variant x2	organic substance transport	Unknown
S100A6	LOC107054873,LOC101751371,LOC101750362,LOC101750715,LOC101749148,LOC107055491,LOC112533256,LOC101747446,LOC101749934,LOC112530623,LOC112533489,LOC112532669,LOC107054906,LOC107054259,LOC107053051,LOC101751884,LOC112532276,LOC107053142,LOC107054990,LOC107055058,LOC101751452,LOC107054327,LOC112529997,LOC112530939,LOC107051729,LOC107052858,LOC107052240,LOC107052011,LOC112531285,LOC107053511,LOC101749…	S100 calcium binding protein a6	regulation of cellular process	metal ion binding
SCIN	LOC101749699,LOC107049242,LOC107049252,LOC107052751,MSTRG.3864,LOC107049235,LOC107055195,LOC769590,LOC112533256,LOC107055075,LOC101751866,LOC112532978,LOC107054405,LOC112533489,LOC101752163,LOC107054906,LOC101749434,LOC107054259,LOC107053051,LOC112531784,LOC112532276,LOC107054990,LOC107054965,LOC107055058,LOC107054327,LOC112529997,LOC107056831,LOC107055147,LOC107051850,LOC112531274,LOC112530939,L…	Scinderin	organelle organization	metal ion binding
AVD	LOC107055278,LOC107054873,LOC101749699,LOC112532313,LOC101748697,LOC107053235,LOC101751635,LOC107055347,LOC101751371,LOC107054190,LOC107049242,LOC415472,LOC101750362,LOC107049252,LOC107052751,MSTRG.3864,LOC107049235,LOC101749148,LOC112531922,LOC101748259,LOC107055195,LOC107055491,LOC769590,LOC112533256,LOC107053656,LOC107055075,LOC101751866,LOC112530623,LOC112532978,LOC107054405,LOC112530346,LOC1…	Avidin-like transcript variant x1	response to stress	anion binding
SDCBP	LOC107055278,LOC107054873,LOC101749699,LOC112532313,LOC101751371,LOC107054190,LOC107049242,LOC415472,LOC101750362,LOC107049252,LOC107052751,MSTRG.3864,LOC107049235,LOC101750715,LOC101749148,LOC112531922,LOC101748259,LOC107055195,LOC107052542,LOC107053405,LOC107055491,LOC769590,LOC112533256,LOC107053656,LOC107055075,LOC101751866,LOC112530623,LOC107054405,LOC112530346,LOC112533489,LOC107053703,LOC1…	Syndecan binding protein	organelle organization	Unknown
SEC11C	LOC107055278,LOC107054873,LOC101749699,LOC112532313,LOC101751371,LOC107054190,LOC107049242,LOC415472,LOC107049252,LOC107052751,MSTRG.3864,LOC107049235,LOC101750715,LOC101749148,LOC101748259,LOC107055195,LOC107052542,LOC107055491,LOC769590,LOC112533256,LOC107053656,LOC107055075,LOC101747446,LOC101751866,LOC112530346,LOC112533489,LOC107053703,LOC101751708,LOC101752163,LOC100857473,LOC101749434,LOC1…	SEC11 homolog C signal peptidase complex subunit	gene expression	hydrolase activity
SEC24D	LOC107055278,LOC107054873,LOC101749699,LOC112532313,LOC101748697,LOC107053235,LOC107055347,LOC101751371,LOC107054190,LOC415472,LOC101749148,LOC101748259,LOC107055491,LOC769590,LOC112533256,LOC107053656,LOC101751866,LOC112530346,LOC101751708,LOC101752163,LOC100857473,LOC107054065,LOC101749434,LOC107054259,LOC107053051,LOC112532276,LOC107053142,LOC107054990,LOC107054965,LOC107055058,LOC101751452,LO…	SEC24 homolog D COPII coat complex component transcript variant X5	RNA-dependent DNA biosynthetic process	RNA-directed DNA polymerase activity
SERP1	LOC107055278,LOC107054873,LOC101749699,LOC107053235,LOC107055347,LOC107054190,LOC107049242,LOC415472,LOC101750362,LOC107049252,LOC107052751,MSTRG.3864,LOC107049235,LOC101749148,LOC101748259,LOC107055195,LOC107053405,LOC107055491,LOC769590,LOC112533256,LOC107053656,LOC107055075,LOC101749934,LOC112530623,LOC107054405,LOC112530346,LOC107053703,LOC101751708,LOC101752163,LOC112532669,LOC100857473,LOC1…	Stress associated endoplasmic reticulum protein 1	cellular protein modification process	Unknown
SKP1	LOC107055278,LOC107054873,LOC101749699,LOC112532313,LOC107053235,LOC101751371,LOC107054190,LOC415472,LOC101750362,LOC107049252,LOC107052751,LOC101750715,LOC101749148,LOC101748323,LOC112531922,LOC101748259,LOC107055195,LOC107053405,LOC107055491,LOC769590,LOC112533256,LOC107053656,LOC107055075,LOC101749934,LOC112530623,LOC107054405,LOC112530346,LOC107053703,LOC101751708,LOC101752163,LOC112532669,LO…	S-phase kinase-associated protein 1	cellular protein modification process	transferase activity, transferring phosphorus-containing groups
SLC12A2	LOC101749699,LOC107053235,LOC107055347,LOC107049242,LOC107049252,LOC107052751,MSTRG.3864,LOC107049235,LOC107055195,LOC769590,LOC112533256,LOC107055075,LOC112532978,LOC107054405,LOC100857473,LOC107054906,LOC101749434,LOC107054259,LOC107053051,LOC112531784,LOC112532276,LOC107054990,LOC107054965,LOC107054327,LOC112529997,LOC107056831,LOC107055147,LOC107051850,LOC112531274,LOC112530939,LOC107052858,L…	Solute carrier family 12 member 2 transcript variant x1	ion transport	protein binding
SLC30A7	LOC101749699,LOC107055347,LOC107049242,LOC107049252,LOC107052751,MSTRG.3864,LOC107049235,LOC107055195,LOC769590,LOC107055075,LOC112532978,LOC107054405,LOC112533489,LOC101752163,LOC107054906,LOC101749434,LOC107053051,LOC112532276,LOC107054990,LOC107054965,LOC107054327,LOC107055147,LOC112531274,LOC112530939,LOC107052858,LOC107052240,LOC107055063,LOC107052011,LOC112533248,LOC112531289,LOC112532552,L…	Solute carrier family 30 member 7 transcript variant x1	ion transport	transporter activity
SLC5A9	LOC101749699,LOC107055347,LOC107049242,LOC107049252,LOC107052751,MSTRG.3864,LOC107049235,LOC107055195,LOC769590,LOC107055075,LOC112532978,LOC107054405,LOC112533489,LOC101752163,LOC107054906,LOC101749434,LOC107053051,LOC112532276,LOC107054990,LOC107054965,LOC107054327,LOC112529997,LOC107056831,LOC107055147,LOC112531274,LOC112530939,LOC107052858,LOC107052240,LOC107055063,LOC107052011,LOC112533248,L…	Solute carrier family 5 member 9	transport	transporter activity
SPCS3	LOC101749699,LOC107053235,LOC101751635,LOC107055347,LOC107049242,LOC107049252,LOC107052751,MSTRG.3864,LOC107049235,LOC101748259,LOC107055195,LOC107052542,LOC769590,LOC112533256,LOC107055075,LOC101751866,LOC112530346,LOC112533489,LOC107053703,LOC101752163,LOC100857473,LOC101749434,LOC107053051,LOC107054835,LOC112532276,LOC107053180,LOC101750184,LOC107054377,LOC107054990,LOC107054965,LOC107054327,L…	Signal peptidase complex subunit 3 transcript variant x1	gene expression	hydrolase activity
B2M	LOC101749699,LOC107053235,LOC107055347,LOC101751371,LOC107049242,LOC415472,LOC107049252,LOC107052751,MSTRG.3864,LOC107049235,LOC107052542,LOC107055491,LOC769590,LOC107055075,LOC112530346,LOC112533489,LOC101752163,LOC100857473,LOC107053051,LOC107054835,LOC107053180,LOC107053142,LOC107054377,LOC107054990,LOC107054965,LOC107055147,LOC112530194,LOC112531274,LOC107052240,LOC107055063,LOC107052011,LOC1…	Transcription factor b2 mitochondrial	regulation of gene expression	protein binding
SPIK5	LOC107053900,LOC101749699,LOC112532313,LOC107053235,LOC107055347,LOC107049242,LOC107049252,LOC107052751,MSTRG.3864,LOC107049235,LOC107055195,LOC107052542,LOC769590,LOC112533256,LOC107055075,LOC101751866,LOC112532978,LOC107053703,LOC101751708,LOC100857473,LOC101749434,LOC107054259,LOC107053051,LOC112531784,LOC107054835,LOC112532276,LOC107053180,LOC101750184,LOC107054377,LOC107054965,LOC112529997,L…	Serine peptidase inhibitor kazal type 5 transcript variant x1	cell differentiation	protein binding
SPINT1	LOC107055278,LOC107054873,LOC101749699,LOC112532313,LOC101751743,LOC101748697,LOC112532097,LOC101751371,LOC107054190,LOC415472,LOC101750715,LOC101748259,LOC769590,LOC107053656,LOC101747446,LOC101751866,LOC101749934,LOC112530346,LOC112533489,LOC101752163,LOC112532669,LOC107054065,LOC107053051,LOC101751884,LOC107054990,LOC107054965,LOC107055058,LOC107055147,LOC112530194,LOC112531274,LOC107052858,LO…	Serine peptidase inhibitor kunitz type 1 transcript variant x2	cellular protein metabolic process	molecular function regulator
SSFA2	LOC107054873,LOC101749699,LOC107053235,LOC101751371,LOC101750362,LOC101750715,LOC101749148,LOC112531922,LOC107053405,LOC107055491,LOC112533256,LOC107053656,LOC107055075,LOC101747446,LOC101749934,LOC112530623,LOC107054405,LOC112533489,LOC107053703,LOC101752163,LOC112532669,LOC100857473,LOC107054906,LOC101749434,LOC107054259,LOC107053051,LOC101751884,LOC112532276,LOC107051936,LOC107053142,LOC107054…	Sperm specific antigen 2 transcript variant x1	Unknown	protein binding
SSR3	LOC107055278,LOC107054873,LOC101749699,LOC107054190,LOC107049242,LOC415472,LOC107049252,LOC107052751,MSTRG.3864,LOC107049235,LOC101749148,LOC101748259,LOC107055195,LOC107052542,LOC107055491,LOC769590,LOC112533256,LOC107055075,LOC101751866,LOC112532978,LOC107054405,LOC112530346,LOC112533489,LOC107053703,LOC101751708,LOC101752163,LOC100857473,LOC107054906,LOC101749434,LOC107054259,LOC107053051,LOC1…	Signal sequence receptor subunit 3	organic substance transport	Unknown
STMN2	LOC107055278,LOC107054873,LOC101749699,LOC112532313,LOC107053235,LOC107055347,LOC101751371,LOC107054190,LOC415472,LOC101750362,LOC107052751,LOC101749148,LOC112531922,LOC101748259,LOC107055195,LOC107055491,LOC769590,LOC112533256,LOC107053656,LOC107055075,LOC101751866,LOC112530623,LOC107054405,LOC112530346,LOC107053703,LOC101751708,LOC101752163,LOC112532669,LOC100857473,LOC107054906,LOC101749434,LO…	Stathmin 2	organelle organization	Unknown
STT3B	LOC107055278,LOC107054873,LOC101749699,LOC107055347,LOC107054190,LOC101749148,LOC101748259,LOC107055195,LOC107055491,LOC769590,LOC112533256,LOC107053656,LOC112530623,LOC101749434,LOC107054259,LOC107053051,LOC112532276,LOC107051936,LOC107053142,LOC107054990,LOC107054965,LOC107055058,LOC101751452,LOC107054327,LOC101750579,LOC112530939,LOC107051729,LOC107052858,LOC107052240,LOC112531289,LOC112532552…	STT3B catalytic subunit of the oligosaccharyltransferase complex	cellular protein modification process	transferase activity
BACE2	LOC107054873,LOC101749699,LOC112532313,LOC415472,LOC101750362,LOC107049252,LOC107049235,LOC101749148,LOC112531922,LOC101748259,LOC107053405,LOC112533256,LOC107055075,LOC112530623,LOC107054405,LOC101751708,LOC100857473,LOC107053051,LOC112532276,LOC107051936,LOC107054377,LOC107054990,LOC107055058,LOC101751452,LOC107054327,LOC112529997,LOC112530939,LOC107051729,LOC107052858,LOC112533248,LOC107054178…	Beta-site app-cleaving enzyme 2	RNA-dependent DNA biosynthetic process	RNA-directed DNA polymerase activity
TF	LOC107055278,LOC107054873,LOC101749699,LOC107053235,LOC107055347,LOC107054190,LOC415472,LOC101750362,LOC107052751,LOC101749148,LOC101748259,LOC107055195,LOC107053405,LOC107055491,LOC769590,LOC112533256,LOC107053656,LOC107055075,LOC101751866,LOC101749934,LOC112530623,LOC107054405,LOC112530346,LOC107053703,LOC101751708,LOC101752163,LOC112532669,LOC100857473,LOC107054906,LOC101749434,LOC107054259,LO…	Transcription initiation factor TFIID subunit 3	regulation of nucleic acid-templated transcription	metal ion binding
TFPI2	LOC107055278,LOC107054873,LOC101749699,LOC101748697,LOC107053235,LOC101751371,LOC107054190,LOC107049242,LOC415472,LOC101750362,LOC107049252,LOC107052751,MSTRG.3864,LOC107049235,LOC101749148,LOC101748323,LOC112531922,LOC101748259,LOC107055195,LOC107053405,LOC107055491,LOC769590,LOC112533256,LOC107053656,LOC107055075,LOC101751866,LOC112530623,LOC112532978,LOC107054405,LOC112530346,LOC112533489,LOC1…	Tissue factor pathway inhibitor 2 transcript variant x2	cellular protein metabolic process	molecular function regulator
TMEM123	LOC112532313,LOC101751743,LOC101748697,LOC107052557,LOC112532097,LOC101751371,LOC415472,LOC107052751,LOC101747446,LOC101751866,LOC101749934,LOC112530346,LOC101752163,LOC112532669,LOC100857473,LOC107054065,LOC101751884,LOC107051936,LOC107054377,LOC107054990,LOC112530194,LOC416951,LOC107052011,LOC112533248,LOC107054907,LOC107054178,LOC107053120,LOC101747742,LOC107054799,LOC107053511,LOC107051247,LO…	Transmembrane protein 123	cellular component organization	Unknown
TNNC1	LOC107055278,LOC107054873,LOC101749699,LOC107053235,LOC107055347,LOC101751371,LOC107054190,LOC107049242,LOC415472,LOC101750362,LOC107049252,LOC107052751,MSTRG.3864,LOC107049235,LOC101750715,LOC101749148,LOC101748323,LOC112531922,LOC101748259,LOC107055195,LOC107053405,LOC107055491,LOC769590,LOC112533256,LOC107053656,LOC107055075,LOC101751866,LOC112530623,LOC107054405,LOC112530346,LOC107053703,LOC1…	Troponin c1 slow skeletal and cardiac type	Unknown	metal ion binding
TRAM1	LOC107055278,LOC107054873,LOC101749699,LOC112532313,LOC101748697,LOC107055347,LOC101751371,LOC107054190,LOC107049242,LOC415472,LOC107049252,LOC107052751,MSTRG.3864,LOC107049235,LOC101750715,LOC101749148,LOC101748259,LOC107055195,LOC107052542,LOC769590,LOC112533256,LOC107053656,LOC107055075,LOC101747446,LOC101751866,LOC101749934,LOC107054405,LOC112530346,LOC112533489,LOC101751708,LOC101752163,LOC1…	Translocation associated membrane protein 1	RNA-dependent DNA biosynthetic process	RNA-directed DNA polymerase activity
TSPO	LOC101749699,LOC112532313,LOC101751743,LOC112532097,LOC101751371,LOC415472,LOC112531922,LOC101748259,LOC112533256,LOC101747446,LOC101751866,LOC101749934,LOC112530346,LOC101752163,LOC112532669,LOC107054065,LOC107053051,LOC101751884,LOC112532276,LOC107054377,LOC107054990,LOC112530194,LOC112530939,LOC107051729,LOC107052858,LOC107053569,LOC107052011,LOC112533248,LOC107054907,LOC107054178,LOC112532552…	Translocator protein transcript variant x1	cellular protein modification process	protein binding
UGDH	LOC107055278,LOC107054873,LOC101749699,LOC112532313,LOC101748697,LOC107052557,LOC107053235,LOC107055347,LOC101751371,LOC107054190,LOC107049242,LOC415472,LOC101750362,LOC107049252,LOC107052751,MSTRG.3864,LOC107049235,LOC101750715,LOC101749148,LOC112531922,LOC101748259,LOC107055195,LOC107052542,LOC107055491,LOC769590,LOC112533256,LOC107053656,LOC107055075,LOC101751866,LOC112530623,LOC107054405,LOC1…	UDP-glucose 6-dehydrogenase transcript variant X1	metabolic process	heterocyclic compound binding
VILL	LOC107055278,LOC107054873,LOC107053900,LOC101749699,LOC101751743,LOC101748697,LOC107052557,LOC112532097,LOC101751635,LOC107055347,LOC101751371,LOC107054190,LOC107049242,LOC415472,LOC107049252,LOC107052751,MSTRG.3864,LOC107049235,LOC101749148,LOC101748259,LOC107053405,LOC107055491,LOC769590,LOC112533256,LOC107053656,LOC101747446,LOC101751866,LOC101752163,LOC112532669,LOC107054065,LOC101749434,LOC1…	Villin like transcript variant x1	organelle organization	metal ion binding
VIP	LOC107055278,LOC107054873,LOC101749699,LOC107054190,LOC107049242,LOC415472,LOC101750362,LOC107049252,LOC107052751,MSTRG.3864,LOC107049235,LOC101749148,LOC112531922,LOC101748259,LOC107055195,LOC107052542,LOC107053405,LOC107055491,LOC769590,LOC112533256,LOC107053656,LOC107055075,LOC101751866,LOC101749934,LOC112530623,LOC112532978,LOC107054405,LOC112530346,LOC107053703,LOC101751708,LOC101752163,LOC1…	Vasoactive intestinal peptide receptor 1	cellular protein modification process	protein binding
XBP1	LOC101749699,LOC101748697,LOC101750362,LOC101750715,LOC101749148,LOC112531922,LOC107053405,LOC112533256,LOC107053656,LOC107055075,LOC101747446,LOC112530623,LOC107054405,LOC107053703,LOC101752163,LOC112532669,LOC107054906,LOC107054065,LOC107054259,LOC107053051,LOC101751884,LOC112532276,LOC107051936,LOC107054990,LOC107054327,LOC112529997,LOC112530939,LOC107051729,LOC107052858,LOC416951,LOC107052011…	PAX3 and PAX7 binding protein 1	regulation of nucleic acid-templated transcription	molecular function regulator
ZC3HAV1	LOC107055278,LOC107054873,LOC107053900,LOC101749699,LOC112532313,LOC101751371,LOC107054190,LOC415472,LOC101750362,LOC107049252,LOC107052751,LOC101750715,LOC101749148,LOC101748259,LOC107055195,LOC107052542,LOC107055491,LOC769590,LOC112533256,LOC107053656,LOC107055075,LOC101751866,LOC112530623,LOC107054405,LOC112530346,LOC112533489,LOC107053703,LOC101751708,LOC101752163,LOC112532669,LOC100857473,LO…	Zinc finger CCCH-type containing antiviral 1 transcript variant X4	Unknown	metal ion binding
ZDHHC9	LOC107055278,LOC107054873,LOC101749699,LOC107049242,LOC101750362,LOC107049252,LOC107052751,MSTRG.3864,LOC107049235,LOC101750715,LOC101749148,LOC112531922,LOC101748259,LOC107055195,LOC107053405,LOC107055491,LOC769590,LOC112533256,LOC107055075,LOC112530623,LOC107054405,LOC107053703,LOC100857473,LOC101749434,LOC107054259,LOC107053051,LOC107054835,LOC112532276,LOC107053180,LOC107053142,LOC107054377,L…	Zinc finger DHHC-type containing 9	Unknown	transferase activity
BTG2	LOC107055278,LOC107054873,LOC107053900,LOC101749699,LOC112532313,LOC101751743,LOC101748697,LOC107052557,LOC112532097,LOC101751635,LOC101751371,LOC107054190,LOC107049242,LOC415472,LOC107049252,LOC107052751,MSTRG.3864,LOC107049235,LOC101748259,LOC107055195,LOC107052542,LOC107053405,LOC769590,LOC107055075,LOC101747446,LOC101751866,LOC101749934,LOC107053703,LOC112532669,LOC100857473,LOC107054065,LOC1…	BTG anti-proliferation factor 2	negative regulation of cellular process	Unknown
CD47	LOC107054873,LOC101749699,LOC112532313,LOC107052557,LOC112532097,LOC101751371,LOC415472,LOC101749148,LOC769590,LOC112533256,LOC112530346,LOC101751708,LOC101752163,LOC101749434,LOC107053051,LOC112532276,LOC107054377,LOC107054990,LOC107054965,LOC107055058,LOC101751452,LOC107054327,LOC107055147,LOC112530194,LOC112530939,LOC107051729,LOC107052858,LOC416951,LOC112533248,LOC107054907,LOC112531289,LOC10…	CD47 molecule transcript variant X2	regulation of cellular biosynthetic process	protein binding
CD74	LOC107054873,LOC107053900,LOC101749699,LOC112532313,LOC101751371,LOC107054190,LOC415472,LOC101750715,LOC101749148,LOC101748259,LOC107052542,LOC769590,LOC112533256,LOC107053656,LOC112530346,LOC112533489,LOC101751708,LOC101752163,LOC101749434,LOC107053051,LOC101751884,LOC107054835,LOC107054377,LOC107054990,LOC107054965,LOC107055058,LOC101751452,LOC107054327,LOC107055147,LOC112530194,LOC112530939,LO…	CD74 molecule transcript variant X1	regulation of nucleic acid-templated transcription	protein binding
CDH1	LOC101749699,LOC107053235,LOC101751635,LOC107055347,LOC107049242,LOC107049252,LOC107052751,MSTRG.3864,LOC107049235,LOC107055195,LOC107052542,LOC769590,LOC107055075,LOC112533489,LOC107053703,LOC101752163,LOC100857473,LOC101749434,LOC107053051,LOC107054835,LOC112532276,LOC107053180,LOC101750184,LOC107053142,LOC107054990,LOC107054965,LOC101751452,LOC107055147,LOC112531274,LOC107052240,LOC107055063,L…	Protocadherin 17 transcript variant x2	regulation of nucleic acid-templated transcription	metal ion binding
CEP350	LOC107055278,LOC107054873,LOC101749699,LOC112532313,LOC107052557,LOC101751371,LOC415472,LOC101750715,LOC101749148,LOC101748259,LOC107052542,LOC107055491,LOC769590,LOC112533256,LOC107053656,LOC112530346,LOC112533489,LOC101751708,LOC101752163,LOC101749434,LOC107054259,LOC107053051,LOC112532276,LOC107054377,LOC107054990,LOC107054965,LOC107055058,LOC101751452,LOC107054327,LOC107055147,LOC112530194,LO…	Centrosomal protein 350 transcript variant x2	organelle organization	protein binding
CITED4	LOC107055278,LOC107054873,LOC101749699,LOC112532313,LOC101751371,LOC415472,LOC101749148,LOC112531922,LOC101748259,LOC112533256,LOC107053656,LOC112532978,LOC112530346,LOC101751708,LOC101752163,LOC107053051,LOC107054377,LOC107054990,LOC107055058,LOC101751452,LOC107054327,LOC112530194,LOC112531274,LOC112530939,LOC107051729,LOC107052858,LOC112533248,LOC107054907,LOC112531289,LOC107054178,LOC112532552…	Cbp/p300 interacting transactivator with Glu/Asp rich carboxy-terminal domain 4	regulation of nucleic acid-templated transcription	molecular function regulator
CLDN1	LOC107055278,LOC107054873,LOC107053900,LOC101749699,LOC112532313,LOC101751743,LOC101748697,LOC107052557,LOC112532097,LOC101751635,LOC101751371,LOC107054190,LOC107049242,LOC415472,LOC107049252,LOC107052751,MSTRG.3864,LOC107049235,LOC112531922,LOC101748259,LOC107055195,LOC107052542,LOC107053405,LOC769590,LOC112533256,LOC107055075,LOC101747446,LOC101751866,LOC101749934,LOC112532978,LOC107054405,LOC1…	Claudin 17 transcript variant x2	cellular component organization	protein binding
CLIC6	LOC107055278,LOC107053900,LOC101749699,LOC112532313,LOC101751743,LOC101748697,LOC107052557,LOC112532097,LOC101751635,LOC101751371,LOC107054190,LOC415472,LOC107052751,LOC101748259,LOC107052542,LOC107053405,LOC101747446,LOC101751866,LOC101749934,LOC107053703,LOC101752163,LOC112532669,LOC107054065,LOC101751884,LOC107055147,LOC112530194,LOC416951,LOC107052011,LOC112533248,LOC107054907,LOC107054178,LO…	Chloride intracellular channel 6	RNA-dependent DNA biosynthetic process	RNA-directed DNA polymerase activity
CLINT1	LOC101749699,LOC112532313,LOC107053235,LOC107055347,LOC101751371,LOC107049242,LOC415472,LOC107049252,LOC107052751,MSTRG.3864,LOC107049235,LOC101750715,LOC107055195,LOC107052542,LOC769590,LOC107053656,LOC101747446,LOC101751866,LOC101749934,LOC112530346,LOC112533489,LOC101752163,LOC107054065,LOC101749434,LOC107053051,LOC101751884,LOC107054835,LOC112532276,LOC107053180,LOC107053142,LOC107054377,LOC1…	Clathrin interactor 1	transport	Unknown
CMPK1	LOC107054873,LOC107053900,LOC101749699,LOC112532313,LOC101751371,LOC415472,LOC101750715,LOC107052542,LOC107053405,LOC769590,LOC107053656,LOC101747446,LOC101751866,LOC112530623,LOC112530346,LOC112533489,LOC101751708,LOC101752163,LOC107053051,LOC101751884,LOC107054835,LOC107053180,LOC107054990,LOC107054965,LOC107055058,LOC107054327,LOC107055147,LOC112530194,LOC112531274,LOC107052858,LOC416951,LOC10…	Cytidine/uridine monophosphate kinase 1	phosphorylation	anion binding
COMT	LOC101750362,LOC107053405,LOC112533256,LOC107055075,LOC112533489,LOC107054259,LOC112532276,LOC107051936,LOC112529997,LOC112530939,LOC107051729,LOC107053569,LOC107052011,LOC107053511,LOC107053208,LOC112533161,LOC107057439,LOC100858649,LOC112530948,LOC112530552,LOC112533514,LOC107054925,LOC112532479,LOC112533178,LOC112530919,LOC112532217,LOC107054756,LOC112533030,LOC107052740,LOC107053914,LOC107053…	Catechol-o-methyltransferase domain containing 1	organonitrogen compound metabolic process	metal ion binding
ACTN1	LOC107055278,LOC107054873,LOC101749699,LOC107054190,LOC107049242,LOC415472,LOC107049252,LOC107052751,MSTRG.3864,LOC107049235,LOC101749148,LOC112531922,LOC101748259,LOC107055195,LOC107055491,LOC769590,LOC112533256,LOC107055075,LOC101751866,LOC112530623,LOC107054405,LOC107053703,LOC100857473,LOC107054065,LOC101749434,LOC107054259,LOC107053051,LOC107054835,LOC112532276,LOC107053180,LOC107053142,LOC1…	Actinin alpha 1	organelle organization	protein binding
COPB2	LOC107055278,LOC107054873,LOC101749699,LOC112532313,LOC101748697,LOC101751371,LOC107054190,LOC107049242,LOC415472,LOC101750362,LOC107049252,LOC107052751,MSTRG.3864,LOC107049235,LOC101750715,LOC101749148,LOC112531922,LOC101748259,LOC107055195,LOC107052542,LOC107055491,LOC769590,LOC112533256,LOC107053656,LOC107055075,LOC101751866,LOC112530623,LOC112532978,LOC107054405,LOC112530346,LOC112533489,LOC1…	Coatomer protein complex subunit beta 2	organic substance transport	molecular_function
COPE	LOC107055278,LOC107054873,LOC101749699,LOC101751743,LOC101748697,LOC101751371,LOC107054190,LOC107049242,LOC415472,LOC107049252,LOC107052751,MSTRG.3864,LOC107049235,LOC101750715,LOC101749148,LOC101748259,LOC107055195,LOC107055491,LOC769590,LOC112533256,LOC107055075,LOC101751866,LOC112532978,LOC107054405,LOC101752163,LOC100857473,LOC107054906,LOC107054065,LOC101749434,LOC107053051,LOC112532276,LOC1…	Coatomer protein complex subunit epsilon	transport	molecular_function
COX4I1	LOC107055278,LOC107054873,LOC107053900,LOC101749699,LOC101751743,LOC101748697,LOC107052557,LOC107053235,LOC112532097,LOC101751635,LOC107055347,LOC101751371,LOC107054190,LOC415472,LOC101750362,LOC107052751,LOC101749148,LOC101748259,LOC107052542,LOC107053405,LOC107055491,LOC769590,LOC112533256,LOC101747446,LOC101751866,LOC101749934,LOC112530623,LOC107054405,LOC112532669,LOC100857473,LOC107054065,LO…	Cytochrome c oxidase subunit 4i1 transcript variant x1	phosphorylation	transporter activity
CPD	LOC107055278,LOC107054873,LOC101749699,LOC107053235,LOC107055347,LOC107049242,LOC101750362,LOC107049252,MSTRG.3864,LOC107049235,LOC101750715,LOC101749148,LOC112531922,LOC107053405,LOC107055491,LOC112533256,LOC101747446,LOC101749934,LOC112530623,LOC107054405,LOC112533489,LOC101751708,LOC101752163,LOC112532669,LOC107054906,LOC107054259,LOC107053051,LOC101751884,LOC112532276,LOC107053180,LOC10705193…	Glycerophosphocholine phosphodiesterase 1 transcript variant x5	gene expression	metal ion binding
CREB3L1	LOC101749699,LOC101748697,LOC107049242,LOC107049252,LOC107052751,MSTRG.3864,LOC107049235,LOC107053405,LOC769590,LOC112533256,LOC107055075,LOC107054405,LOC107053703,LOC100857473,LOC101749434,LOC107054259,LOC107053051,LOC112532276,LOC107051936,LOC107054377,LOC107054990,LOC107054327,LOC112529997,LOC112530939,LOC107051729,LOC107052858,LOC112533248,LOC112531289,LOC112532552,LOC107055316,LOC112531285,L…	cAMP responsive element binding protein 3 like 1 transcript variant X3	regulation of nucleic acid-templated transcription	nucleic acid binding
CRELD2	LOC107055278,LOC107054873,LOC101749699,LOC112532313,LOC101751371,LOC107054190,LOC415472,LOC101750715,LOC101749148,LOC101748259,LOC107055491,LOC769590,LOC112533256,LOC107053656,LOC112530346,LOC101751708,LOC101752163,LOC101749434,LOC107054259,LOC107053051,LOC112532276,LOC107054990,LOC107054965,LOC107055058,LOC101751452,LOC107054327,LOC107055147,LOC112530194,LOC112530939,LOC107051729,LOC107052858,LO…	Cysteine rich with egf like domains 2	RNA-dependent DNA biosynthetic process	RNA-directed DNA polymerase activity
CSRP3	LOC107055278,LOC107054873,LOC101749699,LOC107053235,LOC107054190,LOC107049242,LOC415472,LOC101750362,LOC107049252,LOC107052751,MSTRG.3864,LOC107049235,LOC101750715,LOC101749148,LOC101748323,LOC112531922,LOC101748259,LOC107055195,LOC107053405,LOC107055491,LOC769590,LOC112533256,LOC107055075,LOC101751866,LOC112530623,LOC107054405,LOC112530346,LOC107053703,LOC101751708,LOC101752163,LOC100857473,LOC1…	Cysteine and glycine rich protein 3	Unknown	metal ion binding
AGR2	LOC101749699,LOC112532313,LOC107053235,LOC101751635,LOC107049242,LOC107049252,LOC107052751,MSTRG.3864,LOC107049235,LOC107055195,LOC107052542,LOC107053405,LOC769590,LOC112533256,LOC107055075,LOC107053703,LOC100857473,LOC107054259,LOC107053051,LOC107054835,LOC107053180,LOC101750184,LOC107054965,LOC101750579,LOC107055147,LOC112531274,LOC107055063,LOC112531289,LOC112532552,LOC107053792,LOC107053421,L…	Anterior gradient 2 protein disulphide isomerase family member	system development	protein binding
CYP2D6	LOC101749699,LOC101751743,LOC101748697,LOC112532097,LOC101751635,LOC107049242,LOC101750362,LOC107049252,LOC107052751,MSTRG.3864,LOC107049235,LOC112531922,LOC107055195,LOC107052542,LOC107053405,LOC769590,LOC112533256,LOC107055075,LOC112530623,LOC112530346,LOC107053703,LOC112532669,LOC100857473,LOC107054065,LOC101749434,LOC107054259,LOC107053051,LOC107054835,LOC112532276,LOC107053180,LOC101750184,L…	Cytochrome p450 family 2 subfamily d member 6	cellular response to chemical stimulus	metal ion binding
DAD1	LOC101749699,LOC107053235,LOC112532097,LOC101751635,LOC107055347,LOC107049242,LOC107049252,LOC107052751,MSTRG.3864,LOC107049235,LOC101749148,LOC107055195,LOC107052542,LOC107053405,LOC107055491,LOC769590,LOC112533256,LOC107055075,LOC101751866,LOC101749934,LOC112532978,LOC107054405,LOC112533489,LOC107053703,LOC101752163,LOC100857473,LOC107054906,LOC101749434,LOC107054259,LOC107053051,LOC112531784,L…	SDA1 domain containing 1	RNA-dependent DNA biosynthetic process	RNA-directed DNA polymerase activity
DAP	LOC107054873,LOC107053900,LOC101749699,LOC112532313,LOC107053235,LOC101751635,LOC107055347,LOC101751371,LOC107049242,LOC415472,LOC107049252,LOC107052751,MSTRG.3864,LOC107049235,LOC101750715,LOC101749148,LOC107055195,LOC107052542,LOC769590,LOC112533256,LOC107053656,LOC107055075,LOC101751866,LOC112530346,LOC112533489,LOC107053703,LOC101751708,LOC101752163,LOC100857473,LOC101749434,LOC107054259,LOC1…	Ganglioside induced differentiation associated protein 2	RNA-dependent DNA biosynthetic process	RNA-directed DNA polymerase activity
DIO2	LOC101749699,LOC101751371,LOC101749148,LOC107055195,LOC107053405,LOC769590,LOC112533256,LOC107055075,LOC101747446,LOC101751866,LOC101749934,LOC112532978,LOC107054405,LOC112532669,LOC107054906,LOC107054065,LOC101749434,LOC107054259,LOC107053051,LOC112531784,LOC101751884,LOC112532276,LOC107054990,LOC107054965,LOC107055058,LOC107054327,LOC112529997,LOC107056831,LOC107051850,LOC112530939,LOC107051729…	Iodothyronine deiodinase 2 transcript variant 1	organonitrogen compound metabolic process	catalytic activity
DOCK8	LOC107055278,LOC107054873,LOC101749699,LOC112532313,LOC101751371,LOC107054190,LOC415472,LOC101749148,LOC101748323,LOC101748259,LOC112533256,LOC107053656,LOC101747446,LOC101751866,LOC101749934,LOC112532978,LOC112530346,LOC101751708,LOC101752163,LOC107054065,LOC107053051,LOC112531784,LOC101751884,LOC107054990,LOC107055058,LOC101751452,LOC107054327,LOC107056831,LOC107055147,LOC112530194,LOC112530939…	Dedicator of cytokinesis 8 transcript variant X1	RNA-dependent DNA biosynthetic process	RNA-directed DNA polymerase activity
DSP	LOC107055278,LOC107054873,LOC107053900,LOC101749699,LOC112532313,LOC101751743,LOC101748697,LOC107052557,LOC112532097,LOC101751635,LOC101751371,LOC107054190,LOC415472,LOC101748259,LOC107052542,LOC107053405,LOC769590,LOC101747446,LOC101751866,LOC101749934,LOC107053703,LOC101752163,LOC112532669,LOC107054065,LOC101751884,LOC112532276,LOC107054377,LOC107055147,LOC112530194,LOC416951,LOC107052240,LOC10…	CTD small phosphatase like transcript variant X2	cellular protein modification process	protein binding
AKR1B10L2	LOC107055278,LOC107054873,LOC107053900,LOC101749699,LOC112532313,LOC101751743,LOC101748697,LOC107052557,LOC112532097,LOC101751635,LOC101751371,LOC107054190,LOC107049242,LOC415472,LOC107049252,LOC107052751,MSTRG.3864,LOC107049235,LOC101748259,LOC107055195,LOC107052542,LOC107053405,LOC769590,LOC101747446,LOC101751866,LOC101749934,LOC107053703,LOC101752163,LOC112532669,LOC100857473,LOC107054065,LOC1…	Aldo-keto reductase family 1 member b10-like 2	cellular metabolic process	anion binding
DSTN	LOC107055278,LOC107054873,LOC101749699,LOC112532313,LOC101751743,LOC101748697,LOC107052557,LOC101751371,LOC107054190,LOC107049242,LOC415472,LOC107049252,LOC107052751,MSTRG.3864,LOC107049235,LOC101750715,LOC101749148,LOC101748259,LOC107055195,LOC107052542,LOC107055491,LOC769590,LOC112533256,LOC107053656,LOC107055075,LOC101747446,LOC101751866,LOC107054405,LOC112530346,LOC112533489,LOC107053703,LOC1…	Destrin actin depolymerizing factor	organelle organization	protein binding
DUSP7	LOC107055278,LOC107054873,LOC101749699,LOC112532313,LOC101748697,LOC107053235,LOC107055347,LOC101751371,LOC107054190,LOC415472,LOC101750362,LOC107052751,LOC101749148,LOC101748259,LOC107055195,LOC107055491,LOC769590,LOC112533256,LOC107053656,LOC107055075,LOC101751866,LOC112530623,LOC112530346,LOC107053703,LOC101751708,LOC101752163,LOC112532669,LOC100857473,LOC107054906,LOC101749434,LOC107054259,LO…	Dual specificity phosphatase 7 transcript variant x1	cellular protein modification process	hydrolase activity
EEF1A1	LOC107055278,LOC107054873,LOC101749699,LOC112532313,LOC112532097,LOC101751635,LOC101751371,LOC107054190,LOC101750362,LOC107049252,LOC107052751,MSTRG.3864,LOC101750715,LOC101749148,LOC101748259,LOC107055195,LOC107053405,LOC107055491,LOC769590,LOC112533256,LOC107055075,LOC101747446,LOC101749934,LOC112530623,LOC107054405,LOC107053703,LOC101751708,LOC112532669,LOC100857473,LOC107054906,LOC107054065,L…	Eukaryotic translation elongation factor 1 alpha 1	Unknown	heterocyclic compound binding
EGR1	LOC107055278,LOC107054873,LOC107053900,LOC101749699,LOC101751743,LOC101748697,LOC107052557,LOC112532097,LOC101751635,LOC107055347,LOC101751371,LOC107054190,LOC107049242,LOC415472,LOC107049252,LOC107052751,MSTRG.3864,LOC107049235,LOC101749148,LOC101748259,LOC107055195,LOC107055491,LOC769590,LOC112533256,LOC107053656,LOC107055075,LOC101747446,LOC101751866,LOC101752163,LOC112532669,LOC100857473,LOC1…	Target of EGR1 member 1 (nuclear)	regulation of nucleic acid-templated transcription	metal ion binding
ALDH18A1	LOC107054873,LOC112532313,LOC101751371,LOC415472,LOC101749148,LOC112533256,LOC112532978,LOC112530346,LOC101751708,LOC101752163,LOC101749434,LOC107054259,LOC107053051,LOC107054990,LOC107055058,LOC101751452,LOC107054327,LOC112530194,LOC112531274,LOC112530939,LOC107051729,LOC107052858,LOC112533248,LOC107054907,LOC112531289,LOC107054178,LOC112532552,LOC107053421,LOC112531285,LOC107051247,LOC107054070…	Aldehyde dehydrogenase 18 family member a1 transcript variant x10	metabolic process	catalytic activity
EMP1	LOC107055278,LOC107054873,LOC101749699,LOC112532313,LOC101748697,LOC107053235,LOC107055347,LOC101751371,LOC107054190,LOC107049242,LOC415472,LOC101750362,LOC107049252,LOC107052751,MSTRG.3864,LOC107049235,LOC101749148,LOC112531922,LOC101748259,LOC107055195,LOC107052542,LOC107053405,LOC107055491,LOC769590,LOC112533256,LOC107053656,LOC107055075,LOC101751866,LOC101749934,LOC112530623,LOC112532978,LOC1…	Epithelial membrane protein 1	cellular component organization	Unknown
ERP44	LOC101749699,LOC101748697,LOC107053235,LOC107055347,LOC101751371,LOC107054190,LOC107049242,LOC415472,LOC107049252,LOC107052751,MSTRG.3864,LOC107049235,LOC101750715,LOC101748259,LOC107055195,LOC107052542,LOC769590,LOC112533256,LOC107053656,LOC107055075,LOC101747446,LOC101751866,LOC101749934,LOC112530346,LOC112533489,LOC101752163,LOC112532669,LOC100857473,LOC107054065,LOC101749434,LOC107053051,LOC1…	Endoplasmic reticulum protein 44	phosphorylation	transferase activity, transferring phosphorus-containing groups
EXFABP	LOC107055278,LOC107054873,LOC101749699,LOC112532313,LOC101748697,LOC107053235,LOC107055347,LOC107054190,LOC415472,LOC101750362,LOC101749148,LOC101748259,LOC107055491,LOC769590,LOC112533256,LOC107053656,LOC101749934,LOC112530623,LOC112530346,LOC107053703,LOC101751708,LOC101752163,LOC112532669,LOC100857473,LOC107054906,LOC101749434,LOC107054259,LOC107053051,LOC101751884,LOC112532276,LOC107053142,LO…	Extracellular fatty acid-binding protein	ion transport	anion binding
ANGPTL7	LOC107055278,LOC107054873,LOC101749699,LOC112532313,LOC101751371,LOC107054190,LOC415472,LOC101750715,LOC101749148,LOC101748259,LOC107052542,LOC107055491,LOC769590,LOC112533256,LOC107053656,LOC112530346,LOC112533489,LOC101751708,LOC101752163,LOC112532669,LOC100857473,LOC101749434,LOC107054259,LOC107053051,LOC112532276,LOC107054377,LOC107054990,LOC107054965,LOC107055058,LOC101751452,LOC107054327,LO…	Angiopoietin like 7 transcript variant x1	cellular component organization	protein binding
FAM3C	LOC101749699,LOC112532313,LOC101751635,LOC107055347,LOC101751371,LOC107049242,LOC415472,LOC107049252,LOC107052751,MSTRG.3864,LOC107049235,LOC101750715,LOC107055195,LOC107052542,LOC769590,LOC112533256,LOC107055075,LOC101751866,LOC112530346,LOC112533489,LOC101751708,LOC101752163,LOC100857473,LOC101749434,LOC107053051,LOC107054835,LOC112532276,LOC107053180,LOC101750184,LOC107054377,LOC107054990,LOC1…	Family with sequence similarity 3 member c	RNA-dependent DNA biosynthetic process	RNA-directed DNA polymerase activity
FGL2	LOC107055278,LOC107054873,LOC101749699,LOC112532313,LOC101751743,LOC101748697,LOC107052557,LOC112532097,LOC101751635,LOC107055347,LOC101751371,LOC107054190,LOC107049242,LOC415472,LOC107049252,LOC107052751,MSTRG.3864,LOC107049235,LOC101750715,LOC101749148,LOC112531922,LOC101748259,LOC107055195,LOC107055491,LOC769590,LOC112533256,LOC107053656,LOC107055075,LOC101747446,LOC101751866,LOC101749934,LOC1…	Fibrinogen like 2	organonitrogen compound metabolic process	protein binding
FMOD	LOC107055278,LOC107054873,LOC101749699,LOC107053235,LOC107055347,LOC107054190,LOC415472,LOC101750362,LOC107049252,LOC107052751,LOC101749148,LOC101748259,LOC107055195,LOC107053405,LOC107055491,LOC769590,LOC112533256,LOC107053656,LOC107055075,LOC101751866,LOC101749934,LOC112530623,LOC107054405,LOC112530346,LOC107053703,LOC101751708,LOC101752163,LOC112532669,LOC100857473,LOC107054906,LOC101749434,LO…	Fibromodulin	cellular component organization	Unknown
GAL3ST2	LOC101749699,LOC112532313,LOC107053235,LOC101751635,LOC107049242,LOC107049252,LOC107052751,MSTRG.3864,LOC107049235,LOC107055195,LOC769590,LOC112533256,LOC107055075,LOC100857473,LOC101749434,LOC107054259,LOC107053051,LOC112532276,LOC101750184,LOC107055147,LOC107055063,LOC112531289,LOC112532552,LOC107053792,LOC112531285,LOC107054799,LOC107053511,LOC107052357,LOC101749705,LOC416082,LOC112533161,LOC1…	Galactose-3-o-sulfotransferase 2 transcript variant x2	organonitrogen compound metabolic process	hydrolase activity
GALNT1	LOC101749699,LOC112532313,LOC107055347,LOC101751371,LOC415472,LOC101750715,LOC107052542,LOC107055491,LOC769590,LOC112533256,LOC112530346,LOC112533489,LOC101751708,LOC101752163,LOC107053051,LOC107053142,LOC107054990,LOC107054965,LOC107055058,LOC107054327,LOC107055147,LOC112530194,LOC107051850,LOC112531274,LOC107052858,LOC107052240,LOC107055063,LOC107052011,LOC112533248,LOC107054907,LOC112531289,LO…	Polypeptide n-acetylgalactosaminyltransferase 11 transcript variant x4	cellular protein modification process	transferase activity
LRRC26	LOC107054873,LOC101749699,LOC112532313,LOC107053235,LOC107055347,LOC107049242,LOC107049252,LOC107052751,MSTRG.3864,LOC107049235,LOC101749148,LOC107055195,LOC769590,LOC107055075,LOC112532978,LOC112530346,LOC101751708,LOC100857473,LOC101749434,LOC107053051,LOC107054835,LOC112532276,LOC107053180,LOC107054990,LOC107054965,LOC107055058,LOC101751452,LOC107054327,LOC107055147,LOC112531274,LOC107052858,L…	Leucine rich repeat containing 26	ion transport	protein binding
ARHGEF38	LOC112532313,LOC101751743,LOC101748697,LOC107052557,LOC107053235,LOC112532097,LOC101751635,LOC101751371,LOC107049242,LOC415472,LOC107049252,LOC107052751,MSTRG.3864,LOC107049235,LOC101750715,LOC107052542,LOC107053405,LOC107055075,LOC101747446,LOC101751866,LOC101749934,LOC107053703,LOC112532669,LOC100857473,LOC107054065,LOC107054259,LOC101751884,LOC107054835,LOC101750184,LOC101750579,LOC107055063,L…	Rho guanine nucleotide exchange factor 38 transcript variant X1	Unknown	protein binding
SERPINB2	LOC112532313,LOC101751743,LOC101748697,LOC107053235,LOC101751635,LOC107049242,LOC107049252,LOC107052751,MSTRG.3864,LOC107049235,LOC769590,LOC112533256,LOC107055075,LOC100857473,LOC107054259,LOC107053180,LOC101750184,LOC107055063,LOC112531289,LOC107053792,LOC107054799,LOC107053511,LOC107052357,LOC101749705,LOC416082,LOC112533271,LOC100858649,LOC112532479,LOC107054149,LOC112532217,LOC112533030,LOC1…	Serpin family b member 2	cellular protein metabolic process	molecular function regulator
F5	LOC112532313,LOC101751743,LOC101748697,LOC112532097,LOC101751635,LOC101751371,LOC107049242,LOC107049252,LOC107052751,MSTRG.3864,LOC107049235,LOC101750715,LOC107052542,LOC107053405,LOC112533256,LOC107055075,LOC101747446,LOC101751866,LOC101749934,LOC107053703,LOC112532669,LOC100857473,LOC107054065,LOC107054259,LOC107054835,LOC107053180,LOC101750184,LOC101750579,LOC107055063,LOC107052011,LOC11253324…	Coagulation factor v transcript variant x3	regulation of nucleic acid-templated transcription	metal ion binding
CALR	LOC101749699,LOC107053235,LOC107055347,LOC101751371,LOC107049242,LOC415472,LOC107049252,LOC107052751,MSTRG.3864,LOC107049235,LOC101750715,LOC107052542,LOC769590,LOC107053656,LOC101747446,LOC101751866,LOC101749934,LOC112530623,LOC112530346,LOC112533489,LOC101752163,LOC107054065,LOC107053051,LOC101751884,LOC107054835,LOC107053180,LOC107053142,LOC107054990,LOC107054965,LOC107055147,LOC112530194,LOC1…	Calreticulin 3	Unknown	metal ion binding
DDX5	LOC101749699,LOC101751743,LOC101748697,LOC107053235,LOC112532097,LOC101751635,LOC101751371,LOC107054190,LOC415472,LOC101750362,LOC107052542,LOC107053405,LOC769590,LOC101747446,LOC101751866,LOC101749934,LOC112530623,LOC112533489,LOC101752163,LOC112532669,LOC107054065,LOC107054259,LOC101751884,LOC107055147,LOC416951,LOC107052011,LOC112533248,LOC107054907,LOC107055316,LOC107053120,LOC101747742,LOC10…	DEAD-box helicase 59 transcript variant X1	regulation of nucleic acid-templated transcription	anion binding
ELF3	LOC107053900,LOC101749699,LOC101751743,LOC107052557,LOC107053235,LOC112532097,LOC101751635,LOC107055347,LOC107049242,LOC107049252,LOC107049235,LOC107052542,LOC769590,LOC112530346,LOC112533489,LOC107054906,LOC101749434,LOC107053051,LOC112532276,LOC107054990,LOC107054965,LOC107054327,LOC107055147,LOC112531274,LOC112531289,LOC112532552,LOC107053120,LOC112531285,LOC112533473,LOC107054807,LOC112533161…	CUGBP Elav-like family member 3	regulation of nucleic acid-templated transcription	nucleic acid binding
ETV6	LOC112532313,LOC101751743,LOC101748697,LOC112532097,LOC101751371,LOC107054190,LOC415472,LOC101750715,LOC101747446,LOC101751866,LOC101749934,LOC101752163,LOC112532669,LOC107054065,LOC107054259,LOC101751884,LOC107055147,LOC112530194,LOC416951,LOC107052011,LOC112533248,LOC107054907,LOC107054178,LOC107055316,LOC107053120,LOC101747742,LOC107054799,LOC107054070,LOC107054807,LOC107053005,LOC107055173,LO…	ETS variant 6 transcript variant X1	regulation of nucleic acid-templated transcription	nucleic acid binding
FAM46A	LOC107055278,LOC107054873,LOC107055347,LOC101748259,LOC107055491,LOC101751866,LOC112530623,LOC112530346,LOC107051936,LOC107053142,LOC107055058,LOC101750579,LOC112530194,LOC107052858,LOC107052240,LOC107051247,LOC101748095,LOC101751181,LOC107052639,LOC112532217,LOC112533030,LOC107054098,LOC107051880,LOC107052301,LOC107055373,LOC107053687,LOC112532348,LOC107054447,LOC112533003,LOC107051705,LOC101750…	Family with sequence similarity 46 member a transcript variant x1	Unknown	nucleotidyltransferase activity
SEC61A1	LOC112532313,LOC101751743,LOC107052557,LOC112532097,LOC101751635,LOC101751371,LOC415472,LOC112531922,LOC101748259,LOC101747446,LOC101749934,LOC112532669,LOC107054065,LOC107054259,LOC101751884,LOC107053180,LOC107054377,LOC112530194,LOC107053569,LOC107052011,LOC107054907,LOC107054178,LOC107053120,LOC101747742,LOC101747295,LOC101749705,LOC107054070,LOC107054807,LOC107055173,LOC112533271,LOC107054444…	Sec61 translocon alpha 1 subunit	organic substance transport	Unknown
EFHD1	LOC107049252,LOC112531922,LOC101749434,LOC107054259,LOC101750184,LOC107054377,LOC112531289,LOC107052357,LOC101747295,LOC101749705,LOC416082,LOC107057439,LOC101750482,LOC107051202,LOC107054444,LOC112530948,LOC112533514,LOC112532479,LOC112532217,LOC101747766,LOC101748834,LOC768995,LOC107051611,LOC112531490,LOC107053397,LOC107054271,LOC112531762,LOC107053867,LOC112530361,LOC100858470,LOC107051782,LO…	EF-hand domain family member D1	cellular component organization	metal ion binding
TXNDC5	LOC107055278,LOC107054873,LOC101751743,LOC107054190,LOC415472,LOC101750715,LOC101749148,LOC101748323,LOC101748259,LOC107055491,LOC112533256,LOC107053656,LOC112530346,LOC101751708,LOC101752163,LOC112532669,LOC107053142,LOC107054990,LOC107055058,LOC101751452,LOC107054327,LOC112530194,LOC112530939,LOC107051729,LOC107052858,LOC107052240,LOC107053569,LOC107053120,LOC112531285,LOC112533161,LOC107057439…	Thioredoxin domain containing 5 transcript variant x1	homeostatic process	catalytic activity, acting on a protein
EDF1	LOC112532313,LOC415472,LOC101750715,LOC101748323,LOC107055195,LOC769590,LOC112530623,LOC112530346,LOC101751708,LOC101752163,LOC107054990,LOC107054965,LOC107055147,LOC112530194,LOC107052858,LOC107053569,LOC107055063,LOC107054907,LOC112531289,LOC112532552,LOC107053792,LOC112531285,LOC101748095,LOC107054807,LOC101750482,LOC107052639,LOC101750361,LOC112533178,LOC112530919,LOC107054756,LOC107053348,LO…	Endothelial differentiation related factor 1	Unknown	nucleic acid binding
LOC107051636	LOC107053900,LOC112532313,LOC101751743,LOC101748697,LOC107052557,LOC112532097,LOC101751635,LOC107055347,LOC101751371,LOC107054190,LOC415472,LOC107052542,LOC107053405,LOC101747446,LOC101751866,LOC101749934,LOC107053703,LOC112532669,LOC107054065,LOC107054259,LOC101751884,LOC101750184,LOC101750579,LOC416951,LOC107052011,LOC112533248,LOC107054907,LOC107054178,LOC107055316,LOC107053120,LOC107053792,LO…	Uncharacterized LOC107051636	organonitrogen compound metabolic process	metal ion binding
PSCA	LOC107055278,LOC107053900,LOC101749699,LOC112532313,LOC101751743,LOC101748697,LOC107052557,LOC112532097,LOC101751635,LOC101751371,LOC107054190,LOC415472,LOC101748259,LOC107052542,LOC107053405,LOC101747446,LOC101751866,LOC101749934,LOC107053703,LOC101752163,LOC112532669,LOC107054065,LOC101751884,LOC101750579,LOC107055147,LOC416951,LOC107052011,LOC112533248,LOC107054907,LOC107055316,LOC107053120,LO…	Prostate stem cell antigen	cellular protein modification process	protein binding
SRPRB	LOC107055278,LOC107054873,LOC112532313,LOC101751743,LOC101748697,LOC107053235,LOC112532097,LOC101751635,LOC107055347,LOC101751371,LOC107049242,LOC415472,LOC107049252,MSTRG.3864,LOC107049235,LOC101748259,LOC107052542,LOC101747446,LOC101749934,LOC112532669,LOC107054065,LOC101750184,LOC107054377,LOC107055058,LOC101751452,LOC112530939,LOC107051729,LOC107053569,LOC107054907,LOC107054178,LOC107053120,L…	SRP receptor beta subunit	Unknown	anion binding
EPCAM	LOC107055278,LOC107053900,LOC101749699,LOC112532313,LOC101751743,LOC101748697,LOC107052557,LOC112532097,LOC101751635,LOC107055347,LOC101751371,LOC107054190,LOC415472,LOC101748259,LOC107052542,LOC107053405,LOC101747446,LOC101751866,LOC101749934,LOC107053703,LOC101752163,LOC112532669,LOC107054065,LOC101751884,LOC101750579,LOC107055147,LOC112530194,LOC416951,LOC107052011,LOC112533248,LOC107054907,LO…	Epithelial cell adhesion molecule	cellular process	protein binding
GNPNAT1	LOC107055278,LOC107054873,LOC107055347,LOC101751371,LOC107054190,LOC101749148,LOC101748259,LOC107055491,LOC112533256,LOC107053656,LOC101747446,LOC101749934,LOC112530623,LOC112533489,LOC112532669,LOC107054065,LOC107054259,LOC107053142,LOC107054990,LOC107055058,LOC101751452,LOC107054327,LOC101750579,LOC112530939,LOC107051729,LOC107052858,LOC107052240,LOC107052011,LOC107053120,LOC101748095,LOC107054…	Glucosamine-phosphate n-acetyltransferase 1 transcript variant x2	organic cyclic compound biosynthetic process	protein binding
GRHL1	LOC107053900,LOC112532313,LOC101751743,LOC101748697,LOC107052557,LOC112532097,LOC101751635,LOC101751371,LOC107049242,LOC107049252,LOC107052751,MSTRG.3864,LOC107049235,LOC107055195,LOC107052542,LOC107053405,LOC769590,LOC107055075,LOC101747446,LOC101749934,LOC107053703,LOC112532669,LOC107054065,LOC107054259,LOC107053051,LOC101751884,LOC107054835,LOC101750184,LOC107054327,LOC101750579,LOC107055063,L…	Grainyhead like transcription factor 1 transcript variant x2	regulation of nucleic acid-templated transcription	molecular function regulator
LOC100859106	LOC107053900,LOC112532313,LOC101751743,LOC101748697,LOC107052557,LOC112532097,LOC101751635,LOC101751371,LOC107054190,LOC415472,LOC107052542,LOC107053405,LOC101747446,LOC101751866,LOC101749934,LOC107053703,LOC112532669,LOC107054065,LOC101750579,LOC416951,LOC107052011,LOC112533248,LOC107054907,LOC107055316,LOC107053120,LOC107053792,LOC101747742,LOC101749705,LOC107054070,LOC107054807,LOC107055173,LO…	Envelope glycoprotein gp95-like	organonitrogen compound metabolic process	metal ion binding
LOC107050476	LOC107053900,LOC112532313,LOC101751743,LOC101748697,LOC107052557,LOC112532097,LOC101751635,LOC107055347,LOC101751371,LOC107054190,LOC415472,LOC107052542,LOC107053405,LOC101747446,LOC101751866,LOC101749934,LOC107053703,LOC112532669,LOC107054065,LOC101750579,LOC416951,LOC107052011,LOC112533248,LOC107054907,LOC107055316,LOC107053120,LOC107053792,LOC107053421,LOC101747742,LOC101749705,LOC107054070,LO…	Uncharacterized LOC107050476	organonitrogen compound metabolic process	metal ion binding
LOC107052288	LOC107055278,LOC107053900,LOC112532313,LOC101751743,LOC101748697,LOC107052557,LOC112532097,LOC101751635,LOC107055347,LOC101751371,LOC107054190,LOC415472,LOC107052542,LOC107053405,LOC101747446,LOC101751866,LOC101749934,LOC107053703,LOC112532669,LOC107054065,LOC101750184,LOC101750579,LOC416951,LOC107052011,LOC112533248,LOC107054907,LOC107055316,LOC107053120,LOC107053792,LOC101747742,LOC101749705,LO…	Uncharacterized LOC107052288	organonitrogen compound metabolic process	metal ion binding
LOC112530484	LOC107053900,LOC112532313,LOC101751743,LOC101748697,LOC107052557,LOC112532097,LOC101751635,LOC107055347,LOC101751371,LOC107054190,LOC415472,LOC107052542,LOC107053405,LOC101747446,LOC101751866,LOC101749934,LOC107053703,LOC112532669,LOC107054065,LOC101750579,LOC416951,LOC107052011,LOC112533248,LOC107054907,LOC107055316,LOC107053120,LOC107053792,LOC101747742,LOC107054070,LOC107054807,LOC107055173,LO…	Uncharacterized LOC112530484	organonitrogen compound metabolic process	metal ion binding
LOC112531814	LOC107053900,LOC112532313,LOC101751743,LOC101748697,LOC107052557,LOC107053235,LOC112532097,LOC101751635,LOC107055347,LOC101751371,LOC107054190,LOC107052542,LOC107053405,LOC101747446,LOC101751866,LOC101749934,LOC107053703,LOC112532669,LOC107054065,LOC101750184,LOC101750579,LOC416951,LOC107052011,LOC107054907,LOC107055316,LOC107053120,LOC107053792,LOC101747742,LOC112533473,LOC107054070,LOC107054807…	Uncharacterized LOC112531814	organonitrogen compound metabolic process	metal ion binding
LOC112532140	LOC107053900,LOC112532313,LOC101751743,LOC101748697,LOC107052557,LOC112532097,LOC101751635,LOC107055347,LOC101751371,LOC107054190,LOC415472,LOC107052542,LOC107053405,LOC101747446,LOC101751866,LOC101749934,LOC107053703,LOC112532669,LOC107054065,LOC101750184,LOC101750579,LOC416951,LOC107052011,LOC107054907,LOC107055316,LOC107053120,LOC107053792,LOC107053421,LOC101747742,LOC101749705,LOC107054070,LO…	Uncharacterized LOC112532140	organonitrogen compound metabolic process	metal ion binding
NR4A2	LOC107053900,LOC112532313,LOC101751743,LOC101748697,LOC107052557,LOC112532097,LOC101751635,LOC101751371,LOC107054190,LOC107052542,LOC107053405,LOC101747446,LOC101751866,LOC101749934,LOC107053703,LOC112532669,LOC107054065,LOC101750579,LOC416951,LOC107052011,LOC112533248,LOC107054907,LOC107055316,LOC107053120,LOC107053792,LOC101747742,LOC101749705,LOC107054070,LOC107054807,LOC107055173,LOC112533271…	Nuclear receptor subfamily 4 group a member 2 transcript variant x2	regulation of nucleic acid-templated transcription	metal ion binding
SLC31A1	LOC101751743,LOC101748697,LOC112532097,LOC101751635,LOC101751371,LOC415472,LOC101750715,LOC101749148,LOC107052542,LOC107055491,LOC112533256,LOC101747446,LOC101751866,LOC101749934,LOC112530623,LOC101752163,LOC112532669,LOC107054065,LOC101749434,LOC107054259,LOC107053051,LOC101751884,LOC107054990,LOC107054327,LOC112530194,LOC112530939,LOC107052858,LOC107052011,LOC107054907,LOC107055316,LOC107053120…	Solute carrier family 31 member 1 transcript variant 4	ion transport	transporter activity
DNAJC10	LOC112532313,LOC101751743,LOC107054190,LOC107049242,LOC415472,LOC107049252,LOC107052751,MSTRG.3864,LOC107049235,LOC101750715,LOC107052542,LOC107055075,LOC101747446,LOC101751866,LOC112530346,LOC101751708,LOC107054065,LOC107054990,LOC107054327,LOC112530194,LOC107052858,LOC107054907,LOC107055316,LOC107053120,LOC107052357,LOC101748095,LOC416082,LOC107055173,LOC107052639,LOC112532479,LOC112532217,LOC4…	DnaJ heat shock protein family (Hsp40) member C10	homeostatic process	Unknown
IMPAD1	LOC107055278,LOC107054873,LOC107053235,LOC101751635,LOC107055347,LOC101751371,LOC101750715,LOC101749148,LOC101748259,LOC107052542,LOC107055491,LOC107053656,LOC101749934,LOC112530623,LOC112530346,LOC112533489,LOC101752163,LOC101751884,LOC107053142,LOC107055058,LOC101751452,LOC107054327,LOC101750579,LOC107055147,LOC112530194,LOC112531274,LOC112530939,LOC107051729,LOC107052858,LOC107052240,LOC107055…	Inositol monophosphatase domain containing 1 transcript variant x2	phosphorylation	Unknown
NET1	LOC107055278,LOC107054873,LOC101748697,LOC101751635,LOC107055347,LOC107054190,LOC415472,LOC101749148,LOC101748259,LOC107055491,LOC112533256,LOC107053656,LOC101749434,LOC107054259,LOC107051936,LOC107053142,LOC107054990,LOC107055058,LOC101751452,LOC107054327,LOC101750579,LOC112530939,LOC107051729,LOC107052858,LOC416951,LOC107052240,LOC107052011,LOC107055316,LOC112533161,LOC107057439,LOC107054636,LO…	Neuroepithelial cell transforming 1 transcript variant x1	regulation of signal transduction	protein binding
JCHAIN	LOC101749699,LOC107053235,LOC101751371,LOC107049242,LOC415472,LOC107049252,LOC107052751,MSTRG.3864,LOC107049235,LOC107055195,LOC769590,LOC107053656,LOC112532978,LOC107054405,LOC112530346,LOC101751708,LOC107054906,LOC101749434,LOC107053051,LOC112531784,LOC112532276,LOC107054990,LOC107055058,LOC101751452,LOC107054327,LOC107056831,LOC107055147,LOC112530194,LOC112531274,LOC107051729,LOC107052858,LOC1…	Joining chain of multimeric iga and igm	cellular component organization	anion binding
FAM110C	LOC101748697,LOC101751635,LOC107055347,LOC107049242,LOC415472,LOC107049252,LOC107052751,MSTRG.3864,LOC107049235,LOC107052542,LOC769590,LOC112533256,LOC107055075,LOC112530346,LOC101751708,LOC101752163,LOC107054065,LOC107054835,LOC107053180,LOC101750184,LOC107054990,LOC107054327,LOC107055147,LOC112530194,LOC107052858,LOC107055063,LOC112531289,LOC112532552,LOC107055316,LOC107053792,LOC112531285,LOC1…	Family with sequence similarity 110 member c	cellular component organization	protein binding
IRF8	LOC107055278,LOC107054873,LOC107055347,LOC107054190,LOC101749148,LOC101748259,LOC107055491,LOC112533256,LOC107053656,LOC112530623,LOC107051936,LOC107053142,LOC107054990,LOC107055058,LOC101751452,LOC107054327,LOC101750579,LOC112530939,LOC107051729,LOC107052858,LOC107052240,LOC107052011,LOC107051247,LOC112533161,LOC107057439,LOC101751181,LOC101750361,LOC107053945,LOC107054149,LOC112533178,LOC112530…	Interferon regulatory factor 8 transcript variant x1	regulation of nucleic acid-templated transcription	nucleic acid binding
LCP1	LOC107053900,LOC101751743,LOC101748697,LOC107052557,LOC107053235,LOC112532097,LOC101751635,LOC107052542,LOC107053405,LOC112532669,LOC107054065,LOC416951,LOC107054907,LOC107055316,LOC107053120,LOC112533473,LOC107054070,LOC107054807,LOC107055173,LOC112533271,LOC107054636,LOC112533514,LOC107053375,LOC107053914,LOC112532888,LOC112532527,LOC107055713,LOC112532317,LOC768995,LOC107051611,LOC101749469,LO…	Lymphocyte cytosolic protein 1 transcript variant x3	RNA-dependent DNA biosynthetic process	RNA-directed DNA polymerase activity
ATP8B1	LOC107053900,LOC112532313,LOC101751743,LOC101748697,LOC107052557,LOC107053235,LOC112532097,LOC101751635,LOC107055347,LOC107049252,LOC107052542,LOC107053405,LOC769590,LOC112530346,LOC112533489,LOC107053703,LOC112532669,LOC107054065,LOC101750184,LOC107054990,LOC112531274,LOC107055063,LOC107054907,LOC112531289,LOC112532552,LOC107055316,LOC107053120,LOC107053792,LOC107053421,LOC112531285,LOC107054799…	ATPase phospholipid transporting 8B1 transcript variant X2	regulation of nucleic acid-templated transcription	metal ion binding
SEC16A	LOC107053900,LOC101751743,LOC101748697,LOC107052557,LOC107053235,LOC112532097,LOC101751635,LOC107052542,LOC107053405,LOC112532669,LOC107054065,LOC416951,LOC107054907,LOC107055316,LOC107053120,LOC112533473,LOC107054070,LOC107055173,LOC112533271,LOC107054636,LOC112533514,LOC107053375,LOC107053914,LOC112532888,LOC112532527,LOC107055713,LOC112532317,LOC768995,LOC107051611,LOC101749469,LOC107054884,LO…	SEC16 homolog A endoplasmic reticulum export factor transcript variant X2	organelle organization	Unknown
ACLY	LOC107053900,LOC101751743,LOC101748697,LOC107052557,LOC107053235,LOC112532097,LOC101751635,LOC107052542,LOC107053405,LOC112532669,LOC107054065,LOC416951,LOC107054907,LOC107055316,LOC107053120,LOC112533473,LOC107054070,LOC107055173,LOC112533271,LOC107054636,LOC112533514,LOC107053375,LOC107053914,LOC112532888,LOC112532527,LOC107055713,LOC112532317,LOC768995,LOC107051611,LOC101749469,LOC107054884,LO…	ATP citrate lyase	Unknown	catalytic activity
ENTPD3	LOC107053900,LOC112532313,LOC101751743,LOC101748697,LOC107052557,LOC107053235,LOC112532097,LOC101751635,LOC107052542,LOC107053405,LOC112532669,LOC107054065,LOC101750184,LOC107055063,LOC107054907,LOC107055316,LOC107053120,LOC107053792,LOC107052357,LOC416082,LOC107054807,LOC107055173,LOC112533271,LOC107054636,LOC112532888,LOC112532527,LOC107055713,LOC101748834,LOC112532317,LOC107054271,LOC101749469…	Ectonucleoside triphosphate diphosphohydrolase 3 transcript variant x5	RNA-dependent DNA biosynthetic process	RNA-directed DNA polymerase activity
									LOC107055278	LOC107054873	LOC101749699	LOC112532313	LOC107053235	LOC101751371	LOC107054190	LOC107049242	LOC415472	LOC101750362	LOC107049252	LOC107052751	MSTRG.3864	LOC107049235	LOC101750715	LOC101749148	LOC112531922	LOC101748259	LOC107055195	LOC107052542	LOC107053405	LOC107055491	LOC769590	LOC112533256	LOC107053656	LOC107055075	LOC101751866	LOC101749934	LOC112530623	LOC107054405	LOC112530346	LOC112533489	LOC107053703	LOC101751708	LOC101752163	LOC112532669	LOC100857473	LOC107054906	LOC101749434	LOC107054259	LOC107053051
[truncated: 163 more columns]

## Sheet: C
Coexpressing DEGs	Coexpressing DElncRNAs	Annotation	Biological Process	Molecular function
MSTRG.22290	LOC101748259, LOC101749517, LOC112530623	Unknown (novel) gene	Unknown	Unknown
MSTRG.9509	LOC101749517, LOC112530623	Unknown (novel) gene	Unknown	Unknown

## Sheet: D
Coexpressing DEGs	Coexpressing DElncRNAs	Annotation	Biological Process	Molecular function
IFIT5	LOC107054873	Interferon induced protein with tetratricopeptide repeats 5	defense response to virus	RNA binding
MSTRG.10253	LOC112532473	Unknown (novel) gene	negative regulation of protein processing	gamma-glutamylcyclotransferase activity

## Sheet: E
Coexpressing DEGs	Coexpressing DElncRNAs	Annotation	Biological Process	Molecular function
FNIP2	LOC112532583	Folliculin interacting protein 2c transcript variant x6	regulation of peptidyl-serine phosphorylation	ATPase inhibitor activity
MSTRG.16074	LOC112532583	Unknown (novel) gene	negative regulation of TORC1 signaling	ATPase inhibitor activity
NR4A3	LOC112531945, LOC112532583	Nuclear receptor subfamily 4 group a member 3c transcript variant x4	pyruvate metabolic process	cAMP response element binding
RARRES1	LOC101751452, LOC112530623	Retinoic acid receptor responder 1	negative regulation of endopeptidase activity	metalloendopeptidase inhibitor activity

## Sheet: F
Coexpressing DEGs	Coexpressing DElncRNAs	Annotation	Biological Process	Molecular function
ADGRD1	LOC100858470,LOC101747766,LOC101748323,LOC101748943,LOC101749389,LOC101749404,LOC101749589,LOC101750687,LOC101751848,LOC101752163,LOC107049828,LOC107051622,LOC107051850,LOC107051925,LOC107052248,LOC107052249,LOC107052495,LOC107052698,LOC107053178,LOC107053374,LOC107053421,LOC107053422,LOC107053944,LOC107054049,LOC107054270,LOC107054323,LOC107054327,LOC107054601,LOC107054691,LOC107054695,LOC107054…	Adhesion g protein-coupled receptor d1c transcript variant x1	Unknown	Unknown
ANXA5	LOC100858470,LOC101747766,LOC101749205,LOC101749389,LOC101749404,LOC101749589,LOC101751848,LOC101752163,LOC107051622,LOC107051850,LOC107051925,LOC107052249,LOC107052698,LOC107053178,LOC107053421,LOC107053422,LOC107053944,LOC107054049,LOC107054270,LOC107054323,LOC107054601,LOC107054691,LOC107054695,LOC107054700,LOC107054701,LOC107054741,LOC107054787,LOC107054950,LOC107054951,LOC107054953,LOC107054…	Annexin a5c transcript variant x3	Unknown	Unknown
ARVCF	LOC101751848,LOC107054049,LOC107054327,LOC107054601,LOC107054787,LOC107054951,LOC112529984,LOC112530352,LOC768995	Armadillo repeat gene deleted in velocardiofacial syndromec transcript variant x6	Unknown	Unknown
CD109	LOC100858470,LOC101747766,LOC101748323,LOC101749389,LOC101749404,LOC101749589,LOC101750687,LOC101751084,LOC101751848,LOC107049828,LOC107051622,LOC107051850,LOC107051925,LOC107052249,LOC107052698,LOC107053178,LOC107053374,LOC107053421,LOC107053422,LOC107053944,LOC107054049,LOC107054270,LOC107054323,LOC107054327,LOC107054453,LOC107054601,LOC107054691,LOC107054695,LOC107054700,LOC107054701,LOC107054…	Cd109 molecule	nucleic acid metabolic process	hydrolase activity
CNN3	LOC100858470,LOC101747766,LOC101748323,LOC101749389,LOC101749404,LOC101749589,LOC101750687,LOC101751848,LOC101752163,LOC107049828,LOC107051622,LOC107051850,LOC107051925,LOC107052248,LOC107052249,LOC107052495,LOC107052698,LOC107053178,LOC107053374,LOC107053421,LOC107053422,LOC107053944,LOC107054049,LOC107054270,LOC107054323,LOC107054327,LOC107054601,LOC107054691,LOC107054695,LOC107054700,LOC107054…	Calponin 3	cytoskeleton organization	protein binding
CNP	LOC100858470,LOC101747766,LOC101748323,LOC101748943,LOC101749389,LOC101749404,LOC101749589,LOC101750687,LOC101751380,LOC101751848,LOC101752163,LOC107049828,LOC107051622,LOC107051850,LOC107051925,LOC107052248,LOC107052249,LOC107052495,LOC107052698,LOC107053178,LOC107053374,LOC107053421,LOC107053422,LOC107053944,LOC107054049,LOC107054270,LOC107054323,LOC107054327,LOC107054601,LOC107054691,LOC107054…	C-type natriuretic peptide 1c transcript variant x1	nucleobase-containing compound biosynthetic process	RNA binding
COL22A1	LOC101749404,LOC101750687,LOC101751084,LOC101751380,LOC101751848,LOC107049828,LOC107051925,LOC107052249,LOC107053374,LOC107053421,LOC107054270,LOC107054323,LOC107054327,LOC107054453,LOC107054601,LOC107054741,LOC107054787,LOC107054951,LOC107054953,LOC107055018,LOC107055019,LOC107055347,LOC112529984,LOC112530305,LOC112530601,LOC112531249,LOC112531952,LOC112531962,LOC112532329,LOC112532555,LOC112533…	Collagen type xxii alpha 1 chainc transcript variant x2	Unknown	Unknown
COL2A1	LOC101749016	Collagen alpha-1(ii) chain-likec transcript variant x9	extracellular matrix organization	metal ion binding
COL9A1	LOC101749016	Collagen type ix alpha 1 chain	extracellular matrix organization	extracellular matrix structural constituent
COMP	LOC100858470,LOC101747766,LOC101748323,LOC101748943,LOC101749389,LOC101749404,LOC101749589,LOC101750687,LOC101751084,LOC101751380,LOC101751848,LOC101752163,LOC107049828,LOC107051622,LOC107051850,LOC107051925,LOC107052249,LOC107052495,LOC107052698,LOC107053178,LOC107053374,LOC107053421,LOC107053422,LOC107053944,LOC107054049,LOC107054270,LOC107054323,LOC107054327,LOC107054453,LOC107054601,LOC107054…	Cartilage oligomeric matrix protein	Unknown	ion binding
DACT2	LOC100858470,LOC101747766,LOC101748323,LOC101748943,LOC101749389,LOC101749404,LOC101749589,LOC101750687,LOC101751084,LOC101751380,LOC101751848,LOC101752163,LOC107049828,LOC107051622,LOC107051850,LOC107051925,LOC107052248,LOC107052249,LOC107052495,LOC107052698,LOC107053178,LOC107053374,LOC107053421,LOC107053422,LOC107053944,LOC107054049,LOC107054270,LOC107054323,LOC107054327,LOC107054453,LOC107054…	Dishevelled binding antagonist of beta catenin 2	enzyme linked receptor protein signaling pathway	protein kinase binding
EMP1	LOC100858470,LOC101747766,LOC101748323,LOC101749389,LOC101749404,LOC101749589,LOC101750687,LOC101751848,LOC101752163,LOC107049828,LOC107051622,LOC107051850,LOC107051925,LOC107052248,LOC107052249,LOC107052495,LOC107052698,LOC107053178,LOC107053374,LOC107053421,LOC107053422,LOC107053944,LOC107054049,LOC107054270,LOC107054323,LOC107054327,LOC107054601,LOC107054691,LOC107054695,LOC107054700,LOC107054…	Epithelial membrane protein 1	plasma membrane bounded cell projection organization	Unknown
FABP4	LOC100858470,LOC101747766,LOC101748323,LOC101748943,LOC101749389,LOC101749404,LOC101749589,LOC101750687,LOC101751380,LOC101751848,LOC101752163,LOC107049828,LOC107051622,LOC107051850,LOC107051925,LOC107052248,LOC107052249,LOC107052495,LOC107052698,LOC107053178,LOC107053374,LOC107053421,LOC107053422,LOC107053944,LOC107054049,LOC107054270,LOC107054323,LOC107054327,LOC107054601,LOC107054691,LOC107054…	Fatty acid binding protein 4	inflammatory response	organic acid binding
FMOD	LOC101751084,LOC107049828,LOC107053374,LOC107054327,LOC107054453,LOC107054953,LOC112530601,LOC112531249,LOC112533467	Fibromodulin	extracellular matrix organization	Unknown
FN1	LOC100858470,LOC101747766,LOC101748323,LOC101748943,LOC101749389,LOC101749404,LOC101749589,LOC101750687,LOC101751084,LOC101751380,LOC101751848,LOC101752163,LOC107049828,LOC107051622,LOC107051850,LOC107051925,LOC107052248,LOC107052249,LOC107052495,LOC107052698,LOC107053178,LOC107053374,LOC107053421,LOC107053422,LOC107053944,LOC107054049,LOC107054270,LOC107054323,LOC107054327,LOC107054453,LOC107054…	Fibronectin 1c transcript variant x1	inflammatory response	anion binding
FSTL1	LOC100858470,LOC101747766,LOC101748323,LOC101748943,LOC101749389,LOC101749404,LOC101749589,LOC101750687,LOC101751084,LOC101751380,LOC101751848,LOC101752163,LOC107049828,LOC107051622,LOC107051850,LOC107051925,LOC107052248,LOC107052249,LOC107052495,LOC107052698,LOC107053178,LOC107053374,LOC107053421,LOC107053422,LOC107053944,LOC107054049,LOC107054270,LOC107054323,LOC107054327,LOC107054453,LOC107054…	Follistatin-related protein 1 precursor	Unknown	Unknown
HBA1	LOC100858470,LOC101748323,LOC101748943,LOC101749389,LOC101749589,LOC101750687,LOC101751848,LOC107049828,LOC107051622,LOC107051925,LOC107052249,LOC107052495,LOC107052698,LOC107053178,LOC107053421,LOC107053422,LOC107053944,LOC107054049,LOC107054270,LOC107054323,LOC107054327,LOC107054601,LOC107054691,LOC107054695,LOC107054700,LOC107054701,LOC107054741,LOC107054787,LOC107054950,LOC107054951,LOC107054…	Hemoglobin subunit alpha 1	cellular process	small molecule binding
HBM	LOC100858470,LOC101748323,LOC101748943,LOC101749389,LOC101749589,LOC101750687,LOC101751848,LOC107049828,LOC107051622,LOC107051925,LOC107052249,LOC107052495,LOC107052698,LOC107053178,LOC107053421,LOC107053422,LOC107053944,LOC107054049,LOC107054270,LOC107054323,LOC107054327,LOC107054601,LOC107054691,LOC107054695,LOC107054700,LOC107054701,LOC107054741,LOC107054787,LOC107054950,LOC107054951,LOC107054…	Hemoglobin subunit mu	cellular catabolic process	transition metal ion binding
HTRA1	LOC100858470,LOC101747766,LOC101748323,LOC101748943,LOC101749389,LOC101749404,LOC101749589,LOC101750687,LOC101751848,LOC101752163,LOC107049828,LOC107051622,LOC107051850,LOC107051925,LOC107052248,LOC107052249,LOC107052495,LOC107052698,LOC107053178,LOC107053374,LOC107053421,LOC107053422,LOC107053944,LOC107054049,LOC107054270,LOC107054323,LOC107054327,LOC107054601,LOC107054691,LOC107054695,LOC107054…	Htra serine peptidase 1	proteolysis	hydrolase activity
KLHL24	LOC101747766,LOC101748323,LOC101750687,LOC107051622,LOC107051850,LOC107055347,LOC112531784,LOC112531952,LOC112532555	Kelch like family member 24	transport	Unknown
LOC427654	LOC101748943,LOC101749404,LOC101750687,LOC101751084,LOC101751380,LOC101751848,LOC107049828,LOC107051622,LOC107051925,LOC107052249,LOC107052698,LOC107053374,LOC107053421,LOC107053944,LOC107054049,LOC107054270,LOC107054323,LOC107054327,LOC107054453,LOC107054601,LOC107054741,LOC107054787,LOC107054951,LOC107054953,LOC107055018,LOC107055019,LOC107055347,LOC107055377,LOC112529984,LOC112530305,LOC112530…	Parvalbumin beta-likec transcript variant x2	Unknown	calcium ion binding
LOXL2	LOC100858470,LOC101747766,LOC101748323,LOC101749389,LOC101749404,LOC101749589,LOC101750687,LOC101751084,LOC101751380,LOC101751848,LOC101752163,LOC107049828,LOC107051622,LOC107051850,LOC107051925,LOC107052248,LOC107052249,LOC107052495,LOC107052698,LOC107053178,LOC107053374,LOC107053421,LOC107053422,LOC107053944,LOC107054049,LOC107054270,LOC107054323,LOC107054327,LOC107054453,LOC107054601,LOC107054…	Lysyl oxidase like 2	negative regulation of transcription by RNA polymerase II	transition metal ion binding
MBP	LOC101748323,LOC112531784	Myelin basic proteinc transcript variant x2	Unknown	Unknown
MMP2	LOC100858470,LOC101747766,LOC101748323,LOC101748943,LOC101749389,LOC101749404,LOC101749589,LOC101750687,LOC101751380,LOC101751848,LOC101752163,LOC107049828,LOC107051622,LOC107051850,LOC107051925,LOC107052248,LOC107052249,LOC107052495,LOC107052698,LOC107053178,LOC107053374,LOC107053421,LOC107053422,LOC107053944,LOC107054049,LOC107054270,LOC107054323,LOC107054327,LOC107054601,LOC107054691,LOC107054…	Inner mitochondrial membrane peptidase subunit 2c transcript variant x4	proteolysis	zinc ion binding
MPP1	LOC100858470,LOC101749389,LOC101749589,LOC101751848,LOC107051622,LOC107051725,LOC107051925,LOC107052249,LOC107052495,LOC107052698,LOC107053178,LOC107053421,LOC107053944,LOC107054049,LOC107054264,LOC107054270,LOC107054323,LOC107054327,LOC107054601,LOC107054691,LOC107054695,LOC107054700,LOC107054701,LOC107054741,LOC107054787,LOC107054950,LOC107054951,LOC107054953,LOC107054990,LOC107055018,LOC107055…	Membrane palmitoylated protein 1	Unknown	Unknown
MSTRG.10055	LOC100858470,LOC101747766,LOC101748323,LOC101749389,LOC101749404,LOC101749589,LOC101750687,LOC101751848,LOC107049828,LOC107051622,LOC107051850,LOC107051925,LOC107052249,LOC107052698,LOC107053178,LOC107053374,LOC107053421,LOC107053422,LOC107053944,LOC107054049,LOC107054270,LOC107054323,LOC107054327,LOC107054601,LOC107054691,LOC107054695,LOC107054700,LOC107054701,LOC107054741,LOC107054787,LOC107054…	Unknown (novel) gene	transport	Unknown
MSTRG.11495	LOC100858470,LOC101747766,LOC101748323,LOC101748943,LOC101749389,LOC101749404,LOC101749589,LOC101750687,LOC101751084,LOC101751380,LOC101751848,LOC101752163,LOC107049828,LOC107051622,LOC107051850,LOC107051925,LOC107052248,LOC107052249,LOC107052495,LOC107052698,LOC107053178,LOC107053374,LOC107053421,LOC107053422,LOC107053944,LOC107054049,LOC107054270,LOC107054323,LOC107054327,LOC107054453,LOC107054…	Unknown (novel) gene	organic substance biosynthetic process	oxidoreductase activity
MSTRG.12388	LOC101748400,LOC107050662,LOC112530030,LOC112531945	Unknown (novel) gene	cytoskeleton organization	protein binding
MSTRG.135	LOC101751084,LOC107049828,LOC107053374,LOC107054453,LOC107054953,LOC107055019,LOC112530601,LOC112531962,LOC112533467	Unknown (novel) gene	negative regulation of transcription by RNA polymerase II	transcription factor binding
MSTRG.13688	LOC100858470,LOC101747766,LOC101748323,LOC101749205,LOC101749389,LOC101749404,LOC101749589,LOC101750687,LOC101751848,LOC101752163,LOC107049828,LOC107051622,LOC107051850,LOC107051925,LOC107052249,LOC107052495,LOC107052698,LOC107053178,LOC107053374,LOC107053421,LOC107053422,LOC107053944,LOC107054049,LOC107054270,LOC107054323,LOC107054327,LOC107054601,LOC107054691,LOC107054695,LOC107054700,LOC107054…	Unknown (novel) gene	oxidation-reduction process	oxidoreductase activity
MSTRG.14546	LOC100858470,LOC101749389,LOC101749589,LOC107052698,LOC107053178,LOC107053944,LOC107054049,LOC107054691,LOC107054695,LOC107054700,LOC107054701,LOC107054950,LOC107054990,LOC112529984,LOC112530347,LOC112530352,LOC112531936	Unknown (novel) gene	positive regulation of protein metabolic process	Unknown
MSTRG.16001	LOC101748400,LOC107050662,LOC107054264,LOC112530030,LOC112531945	Unknown (novel) gene	cellular process	calcium ion binding
MSTRG.16644	LOC101747766,LOC101749404,LOC101750687,LOC101752163,LOC107049828,LOC107051622,LOC107051850,LOC107051925,LOC107053421,LOC107053422,LOC107054270,LOC107054323,LOC107054741,LOC107054787,LOC107054953,LOC107055019,LOC107055195,LOC107055347,LOC112530956,LOC112531962,LOC112532329,LOC112532555,LOC112533500,LOC769155	Unknown (novel) gene	cellular protein modification process	protein kinase binding
MSTRG.1690	LOC100858470,LOC101747766,LOC101748323,LOC101748943,LOC101749389,LOC101749404,LOC101749589,LOC101750687,LOC101751084,LOC101751380,LOC101751848,LOC101752163,LOC107049828,LOC107051622,LOC107051850,LOC107051925,LOC107052248,LOC107052249,LOC107052495,LOC107052698,LOC107053178,LOC107053374,LOC107053421,LOC107053422,LOC107053944,LOC107054049,LOC107054270,LOC107054323,LOC107054327,LOC107054601,LOC107054…	Unknown (novel) gene	RNA metabolic process	RNA binding
MSTRG.19334	LOC100858470,LOC101749389,LOC101749589,LOC101751848,LOC107051622,LOC107051925,LOC107052249,LOC107052495,LOC107052698,LOC107053178,LOC107053421,LOC107053944,LOC107054049,LOC107054270,LOC107054323,LOC107054327,LOC107054601,LOC107054691,LOC107054695,LOC107054700,LOC107054701,LOC107054741,LOC107054787,LOC107054950,LOC107054951,LOC107054953,LOC107054990,LOC107055018,LOC107055377,LOC112529984,LOC112530…	Unknown (novel) gene	organelle organization	anion binding
MSTRG.20511	LOC100858470,LOC101749389,LOC101749589,LOC101751848,LOC107049828,LOC107051622,LOC107051925,LOC107052248,LOC107052249,LOC107052495,LOC107052698,LOC107053178,LOC107053374,LOC107053421,LOC107053944,LOC107054049,LOC107054270,LOC107054323,LOC107054327,LOC107054453,LOC107054601,LOC107054691,LOC107054695,LOC107054700,LOC107054701,LOC107054741,LOC107054787,LOC107054950,LOC107054951,LOC107054953,LOC107054…	Unknown (novel) gene	cellular protein modification process	catalytic activity, acting on a protein
MSTRG.21086	LOC100858470,LOC101747766,LOC101748323,LOC101748943,LOC101749389,LOC101749404,LOC101749589,LOC101750687,LOC101751848,LOC101752163,LOC107049828,LOC107051622,LOC107051850,LOC107051925,LOC107052249,LOC107052495,LOC107052698,LOC107053178,LOC107053421,LOC107053422,LOC107053944,LOC107054049,LOC107054270,LOC107054323,LOC107054327,LOC107054601,LOC107054691,LOC107054695,LOC107054700,LOC107054701,LOC107054…	Unknown (novel) gene	transport	anion binding
MSTRG.3145	LOC100858470,LOC101748323,LOC101749389,LOC101750687,LOC101751848,LOC107049828,LOC107051622,LOC107051925,LOC107052249,LOC107052495,LOC107052698,LOC107053944,LOC107054049,LOC107054270,LOC107054323,LOC107054327,LOC107054601,LOC107054691,LOC107054695,LOC107054700,LOC107054701,LOC107054741,LOC107054787,LOC107054950,LOC107054951,LOC107054953,LOC107054990,LOC107055018,LOC107055347,LOC107055377,LOC112529…	Unknown (novel) gene	nucleic acid-templated transcription	transferase activity, transferring glycosyl groups
MSTRG.3515	LOC107051725,LOC107054264	Unknown (novel) gene	cellular catabolic process	organic acid binding
MSTRG.8995	LOC100858470,LOC101749389,LOC101749404,LOC101750687,LOC101751848,LOC107049828,LOC107051622,LOC107051925,LOC107052249,LOC107052495,LOC107052698,LOC107053178,LOC107053421,LOC107053422,LOC107053944,LOC107054049,LOC107054270,LOC107054323,LOC107054327,LOC107054601,LOC107054691,LOC107054695,LOC107054700,LOC107054701,LOC107054741,LOC107054787,LOC107054950,LOC107054951,LOC107054953,LOC107054990,LOC107055…	Unknown (novel) gene	Unknown	transferase activity, transferring glycosyl groups
NR4A3	LOC100858470,LOC101748323,LOC101749389,LOC101749589,LOC101750687,LOC101751848,LOC107049828,LOC107051622,LOC107051925,LOC107052249,LOC107052495,LOC107052698,LOC107053178,LOC107053421,LOC107053944,LOC107054049,LOC107054270,LOC107054323,LOC107054327,LOC107054601,LOC107054691,LOC107054695,LOC107054700,LOC107054701,LOC107054741,LOC107054787,LOC107054950,LOC107054951,LOC107054953,LOC107054990,LOC107055…	Nuclear receptor subfamily 4 group a member 3c transcript variant x4	negative regulation of transcription by RNA polymerase II	zinc ion binding
OCM2	LOC100858470,LOC101747766,LOC101748323,LOC101748943,LOC101749404,LOC101750687,LOC101751084,LOC101751380,LOC101751848,LOC107049828,LOC107051622,LOC107051925,LOC107052249,LOC107052698,LOC107053374,LOC107053421,LOC107053422,LOC107053944,LOC107054049,LOC107054270,LOC107054323,LOC107054327,LOC107054453,LOC107054601,LOC107054695,LOC107054741,LOC107054787,LOC107054950,LOC107054951,LOC107054953,LOC107055…	Oncomodulin 2	Unknown	calcium ion binding
OGN	LOC100858470,LOC101747766,LOC101748323,LOC101749389,LOC101749404,LOC101749589,LOC101750687,LOC101751848,LOC101752163,LOC107049828,LOC107051622,LOC107051850,LOC107051925,LOC107052248,LOC107052249,LOC107052495,LOC107052698,LOC107053178,LOC107053374,LOC107053421,LOC107053422,LOC107053944,LOC107054049,LOC107054270,LOC107054323,LOC107054327,LOC107054601,LOC107054691,LOC107054695,LOC107054700,LOC107054…	Osteoglycin	cell communication	protein binding
PRELP	LOC100858470,LOC101747766,LOC101748323,LOC101748943,LOC101749389,LOC101749404,LOC101749589,LOC101750687,LOC101751084,LOC101751380,LOC101751848,LOC101752163,LOC107049828,LOC107051622,LOC107051850,LOC107051925,LOC107052248,LOC107052249,LOC107052495,LOC107052698,LOC107053178,LOC107053374,LOC107053421,LOC107053422,LOC107053944,LOC107054049,LOC107054270,LOC107054323,LOC107054327,LOC107054453,LOC107054…	Proline and arginine rich end leucine rich repeat protein	Unknown	extracellular matrix structural constituent
TIMP4	LOC101750687,LOC101751084,LOC101751380,LOC101751848,LOC107049828,LOC107051925,LOC107053374,LOC107054327,LOC107054453,LOC107054601,LOC107054787,LOC107054953,LOC107055019,LOC112530305,LOC112530601,LOC112531249,LOC112531962,LOC112532329,LOC112533159,LOC112533467,LOC768995	Timp metallopeptidase inhibitor 4c transcript variant x2	Unknown	Unknown
TMSB4X	LOC100858470,LOC101747766,LOC101748323,LOC101748943,LOC101749389,LOC101749404,LOC101749589,LOC101750687,LOC101751848,LOC101752163,LOC107049828,LOC107051622,LOC107051850,LOC107051925,LOC107052248,LOC107052249,LOC107052495,LOC107052698,LOC107053178,LOC107053374,LOC107053421,LOC107053422,LOC107053944,LOC107054049,LOC107054270,LOC107054323,LOC107054327,LOC107054601,LOC107054691,LOC107054695,LOC107054…	Thymosin beta 4c x-linked	nucleic acid-templated transcription	protein binding
VAT1	LOC100858470,LOC101747766,LOC101748323,LOC101748943,LOC101749389,LOC101749404,LOC101749589,LOC101750687,LOC101751848,LOC101752163,LOC107049828,LOC107051622,LOC107051850,LOC107051925,LOC107052248,LOC107052249,LOC107052495,LOC107052698,LOC107053178,LOC107053374,LOC107053421,LOC107053422,LOC107053944,LOC107054049,LOC107054270,LOC107054323,LOC107054327,LOC107054601,LOC107054691,LOC107054695,LOC107054…	Vesicle amine transport 1 like	oxidation-reduction process	zinc ion binding
VIM	LOC100858470,LOC101747766,LOC101748323,LOC101748943,LOC101749389,LOC101749404,LOC101749589,LOC101750687,LOC101751848,LOC101752163,LOC107049828,LOC107051622,LOC107051850,LOC107051925,LOC107052248,LOC107052249,LOC107052495,LOC107052698,LOC107053178,LOC107053374,LOC107053421,LOC107053422,LOC107053944,LOC107054049,LOC107054270,LOC107054323,LOC107054327,LOC107054601,LOC107054691,LOC107054695,LOC107054…	Vimentin	cytoskeleton organization	RNA binding
