# Supplementary material for: Transcriptomic analysis to infer key molecular players involved during host response to NDV challenge in Gallus gallus (Leghorn & Fayoumi)
Source: Sci Rep. 2021 Apr 19;11:8486. doi: 10.1038/s41598-021-88029-6 (PMC8055681; doi:10.1038/s41598-021-88029-6)
Supplement: Supplementary file 16 — Supplementary Information 16. [file 41598_2021_88029_MOESM16_ESM.xlsx]

## Sheet: S8
SUPPLEMENTARY INFORMATION:
Manuscript Title: Transcriptomic analysis to infer key molecular players involved during host response to NDV challenge in Gallus gallus (Leghorn & Fayoumi)
Authors: Vanamamalai Venkata Krishna1, Priyanka Garg1, Gautham Kolluri2, Ravi Kumar Gandham1, Itishree Jali1, Shailesh Sharma1*
Affilation:
1. National Institute of Animal Biotechnology (NIAB), Opp. Journalist Colony, Near Gowlidoddi Extended Q City Road, Gachibowli Hyderabad, Telangana, India – 500032.
2. ICAR – Central Avian Research Institute, Izatnagar, Bareilly, Uttar Pradesh, India – 243122.
*Corresponding Author: Dr. Shailesh Sharma, Scientist D, National Institute of Animal Biotechnology (NIAB), Opp. Journalist Colony, Near Gowlidoddi Extended Q City Road, Gachibowli, Hyderabad, Telangana, India – 500032
Email: shailesh.sharma@niab.org.in, haitoshailesh@gmail.com
Supplementary Table S8: Excel sheet showing the QTLs associated with the gene-lncRNA interactions reported in Leghorn 2 DPC (Sheet A), 6 DPC (Sheet B) and 10 DPC (Sheet C) and Fayoumi 2 DPC (Sheet D), 6 DPC (Sheet E) and 10 DPC (Sheet F)

## Sheet: A
LEGHORN 2 DPC
DEG	Chromosome	QTL ID	QTL Name	QTL Type
IFIT5	Chr.6	QTL_ID=95406	Body weight (21 days)	Production_QTL
IFIT5	Chr.6	QTL_ID=140476	Eggshell color	Production_QTL
IFIT5	Chr.6	QTL_ID=140479	Eggshell weight	Production_QTL
PARP14	Chr.7	QTL_ID=96637	Ileum weight	Production_QTL
PARP14	Chr.7	QTL_ID=96679	Intestine weight/length ratio	Production_QTL

## Sheet: B
LEGHORN 6 DPC
DEG	Chromosome	QTL ID	QTL Name	QTL Type
ABHD2	Chr.10	QTL_ID=171252	Fear-tonic immobility duration	Exterior_QTL
ACTB	Chr.14	QTL_ID=95397	Body temperature	Health_QTL
ACTB	Chr.14	QTL_ID=24974	Egg production rate	Production_QTL
ACTN1	Chr.5	QTL_ID=157178	Breast muscle pH	Production_QTL
ACTN1	Chr.5	QTL_ID=95415	Body weight (28 days)	Production_QTL
AGR2	Chr.2	QTL_ID=96617	pH of digestive tract contents	Physiology_QTL
AGR2	Chr.2	QTL_ID=157164	Breast muscle pH	Production_QTL
AKR1B10L2	Chr.1	QTL_ID=64486	Egg number	Production_Association
AKR1B10L2	Chr.1	QTL_ID=62153	Body weight (70 days)	Production_Association
AKR1B10L2	Chr.1	QTL_ID=62158	Body weight (84 days)	Production_Association
AKR1B10L2	Chr.1	QTL_ID=62161	Body weight (98 days)	Production_Association
AKR1B10L2	Chr.1	QTL_ID=62163	Body weight (112 days)	Production_Association
AKR1B10L2	Chr.1	QTL_ID=63771	Egg weight	Production_Association
AKR1B10L2	Chr.1	QTL_ID=63772	Egg weight	Production_Association
AKR1B10L2	Chr.1	QTL_ID=63773	Egg weight	Production_Association
AKR1B10L2	Chr.1	QTL_ID=63774	Egg weight	Production_Association
AKR1B10L2	Chr.1	QTL_ID=63775	Egg weight	Production_Association
AKR1B10L2	Chr.1	QTL_ID=63776	Egg weight	Production_Association
AKR1B10L2	Chr.1	QTL_ID=63777	Egg weight	Production_Association
AKR1B10L2	Chr.1	QTL_ID=63778	Egg weight	Production_Association
AKR1B10L2	Chr.1	QTL_ID=63779	Egg weight	Production_Association
AKR1B10L2	Chr.1	QTL_ID=63780	Egg weight	Production_Association
AKR1B10L2	Chr.1	QTL_ID=63781	Egg weight	Production_Association
AKR1B10L2	Chr.1	QTL_ID=63782	Egg weight	Production_Association
AKR1B10L2	Chr.1	QTL_ID=63783	Egg weight	Production_Association
AKR1B10L2	Chr.1	QTL_ID=63784	Egg weight	Production_Association
AKR1B10L2	Chr.1	QTL_ID=63785	Egg weight	Production_Association
AKR1B10L2	Chr.1	QTL_ID=63786	Egg weight	Production_Association
AKR1B10L2	Chr.1	QTL_ID=63787	Egg weight	Production_Association
AKR1B10L2	Chr.1	QTL_ID=63788	Egg weight	Production_Association
AKR1B10L2	Chr.1	QTL_ID=63789	Egg weight	Production_Association
AKR1B10L2	Chr.1	QTL_ID=63790	Egg weight	Production_Association
AKR1B10L2	Chr.1	QTL_ID=63791	Egg weight	Production_Association
AKR1B10L2	Chr.1	QTL_ID=63792	Egg weight	Production_Association
AKR1B10L2	Chr.1	QTL_ID=63793	Egg weight	Production_Association
AKR1B10L2	Chr.1	QTL_ID=63794	Egg weight	Production_Association
AKR1B10L2	Chr.1	QTL_ID=63795	Egg weight	Production_Association
AKR1B10L2	Chr.1	QTL_ID=63796	Egg weight	Production_Association
AKR1B10L2	Chr.1	QTL_ID=63797	Egg weight	Production_Association
AKR1B10L2	Chr.1	QTL_ID=63798	Egg weight	Production_Association
AKR1B10L2	Chr.1	QTL_ID=63799	Egg weight	Production_Association
AKR1B10L2	Chr.1	QTL_ID=63800	Egg weight	Production_Association
AKR1B10L2	Chr.1	QTL_ID=63801	Egg weight	Production_Association
AKR1B10L2	Chr.1	QTL_ID=63802	Egg weight	Production_Association
AKR1B10L2	Chr.1	QTL_ID=63803	Egg weight	Production_Association
AKR1B10L2	Chr.1	QTL_ID=63804	Egg weight	Production_Association
AKR1B10L2	Chr.1	QTL_ID=63805	Egg weight	Production_Association
AKR1B10L2	Chr.1	QTL_ID=63806	Egg weight	Production_Association
AKR1B10L2	Chr.1	QTL_ID=63807	Egg weight	Production_Association
AKR1B10L2	Chr.1	QTL_ID=63808	Egg weight	Production_Association
AKR1B10L2	Chr.1	QTL_ID=63809	Egg weight	Production_Association
AKR1B10L2	Chr.1	QTL_ID=63810	Egg weight	Production_Association
AKR1B10L2	Chr.1	QTL_ID=63811	Egg weight	Production_Association
AKR1B10L2	Chr.1	QTL_ID=63812	Egg weight	Production_Association
AKR1B10L2	Chr.1	QTL_ID=63813	Egg weight	Production_Association
AKR1B10L2	Chr.1	QTL_ID=63814	Egg weight	Production_Association
AKR1B10L2	Chr.1	QTL_ID=63815	Egg weight	Production_Association
AKR1B10L2	Chr.1	QTL_ID=63816	Egg weight	Production_Association
AKR1B10L2	Chr.1	QTL_ID=63817	Egg weight	Production_Association
AKR1B10L2	Chr.1	QTL_ID=63818	Egg weight	Production_Association
AKR1B10L2	Chr.1	QTL_ID=63819	Egg weight	Production_Association
AKR1B10L2	Chr.1	QTL_ID=63820	Egg weight	Production_Association
AKR1B10L2	Chr.1	QTL_ID=63821	Egg weight	Production_Association
AKR1B10L2	Chr.1	QTL_ID=63822	Egg weight	Production_Association
AKR1B10L2	Chr.1	QTL_ID=63823	Egg weight	Production_Association
AKR1B10L2	Chr.1	QTL_ID=63824	Egg weight	Production_Association
AKR1B10L2	Chr.1	QTL_ID=63825	Egg weight	Production_Association
AKR1B10L2	Chr.1	QTL_ID=63826	Egg weight	Production_Association
AKR1B10L2	Chr.1	QTL_ID=63827	Egg weight	Production_Association
AKR1B10L2	Chr.1	QTL_ID=63828	Egg weight	Production_Association
AKR1B10L2	Chr.1	QTL_ID=63829	Egg weight	Production_Association
AKR1B10L2	Chr.1	QTL_ID=62007	Yolk weight	Production_Association
AKR1B10L2	Chr.1	QTL_ID=62014	Ovarian follicle weight	Production_Association
AKR1B10L2	Chr.1	QTL_ID=62015	Ovarian follicle weight	Production_Association
AKR1B10L2	Chr.1	QTL_ID=62016	Ovarian follicle weight	Production_Association
AKR1B10L2	Chr.1	QTL_ID=62017	Ovary weight	Reproduction_Association
AKR1B10L2	Chr.1	QTL_ID=62018	Ovary weight	Reproduction_Association
AKR1B10L2	Chr.1	QTL_ID=62019	Ovary weight	Reproduction_Association
AKR1B10L2	Chr.1	QTL_ID=62020	Ovary weight	Reproduction_Association
AKR1B10L2	Chr.1	QTL_ID=62021	Ovary weight	Reproduction_Association
AKR1B10L2	Chr.1	QTL_ID=62022	Ovary weight	Reproduction_Association
AKR1B10L2	Chr.1	QTL_ID=62023	Ovary weight	Reproduction_Association
AKR1B10L2	Chr.1	QTL_ID=62096	Intramuscular fat percentage	Production_Association
AKR1B10L2	Chr.1	QTL_ID=62097	Intramuscular fat percentage	Production_Association
AKR1B10L2	Chr.1	QTL_ID=63925	Egg weight	Production_Association
AKR1B10L2	Chr.1	QTL_ID=63927	Egg weight	Production_Association
AKR1B10L2	Chr.1	QTL_ID=63928	Egg weight	Production_Association
AKR1B10L2	Chr.1	QTL_ID=63929	Egg weight	Production_Association
AKR1B10L2	Chr.1	QTL_ID=57881	Eggshell strength	Production_QTL
AKR1B10L2	Chr.1	QTL_ID=57882	Eggshell strength	Production_QTL
AKR1B10L2	Chr.1	QTL_ID=57883	Eggshell strength	Production_QTL
AKR1B10L2	Chr.1	QTL_ID=57884	Eggshell strength	Production_QTL
AKR1B10L2	Chr.1	QTL_ID=57885	Eggshell strength	Production_QTL
AKR1B10L2	Chr.1	QTL_ID=57886	Eggshell strength	Production_QTL
AKR1B10L2	Chr.1	QTL_ID=57887	Eggshell strength	Production_QTL
AKR1B10L2	Chr.1	QTL_ID=57905	Eggshell weight	Production_QTL
AKR1B10L2	Chr.1	QTL_ID=57888	Eggshell strength	Production_QTL
AKR1B10L2	Chr.1	QTL_ID=57889	Eggshell thickness	Production_QTL
AKR1B10L2	Chr.1	QTL_ID=57890	Eggshell thickness	Production_QTL
AKR1B10L2	Chr.1	QTL_ID=57891	Eggshell thickness	Production_QTL
AKR1B10L2	Chr.1	QTL_ID=57892	Eggshell thickness	Production_QTL
AKR1B10L2	Chr.1	QTL_ID=57893	Eggshell thickness	Production_QTL
AKR1B10L2	Chr.1	QTL_ID=57894	Eggshell thickness	Production_QTL
AKR1B10L2	Chr.1	QTL_ID=57895	Eggshell thickness	Production_QTL
AKR1B10L2	Chr.1	QTL_ID=57896	Eggshell thickness	Production_QTL
AKR1B10L2	Chr.1	QTL_ID=57898	Eggshell weight	Production_QTL
AKR1B10L2	Chr.1	QTL_ID=57902	Eggshell weight	Production_QTL
AKR1B10L2	Chr.1	QTL_ID=57904	Eggshell weight	Production_QTL
AKR1B10L2	Chr.1	QTL_ID=57906	Eggshell weight	Production_QTL
AKR1B10L2	Chr.1	QTL_ID=57907	Eggshell weight	Production_QTL
AKR1B10L2	Chr.1	QTL_ID=57908	Eggshell weight	Production_QTL
AKR1B10L2	Chr.1	QTL_ID=57909	Eggshell weight	Production_QTL
AKR1B10L2	Chr.1	QTL_ID=57910	Eggshell weight	Production_QTL
AKR1B10L2	Chr.1	QTL_ID=57911	Eggshell strength	Production_QTL
AKR1B10L2	Chr.1	QTL_ID=57912	Eggshell thickness	Production_QTL
AKR1B10L2	Chr.1	QTL_ID=57913	Eggshell weight	Production_QTL
ANGPTL7	Chr.21	QTL_ID=95430	Body weight	Production_QTL
ANGPTL7	Chr.21	QTL_ID=135722	Antibody titer to SRBC antigen	Health_QTL
ANXA2	Chr.10	QTL_ID=171250	Fear-tonic immobility duration	Exterior_QTL
AQP3	Chr.Z	QTL_ID=96678	Duodenum weight	Production_QTL
AQP3	Chr.Z	QTL_ID=64576	Residual feed intake	Production_QTL
ARHGEF38	Chr.4	QTL_ID=96633	Ileum length	Production_QTL
ASNS	Chr.2	QTL_ID=96617	pH of digestive tract contents	Physiology_QTL
ASNS	Chr.2	QTL_ID=157164	Breast muscle pH	Production_QTL
ATF4	Chr.1	QTL_ID=96626	Body weight (9 days)	Production_QTL
ATP8B1	Chr.Z	QTL_ID=64575	Dry matter intake	Production_QTL
ATP8B1	Chr.Z	QTL_ID=64576	Residual feed intake	Production_QTL
ATP8B1	Chr.Z	QTL_ID=156569	Earlobe color	Exterior_Association
AUH	Chr.Z	QTL_ID=64573	Feed conversion ratio	Production_QTL
AUH	Chr.Z	QTL_ID=64574	Feed conversion ratio	Production_QTL
AUH	Chr.Z	QTL_ID=64575	Dry matter intake	Production_QTL
AUH	Chr.Z	QTL_ID=64576	Residual feed intake	Production_QTL
AUH	Chr.Z	QTL_ID=64577	Feed intake	Production_QTL
BCAT1	Chr.1	QTL_ID=177584	Gizzard percentage	Production_QTL
BCAT1	Chr.1	QTL_ID=64486	Egg number	Production_Association
BCAT1	Chr.1	QTL_ID=62153	Body weight (70 days)	Production_Association
BCAT1	Chr.1	QTL_ID=62158	Body weight (84 days)	Production_Association
BCAT1	Chr.1	QTL_ID=62161	Body weight (98 days)	Production_Association
BCAT1	Chr.1	QTL_ID=62163	Body weight (112 days)	Production_Association
BCAT1	Chr.1	QTL_ID=63771	Egg weight	Production_Association
BCAT1	Chr.1	QTL_ID=63772	Egg weight	Production_Association
BCAT1	Chr.1	QTL_ID=63773	Egg weight	Production_Association
BCAT1	Chr.1	QTL_ID=63774	Egg weight	Production_Association
BCAT1	Chr.1	QTL_ID=63775	Egg weight	Production_Association
BCAT1	Chr.1	QTL_ID=63776	Egg weight	Production_Association
BCAT1	Chr.1	QTL_ID=63777	Egg weight	Production_Association
BCAT1	Chr.1	QTL_ID=63778	Egg weight	Production_Association
BCAT1	Chr.1	QTL_ID=63779	Egg weight	Production_Association
BCAT1	Chr.1	QTL_ID=63780	Egg weight	Production_Association
BCAT1	Chr.1	QTL_ID=63781	Egg weight	Production_Association
BCAT1	Chr.1	QTL_ID=63782	Egg weight	Production_Association
BCAT1	Chr.1	QTL_ID=63783	Egg weight	Production_Association
BCAT1	Chr.1	QTL_ID=63784	Egg weight	Production_Association
BCAT1	Chr.1	QTL_ID=63785	Egg weight	Production_Association
BCAT1	Chr.1	QTL_ID=63786	Egg weight	Production_Association
BCAT1	Chr.1	QTL_ID=63787	Egg weight	Production_Association
BCAT1	Chr.1	QTL_ID=63788	Egg weight	Production_Association
BCAT1	Chr.1	QTL_ID=63789	Egg weight	Production_Association
BCAT1	Chr.1	QTL_ID=63790	Egg weight	Production_Association
BCAT1	Chr.1	QTL_ID=63791	Egg weight	Production_Association
BCAT1	Chr.1	QTL_ID=63792	Egg weight	Production_Association
BCAT1	Chr.1	QTL_ID=63793	Egg weight	Production_Association
BCAT1	Chr.1	QTL_ID=63794	Egg weight	Production_Association
BCAT1	Chr.1	QTL_ID=63795	Egg weight	Production_Association
BCAT1	Chr.1	QTL_ID=63796	Egg weight	Production_Association
BCAT1	Chr.1	QTL_ID=63797	Egg weight	Production_Association
BCAT1	Chr.1	QTL_ID=63798	Egg weight	Production_Association
BCAT1	Chr.1	QTL_ID=63799	Egg weight	Production_Association
BCAT1	Chr.1	QTL_ID=63800	Egg weight	Production_Association
BCAT1	Chr.1	QTL_ID=63801	Egg weight	Production_Association
BCAT1	Chr.1	QTL_ID=63802	Egg weight	Production_Association
BCAT1	Chr.1	QTL_ID=63803	Egg weight	Production_Association
BCAT1	Chr.1	QTL_ID=63804	Egg weight	Production_Association
BCAT1	Chr.1	QTL_ID=63805	Egg weight	Production_Association
BCAT1	Chr.1	QTL_ID=63806	Egg weight	Production_Association
BCAT1	Chr.1	QTL_ID=63807	Egg weight	Production_Association
BCAT1	Chr.1	QTL_ID=63808	Egg weight	Production_Association
BCAT1	Chr.1	QTL_ID=63809	Egg weight	Production_Association
BCAT1	Chr.1	QTL_ID=63810	Egg weight	Production_Association
BCAT1	Chr.1	QTL_ID=63811	Egg weight	Production_Association
BCAT1	Chr.1	QTL_ID=63812	Egg weight	Production_Association
BCAT1	Chr.1	QTL_ID=63813	Egg weight	Production_Association
BCAT1	Chr.1	QTL_ID=63814	Egg weight	Production_Association
BCAT1	Chr.1	QTL_ID=63815	Egg weight	Production_Association
BCAT1	Chr.1	QTL_ID=63816	Egg weight	Production_Association
BCAT1	Chr.1	QTL_ID=63817	Egg weight	Production_Association
BCAT1	Chr.1	QTL_ID=63818	Egg weight	Production_Association
BCAT1	Chr.1	QTL_ID=63819	Egg weight	Production_Association
BCAT1	Chr.1	QTL_ID=63820	Egg weight	Production_Association
BCAT1	Chr.1	QTL_ID=63821	Egg weight	Production_Association
BCAT1	Chr.1	QTL_ID=63822	Egg weight	Production_Association
BCAT1	Chr.1	QTL_ID=63823	Egg weight	Production_Association
BCAT1	Chr.1	QTL_ID=63824	Egg weight	Production_Association
BCAT1	Chr.1	QTL_ID=63825	Egg weight	Production_Association
BCAT1	Chr.1	QTL_ID=63826	Egg weight	Production_Association
BCAT1	Chr.1	QTL_ID=63827	Egg weight	Production_Association
BCAT1	Chr.1	QTL_ID=63828	Egg weight	Production_Association
BCAT1	Chr.1	QTL_ID=63829	Egg weight	Production_Association
BCAT1	Chr.1	QTL_ID=62007	Yolk weight	Production_Association
BCAT1	Chr.1	QTL_ID=62014	Ovarian follicle weight	Production_Association
BCAT1	Chr.1	QTL_ID=62015	Ovarian follicle weight	Production_Association
BCAT1	Chr.1	QTL_ID=62016	Ovarian follicle weight	Production_Association
BCAT1	Chr.1	QTL_ID=62017	Ovary weight	Reproduction_Association
BCAT1	Chr.1	QTL_ID=62018	Ovary weight	Reproduction_Association
BCAT1	Chr.1	QTL_ID=62019	Ovary weight	Reproduction_Association
BCAT1	Chr.1	QTL_ID=62020	Ovary weight	Reproduction_Association
BCAT1	Chr.1	QTL_ID=62021	Ovary weight	Reproduction_Association
BCAT1	Chr.1	QTL_ID=62022	Ovary weight	Reproduction_Association
BCAT1	Chr.1	QTL_ID=62023	Ovary weight	Reproduction_Association
BCAT1	Chr.1	QTL_ID=62096	Intramuscular fat percentage	Production_Association
BCAT1	Chr.1	QTL_ID=62097	Intramuscular fat percentage	Production_Association
BCAT1	Chr.1	QTL_ID=63925	Egg weight	Production_Association
BCAT1	Chr.1	QTL_ID=63927	Egg weight	Production_Association
BCAT1	Chr.1	QTL_ID=63928	Egg weight	Production_Association
BCAT1	Chr.1	QTL_ID=63929	Egg weight	Production_Association
BCAT1	Chr.1	QTL_ID=57879	Eggshell strength	Production_QTL
BCAT1	Chr.1	QTL_ID=57880	Eggshell strength	Production_QTL
BCAT1	Chr.1	QTL_ID=57881	Eggshell strength	Production_QTL
BCAT1	Chr.1	QTL_ID=57882	Eggshell strength	Production_QTL
BCAT1	Chr.1	QTL_ID=57883	Eggshell strength	Production_QTL
BCAT1	Chr.1	QTL_ID=57884	Eggshell strength	Production_QTL
BCAT1	Chr.1	QTL_ID=57885	Eggshell strength	Production_QTL
BCAT1	Chr.1	QTL_ID=57886	Eggshell strength	Production_QTL
BCAT1	Chr.1	QTL_ID=57887	Eggshell strength	Production_QTL
BCAT1	Chr.1	QTL_ID=57905	Eggshell weight	Production_QTL
BCAT1	Chr.1	QTL_ID=57888	Eggshell strength	Production_QTL
BCAT1	Chr.1	QTL_ID=57889	Eggshell thickness	Production_QTL
BCAT1	Chr.1	QTL_ID=57890	Eggshell thickness	Production_QTL
BCAT1	Chr.1	QTL_ID=57891	Eggshell thickness	Production_QTL
BCAT1	Chr.1	QTL_ID=57892	Eggshell thickness	Production_QTL
BCAT1	Chr.1	QTL_ID=57893	Eggshell thickness	Production_QTL
BCAT1	Chr.1	QTL_ID=57894	Eggshell thickness	Production_QTL
BCAT1	Chr.1	QTL_ID=57895	Eggshell thickness	Production_QTL
BCAT1	Chr.1	QTL_ID=57896	Eggshell thickness	Production_QTL
BCAT1	Chr.1	QTL_ID=57898	Eggshell weight	Production_QTL
BCAT1	Chr.1	QTL_ID=57900	Eggshell weight	Production_QTL
BCAT1	Chr.1	QTL_ID=57902	Eggshell weight	Production_QTL
BCAT1	Chr.1	QTL_ID=57904	Eggshell weight	Production_QTL
BCAT1	Chr.1	QTL_ID=57906	Eggshell weight	Production_QTL
BCAT1	Chr.1	QTL_ID=57907	Eggshell weight	Production_QTL
BCAT1	Chr.1	QTL_ID=57908	Eggshell weight	Production_QTL
BCAT1	Chr.1	QTL_ID=57909	Eggshell weight	Production_QTL
BCAT1	Chr.1	QTL_ID=57910	Eggshell weight	Production_QTL
BCAT1	Chr.1	QTL_ID=57911	Eggshell strength	Production_QTL
BCAT1	Chr.1	QTL_ID=57912	Eggshell thickness	Production_QTL
BCAT1	Chr.1	QTL_ID=57913	Eggshell weight	Production_QTL
BST1	Chr.4	QTL_ID=57901	Eggshell weight	Production_QTL
BST1	Chr.4	QTL_ID=126575	Body weight (70 days)	Production_QTL
BST1	Chr.4	QTL_ID=126576	Body weight (105 days)	Production_QTL
BST1	Chr.4	QTL_ID=126577	Body weight (140 days)	Production_QTL
BST1	Chr.4	QTL_ID=126579	Growth (70-105 days)	Production_QTL
BST1	Chr.4	QTL_ID=126578	Growth (35-70 days)	Production_QTL
BST1	Chr.4	QTL_ID=126580	Carcass weight	Production_QTL
BST1	Chr.4	QTL_ID=126581	Head weight	Production_QTL
BST1	Chr.4	QTL_ID=126582	Wing weight	Production_QTL
BST1	Chr.4	QTL_ID=126583	Drumstick and thigh muscle weight	Production_QTL
BST1	Chr.4	QTL_ID=126584	Breast muscle weight	Production_QTL
BST1	Chr.4	QTL_ID=126779	Fecal egg count	Health_Association
BST1	Chr.4	QTL_ID=126783	Body weight	Production_Association
BST1	Chr.4	QTL_ID=126784	Body weight	Production_Association
BST1	Chr.4	QTL_ID=126785	Body weight	Production_Association
BST1	Chr.4	QTL_ID=126786	Body weight	Production_Association
BST1	Chr.4	QTL_ID=126787	Body weight	Production_Association
BST1	Chr.4	QTL_ID=126788	Body weight	Production_Association
BST1	Chr.4	QTL_ID=126789	Body weight	Production_Association
BST1	Chr.4	QTL_ID=126790	Body weight	Production_Association
BST1	Chr.4	QTL_ID=126791	Body weight	Production_Association
BST1	Chr.4	QTL_ID=126792	Body weight	Production_Association
BST1	Chr.4	QTL_ID=126793	Body weight	Production_Association
BST1	Chr.4	QTL_ID=126794	Body weight	Production_Association
BST1	Chr.4	QTL_ID=126795	Body weight	Production_Association
BST1	Chr.4	QTL_ID=126796	Body weight	Production_Association
BST1	Chr.4	QTL_ID=126797	Body weight	Production_Association
BST1	Chr.4	QTL_ID=126798	Body weight	Production_Association
BST1	Chr.4	QTL_ID=126799	Body weight	Production_Association
BST1	Chr.4	QTL_ID=126800	Body weight	Production_Association
BST1	Chr.4	QTL_ID=126801	Body weight	Production_Association
BST1	Chr.4	QTL_ID=126802	Body weight	Production_Association
BST1	Chr.4	QTL_ID=126832	Body weight	Production_Association
BST1	Chr.4	QTL_ID=177581	Gizzard weight	Production_QTL
BST1	Chr.4	QTL_ID=170430	Heart weight	Production_QTL
BST1	Chr.4	QTL_ID=170432	Liver weight	Production_QTL
BST1	Chr.4	QTL_ID=170434	Proventriculus weight	Production_QTL
BST1	Chr.4	QTL_ID=170435	Gizzard weight	Production_QTL
BST1	Chr.4	QTL_ID=170436	Gizzard weight	Production_QTL
BST1	Chr.4	QTL_ID=170437	Gizzard weight	Production_QTL
C9ORF152	Chr.2	QTL_ID=157209	Breast muscle pH	Production_QTL
C9ORF152	Chr.2	QTL_ID=171244	Fear-tonic immobility duration	Exterior_QTL
C9ORF152	Chr.2	QTL_ID=135697	Antibody titer to SRBC antigen	Health_QTL
CD164	Chr.3	QTL_ID=157171	Breast muscle pH	Production_QTL
CD74	Chr.13	QTL_ID=127125	Feathered feet	Exterior_QTL
CKAP4	Chr.1	QTL_ID=96626	Body weight (9 days)	Production_QTL
CKAP4	Chr.1	QTL_ID=96627	Duodenum weight	Production_QTL
CLDN10	Chr.1	QTL_ID=171242	Fear-tonic immobility duration	Exterior_QTL
CLTC	Chr.19	QTL_ID=71126	Abdominal fat percentage	Production_QTL
CLTC	Chr.19	QTL_ID=96658	Ileum weight	Production_QTL
CMPK1	Chr.8	QTL_ID=96639	Ileum weight	Production_QTL
COPE	Chr.28	QTL_ID=127113	Feather-crested head	Exterior_QTL
COPE	Chr.28	QTL_ID=177592	Gizzard percentage	Production_QTL
CORO1C	Chr.15	QTL_ID=177573	Liver percentage	Production_QTL
CORO1C	Chr.15	QTL_ID=160529	Skin weight	Production_QTL
CORO1C	Chr.15	QTL_ID=160530	Skin percentage	Production_QTL
CPD	Chr.19	QTL_ID=64568	Feed intake	Production_QTL
CPD	Chr.19	QTL_ID=177602	Intestine length	Production_QTL
CPD	Chr.19	QTL_ID=96656	Duodenum length	Production_QTL
CPD	Chr.19	QTL_ID=96657	Gizzard weight	Production_QTL
CREB3L1	Chr.5	QTL_ID=95415	Body weight (28 days)	Production_QTL
CREB3L2	Chr.1	QTL_ID=64524	Feed conversion ratio	Production_QTL
CREB3L2	Chr.1	QTL_ID=57888	Eggshell strength	Production_QTL
CRELD2	Chr.1	QTL_ID=157158	Breast muscle pH	Production_QTL
CRELD2	Chr.1	QTL_ID=171241	Fear-tonic immobility duration	Exterior_QTL
CRELD2	Chr.1	QTL_ID=64552	Feed intake	Production_QTL
CYP2D6	Chr.1	QTL_ID=96626	Body weight (9 days)	Production_QTL
DAD1	Chr.27	QTL_ID=127127	Comb weight	Exterior_QTL
DAD1	Chr.27	QTL_ID=96624	pH of digestive tract contents	Physiology_QTL
DAD1	Chr.27	QTL_ID=130479	Femur bone mineral content	Production_Association
DAD1	Chr.27	QTL_ID=130480	Femur weight	Production_Association
DDOST	Chr.21	QTL_ID=96661	Ileum length	Production_QTL
DDOST	Chr.21	QTL_ID=95430	Body weight	Production_QTL
DDX5	Chr.18	QTL_ID=177590	Gizzard percentage	Production_QTL
DIO2	Chr.5	QTL_ID=95416	Body weight (28 days)	Production_QTL
DIO2	Chr.5	QTL_ID=64487	Egg number	Production_QTL
DIO2	Chr.5	QTL_ID=64488	Egg number	Production_QTL
DOCK8	Chr.Z	QTL_ID=96673	Intestine length	Production_QTL
DOCK8	Chr.Z	QTL_ID=96674	Jejunum length	Production_QTL
DOCK8	Chr.Z	QTL_ID=96675	Proventriculus weight	Production_QTL
DOCK8	Chr.Z	QTL_ID=64576	Residual feed intake	Production_QTL
DSP	Chr.2	QTL_ID=157209	Breast muscle pH	Production_QTL
DSP	Chr.2	QTL_ID=171244	Fear-tonic immobility duration	Exterior_QTL
DSP	Chr.2	QTL_ID=135697	Antibody titer to SRBC antigen	Health_QTL
EAF2	Chr.7	QTL_ID=64529	Feed conversion ratio	Production_QTL
EAF2	Chr.7	QTL_ID=96637	Ileum weight	Production_QTL
EAF2	Chr.7	QTL_ID=95407	Body weight (21 days)	Production_QTL
EAF2	Chr.7	QTL_ID=96679	Intestine weight/length ratio	Production_QTL
EDEM3	Chr.8	QTL_ID=157181	Breast muscle pH	Production_QTL
EDF1	Chr.17	QTL_ID=157217	Breast muscle pH	Production_QTL
EDF1	Chr.17	QTL_ID=24979	Egg production rate	Production_QTL
EDF1	Chr.17	QTL_ID=64534	Growth (39-46 days)	Production_Association
EGR1	Chr.13	QTL_ID=157215	Breast muscle pH	Production_QTL
ELF3	Chr.26	QTL_ID=96623	Excreta nitrogen/phosphorus ratio	Physiology_QTL
ELF3	Chr.26	QTL_ID=95418	Body weight (28 days)	Production_QTL
EMP1	Chr.1	QTL_ID=96626	Body weight (9 days)	Production_QTL
ENTPD3	Chr.2	QTL_ID=135692	Body weight (hatch)	Production_QTL
EPCAM	Chr.3	QTL_ID=64557	Feed intake	Production_QTL
EXFABP	Chr.17	QTL_ID=157217	Breast muscle pH	Production_QTL
EXFABP	Chr.17	QTL_ID=64534	Growth (39-46 days)	Production_Association
EZR	Chr.3	QTL_ID=64556	Residual feed intake	Production_QTL
F5	Chr.1	QTL_ID=24923	Albumen height	Production_QTL
FAM110C	Chr.3	QTL_ID=64557	Feed intake	Production_QTL
FAM3C	Chr.1	QTL_ID=95419	Body weight	Production_QTL
FAM3C	Chr.1	QTL_ID=157156	Breast muscle pH	Production_QTL
FAM3C	Chr.1	QTL_ID=157158	Breast muscle pH	Production_QTL
FAM46A	Chr.3	QTL_ID=95413	Body weight (28 days)	Production_QTL
FBXL5	Chr.4	QTL_ID=57901	Eggshell weight	Production_QTL
FBXL5	Chr.4	QTL_ID=126575	Body weight (70 days)	Production_QTL
FBXL5	Chr.4	QTL_ID=126576	Body weight (105 days)	Production_QTL
FBXL5	Chr.4	QTL_ID=126577	Body weight (140 days)	Production_QTL
FBXL5	Chr.4	QTL_ID=126579	Growth (70-105 days)	Production_QTL
FBXL5	Chr.4	QTL_ID=126578	Growth (35-70 days)	Production_QTL
FBXL5	Chr.4	QTL_ID=126580	Carcass weight	Production_QTL
FBXL5	Chr.4	QTL_ID=126581	Head weight	Production_QTL
FBXL5	Chr.4	QTL_ID=126582	Wing weight	Production_QTL
FBXL5	Chr.4	QTL_ID=126583	Drumstick and thigh muscle weight	Production_QTL
FBXL5	Chr.4	QTL_ID=126584	Breast muscle weight	Production_QTL
FBXL5	Chr.4	QTL_ID=126779	Fecal egg count	Health_Association
FBXL5	Chr.4	QTL_ID=126783	Body weight	Production_Association
FBXL5	Chr.4	QTL_ID=126784	Body weight	Production_Association
FBXL5	Chr.4	QTL_ID=126785	Body weight	Production_Association
FBXL5	Chr.4	QTL_ID=126786	Body weight	Production_Association
FBXL5	Chr.4	QTL_ID=126787	Body weight	Production_Association
FBXL5	Chr.4	QTL_ID=126788	Body weight	Production_Association
FBXL5	Chr.4	QTL_ID=126789	Body weight	Production_Association
FBXL5	Chr.4	QTL_ID=126790	Body weight	Production_Association
FBXL5	Chr.4	QTL_ID=126791	Body weight	Production_Association
FBXL5	Chr.4	QTL_ID=126792	Body weight	Production_Association
FBXL5	Chr.4	QTL_ID=126793	Body weight	Production_Association
FBXL5	Chr.4	QTL_ID=126794	Body weight	Production_Association
FBXL5	Chr.4	QTL_ID=126795	Body weight	Production_Association
FBXL5	Chr.4	QTL_ID=126796	Body weight	Production_Association
FBXL5	Chr.4	QTL_ID=126797	Body weight	Production_Association
FBXL5	Chr.4	QTL_ID=126798	Body weight	Production_Association
FBXL5	Chr.4	QTL_ID=126799	Body weight	Production_Association
FBXL5	Chr.4	QTL_ID=126800	Body weight	Production_Association
FBXL5	Chr.4	QTL_ID=126801	Body weight	Production_Association
FBXL5	Chr.4	QTL_ID=126802	Body weight	Production_Association
FBXL5	Chr.4	QTL_ID=126832	Body weight	Production_Association
FBXL5	Chr.4	QTL_ID=177581	Gizzard weight	Production_QTL
FBXL5	Chr.4	QTL_ID=170430	Heart weight	Production_QTL
FBXL5	Chr.4	QTL_ID=170432	Liver weight	Production_QTL
FBXL5	Chr.4	QTL_ID=170434	Proventriculus weight	Production_QTL
FBXL5	Chr.4	QTL_ID=170435	Gizzard weight	Production_QTL
FBXL5	Chr.4	QTL_ID=170436	Gizzard weight	Production_QTL
FBXL5	Chr.4	QTL_ID=170437	Gizzard weight	Production_QTL
FGFBP1	Chr.4	QTL_ID=24916	Albumen height	Production_QTL
FGFBP1	Chr.4	QTL_ID=24919	Albumen height	Production_QTL
FGFBP1	Chr.4	QTL_ID=24937	Yolk weight	Production_QTL
FGFBP1	Chr.4	QTL_ID=24941	Yolk weight	Production_QTL
FGFBP1	Chr.4	QTL_ID=24944	Egg production rate	Production_QTL
FGFBP1	Chr.4	QTL_ID=24949	Body weight	Production_QTL
FGFBP1	Chr.4	QTL_ID=57899	Eggshell weight	Production_QTL
FGFBP1	Chr.4	QTL_ID=57901	Eggshell weight	Production_QTL
FGFBP1	Chr.4	QTL_ID=126575	Body weight (70 days)	Production_QTL
FGFBP1	Chr.4	QTL_ID=126576	Body weight (105 days)	Production_QTL
FGFBP1	Chr.4	QTL_ID=126577	Body weight (140 days)	Production_QTL
FGFBP1	Chr.4	QTL_ID=126579	Growth (70-105 days)	Production_QTL
FGFBP1	Chr.4	QTL_ID=126578	Growth (35-70 days)	Production_QTL
FGFBP1	Chr.4	QTL_ID=126580	Carcass weight	Production_QTL
FGFBP1	Chr.4	QTL_ID=126581	Head weight	Production_QTL
FGFBP1	Chr.4	QTL_ID=126582	Wing weight	Production_QTL
FGFBP1	Chr.4	QTL_ID=126583	Drumstick and thigh muscle weight	Production_QTL
FGFBP1	Chr.4	QTL_ID=126584	Breast muscle weight	Production_QTL
FGFBP1	Chr.4	QTL_ID=126779	Fecal egg count	Health_Association
FGFBP1	Chr.4	QTL_ID=126783	Body weight	Production_Association
FGFBP1	Chr.4	QTL_ID=126784	Body weight	Production_Association
FGFBP1	Chr.4	QTL_ID=126785	Body weight	Production_Association
FGFBP1	Chr.4	QTL_ID=126786	Body weight	Production_Association
FGFBP1	Chr.4	QTL_ID=126787	Body weight	Production_Association
FGFBP1	Chr.4	QTL_ID=126788	Body weight	Production_Association
FGFBP1	Chr.4	QTL_ID=126789	Body weight	Production_Association
FGFBP1	Chr.4	QTL_ID=126790	Body weight	Production_Association
FGFBP1	Chr.4	QTL_ID=126791	Body weight	Production_Association
FGFBP1	Chr.4	QTL_ID=126792	Body weight	Production_Association
FGFBP1	Chr.4	QTL_ID=126793	Body weight	Production_Association
FGFBP1	Chr.4	QTL_ID=126794	Body weight	Production_Association
FGFBP1	Chr.4	QTL_ID=126795	Body weight	Production_Association
FGFBP1	Chr.4	QTL_ID=126796	Body weight	Production_Association
FGFBP1	Chr.4	QTL_ID=126797	Body weight	Production_Association
FGFBP1	Chr.4	QTL_ID=126798	Body weight	Production_Association
FGFBP1	Chr.4	QTL_ID=126799	Body weight	Production_Association
FGFBP1	Chr.4	QTL_ID=126800	Body weight	Production_Association
FGFBP1	Chr.4	QTL_ID=126801	Body weight	Production_Association
FGFBP1	Chr.4	QTL_ID=126802	Body weight	Production_Association
FGFBP1	Chr.4	QTL_ID=126832	Body weight	Production_Association
FGFBP1	Chr.4	QTL_ID=177581	Gizzard weight	Production_QTL
FGFBP1	Chr.4	QTL_ID=170430	Heart weight	Production_QTL
FGFBP1	Chr.4	QTL_ID=170432	Liver weight	Production_QTL
FGFBP1	Chr.4	QTL_ID=170434	Proventriculus weight	Production_QTL
FGFBP1	Chr.4	QTL_ID=170435	Gizzard weight	Production_QTL
FGFBP1	Chr.4	QTL_ID=170436	Gizzard weight	Production_QTL
FGFBP1	Chr.4	QTL_ID=170437	Gizzard weight	Production_QTL
FHL1	Chr.4	QTL_ID=96634	Ileum weight	Production_QTL
GAL3ST2	Chr.9	QTL_ID=160534	Skin percentage	Production_QTL
GATB	Chr.4	QTL_ID=171247	Fear-tonic immobility duration	Exterior_QTL
GFPT1	Chr.22	QTL_ID=96665	Duodenum length	Production_QTL
GMDS	Chr.2	QTL_ID=157209	Breast muscle pH	Production_QTL
GMDS	Chr.2	QTL_ID=135697	Antibody titer to SRBC antigen	Health_QTL
GNE	Chr.Z	QTL_ID=64573	Feed conversion ratio	Production_QTL
GNE	Chr.Z	QTL_ID=64574	Feed conversion ratio	Production_QTL
GNE	Chr.Z	QTL_ID=64575	Dry matter intake	Production_QTL
GNE	Chr.Z	QTL_ID=64576	Residual feed intake	Production_QTL
GNE	Chr.Z	QTL_ID=64577	Feed intake	Production_QTL
GNPNAT1	Chr.5	QTL_ID=64536	Feed intake	Production_QTL
GRHL1	Chr.3	QTL_ID=64557	Feed intake	Production_QTL
HLF	Chr.18	QTL_ID=177589	Gizzard percentage	Production_QTL
HM13	Chr.20	QTL_ID=139271	Feed conversion ratio	Production_Association
HM13	Chr.20	QTL_ID=139366	Feed conversion ratio	Production_Association
HM13	Chr.20	QTL_ID=139367	Feed conversion ratio	Production_Association
HM13	Chr.20	QTL_ID=139446	Feed conversion ratio	Production_Association
HM13	Chr.20	QTL_ID=139450	Feed conversion ratio	Production_Association
HM13	Chr.20	QTL_ID=139492	Feed conversion ratio	Production_Association
HM13	Chr.20	QTL_ID=139514	Feed conversion ratio	Production_Association
HM13	Chr.20	QTL_ID=139612	Feed conversion ratio	Production_Association
HM13	Chr.20	QTL_ID=139614	Feed conversion ratio	Production_Association
HM13	Chr.20	QTL_ID=139707	Feed conversion ratio	Production_Association
HM13	Chr.20	QTL_ID=139699	Feed conversion ratio	Production_Association
HM13	Chr.20	QTL_ID=139687	Feed conversion ratio	Production_Association
HM13	Chr.20	QTL_ID=139686	Feed conversion ratio	Production_Association
HM13	Chr.20	QTL_ID=139681	Feed conversion ratio	Production_Association
HM13	Chr.20	QTL_ID=139727	Feed conversion ratio	Production_Association
HM13	Chr.20	QTL_ID=180037	Comb color	Exterior_Association
HM13	Chr.20	QTL_ID=180038	Comb color	Exterior_Association
HM13	Chr.20	QTL_ID=180039	Comb color	Exterior_Association
HM13	Chr.20	QTL_ID=180040	Comb color	Exterior_Association
HM13	Chr.20	QTL_ID=180041	Comb color	Exterior_Association
HM13	Chr.20	QTL_ID=180042	Comb color	Exterior_Association
HM13	Chr.20	QTL_ID=180043	Comb color	Exterior_Association
HM13	Chr.20	QTL_ID=180044	Comb color	Exterior_Association
HM13	Chr.20	QTL_ID=180045	Comb color	Exterior_Association
HM13	Chr.20	QTL_ID=180046	Comb color	Exterior_Association
HM13	Chr.20	QTL_ID=180047	Comb color	Exterior_Association
HM13	Chr.20	QTL_ID=180048	Comb color	Exterior_Association
HM13	Chr.20	QTL_ID=180049	Comb color	Exterior_Association
HM13	Chr.20	QTL_ID=180050	Comb color	Exterior_Association
HM13	Chr.20	QTL_ID=180051	Comb color	Exterior_Association
HM13	Chr.20	QTL_ID=180052	Comb color	Exterior_Association
HM13	Chr.20	QTL_ID=180053	Comb color	Exterior_Association
HM13	Chr.20	QTL_ID=180054	Comb color	Exterior_Association
HM13	Chr.20	QTL_ID=180055	Comb color	Exterior_Association
HM13	Chr.20	QTL_ID=180056	Comb color	Exterior_Association
HM13	Chr.20	QTL_ID=180057	Comb color	Exterior_Association
HM13	Chr.20	QTL_ID=180058	Comb color	Exterior_Association
HM13	Chr.20	QTL_ID=180059	Comb color	Exterior_Association
HM13	Chr.20	QTL_ID=180060	Comb color	Exterior_Association
HM13	Chr.20	QTL_ID=180061	Comb color	Exterior_Association
HM13	Chr.20	QTL_ID=180062	Comb color	Exterior_Association
HM13	Chr.20	QTL_ID=180063	Comb color	Exterior_Association
HM13	Chr.20	QTL_ID=180064	Comb color	Exterior_Association
HM13	Chr.20	QTL_ID=180065	Comb color	Exterior_Association
HM13	Chr.20	QTL_ID=180066	Comb color	Exterior_Association
HM13	Chr.20	QTL_ID=180067	Comb color	Exterior_Association
HM13	Chr.20	QTL_ID=180068	Comb color	Exterior_Association
HM13	Chr.20	QTL_ID=180069	Comb color	Exterior_Association
HM13	Chr.20	QTL_ID=180070	Comb color	Exterior_Association
HM13	Chr.20	QTL_ID=180071	Comb color	Exterior_Association
HM13	Chr.20	QTL_ID=180072	Comb color	Exterior_Association
HM13	Chr.20	QTL_ID=180073	Comb color	Exterior_Association
HM13	Chr.20	QTL_ID=180074	Comb color	Exterior_Association
HM13	Chr.20	QTL_ID=180075	Comb color	Exterior_Association
HM13	Chr.20	QTL_ID=180076	Comb color	Exterior_Association
HM13	Chr.20	QTL_ID=180077	Comb color	Exterior_Association
HM13	Chr.20	QTL_ID=180078	Comb color	Exterior_Association
HM13	Chr.20	QTL_ID=180079	Comb color	Exterior_Association
HM13	Chr.20	QTL_ID=180080	Comb color	Exterior_Association
HM13	Chr.20	QTL_ID=180081	Comb color	Exterior_Association
HM13	Chr.20	QTL_ID=180082	Comb color	Exterior_Association
HM13	Chr.20	QTL_ID=180083	Comb color	Exterior_Association
HM13	Chr.20	QTL_ID=180084	Egg number	Production_Association
HM13	Chr.20	QTL_ID=180085	Egg number	Production_Association
HM13	Chr.20	QTL_ID=180086	Egg number	Production_Association
HM13	Chr.20	QTL_ID=180087	Egg number	Production_Association
HM13	Chr.20	QTL_ID=180088	Egg number	Production_Association
HM13	Chr.20	QTL_ID=180089	Egg number	Production_Association
HM13	Chr.20	QTL_ID=180090	Egg number	Production_Association
HM13	Chr.20	QTL_ID=180091	Egg number	Production_Association
HM13	Chr.20	QTL_ID=180092	Egg number	Production_Association
HM13	Chr.20	QTL_ID=180093	Egg number	Production_Association
HM13	Chr.20	QTL_ID=180094	Egg number	Production_Association
HM13	Chr.20	QTL_ID=180095	Egg number	Production_Association
HM13	Chr.20	QTL_ID=180096	Egg number	Production_Association
HM13	Chr.20	QTL_ID=180097	Egg number	Production_Association
HM13	Chr.20	QTL_ID=180098	Egg number	Production_Association
HM13	Chr.20	QTL_ID=180099	Egg number	Production_Association
HM13	Chr.20	QTL_ID=180100	Egg number	Production_Association
HM13	Chr.20	QTL_ID=180101	Egg number	Production_Association
HM13	Chr.20	QTL_ID=180102	Egg number	Production_Association
HM13	Chr.20	QTL_ID=180103	Egg number	Production_Association
HM13	Chr.20	QTL_ID=180104	Egg number	Production_Association
HM13	Chr.20	QTL_ID=180105	Egg number	Production_Association
HM13	Chr.20	QTL_ID=180106	Egg number	Production_Association
HM13	Chr.20	QTL_ID=180107	Egg number	Production_Association
HM13	Chr.20	QTL_ID=180108	Egg number	Production_Association
HM13	Chr.20	QTL_ID=180109	Egg number	Production_Association
HM13	Chr.20	QTL_ID=180110	Egg number	Production_Association
HM13	Chr.20	QTL_ID=180111	Egg number	Production_Association
HM13	Chr.20	QTL_ID=180112	Egg number	Production_Association
HM13	Chr.20	QTL_ID=180113	Egg number	Production_Association
HM13	Chr.20	QTL_ID=180114	Egg number	Production_Association
HM13	Chr.20	QTL_ID=180115	Egg number	Production_Association
HM13	Chr.20	QTL_ID=180116	Egg number	Production_Association
HM13	Chr.20	QTL_ID=180117	Egg number	Production_Association
HM13	Chr.20	QTL_ID=180118	Egg number	Production_Association
HM13	Chr.20	QTL_ID=180119	Egg number	Production_Association
HM13	Chr.20	QTL_ID=180120	Egg number	Production_Association
HM13	Chr.20	QTL_ID=179946	Comb color	Exterior_Association
HM13	Chr.20	QTL_ID=179947	Comb color	Exterior_Association
HM13	Chr.20	QTL_ID=179948	Comb color	Exterior_Association
HM13	Chr.20	QTL_ID=179949	Comb color	Exterior_Association
HM13	Chr.20	QTL_ID=179950	Comb color	Exterior_Association
HM13	Chr.20	QTL_ID=179951	Comb color	Exterior_Association
HM13	Chr.20	QTL_ID=179952	Comb color	Exterior_Association
HM13	Chr.20	QTL_ID=179953	Comb color	Exterior_Association
HM13	Chr.20	QTL_ID=179954	Comb color	Exterior_Association
HM13	Chr.20	QTL_ID=179955	Comb color	Exterior_Association
HM13	Chr.20	QTL_ID=179956	Comb color	Exterior_Association
HM13	Chr.20	QTL_ID=179957	Comb color	Exterior_Association
HM13	Chr.20	QTL_ID=179958	Comb color	Exterior_Association
HM13	Chr.20	QTL_ID=179959	Comb color	Exterior_Association
HM13	Chr.20	QTL_ID=179960	Comb color	Exterior_Association
HM13	Chr.20	QTL_ID=179961	Comb color	Exterior_Association
HM13	Chr.20	QTL_ID=179962	Comb color	Exterior_Association
HM13	Chr.20	QTL_ID=179963	Comb color	Exterior_Association
HM13	Chr.20	QTL_ID=179964	Comb color	Exterior_Association
HM13	Chr.20	QTL_ID=179965	Comb color	Exterior_Association
HM13	Chr.20	QTL_ID=179966	Comb color	Exterior_Association
HM13	Chr.20	QTL_ID=179967	Comb color	Exterior_Association
HM13	Chr.20	QTL_ID=179968	Comb color	Exterior_Association
HM13	Chr.20	QTL_ID=179969	Comb color	Exterior_Association
HM13	Chr.20	QTL_ID=179970	Comb color	Exterior_Association
HM13	Chr.20	QTL_ID=179971	Comb color	Exterior_Association
HM13	Chr.20	QTL_ID=179972	Comb color	Exterior_Association
HM13	Chr.20	QTL_ID=179973	Comb color	Exterior_Association
HM13	Chr.20	QTL_ID=179974	Comb color	Exterior_Association
HM13	Chr.20	QTL_ID=179975	Comb color	Exterior_Association
HM13	Chr.20	QTL_ID=179976	Comb color	Exterior_Association
HM13	Chr.20	QTL_ID=179977	Comb color	Exterior_Association
HM13	Chr.20	QTL_ID=179978	Comb color	Exterior_Association
HM13	Chr.20	QTL_ID=179979	Comb color	Exterior_Association
HM13	Chr.20	QTL_ID=179980	Comb color	Exterior_Association
HM13	Chr.20	QTL_ID=179981	Comb color	Exterior_Association
HM13	Chr.20	QTL_ID=179982	Comb color	Exterior_Association
HM13	Chr.20	QTL_ID=179983	Comb color	Exterior_Association
HM13	Chr.20	QTL_ID=179984	Comb color	Exterior_Association
HM13	Chr.20	QTL_ID=179985	Comb color	Exterior_Association
HM13	Chr.20	QTL_ID=179986	Comb color	Exterior_Association
HM13	Chr.20	QTL_ID=179987	Comb color	Exterior_Association
HM13	Chr.20	QTL_ID=179988	Comb color	Exterior_Association
HM13	Chr.20	QTL_ID=179989	Comb color	Exterior_Association
HM13	Chr.20	QTL_ID=179990	Comb color	Exterior_Association
HM13	Chr.20	QTL_ID=179991	Comb color	Exterior_Association
HM13	Chr.20	QTL_ID=179992	Comb color	Exterior_Association
HM13	Chr.20	QTL_ID=179993	Comb color	Exterior_Association
HM13	Chr.20	QTL_ID=179994	Comb color	Exterior_Association
HM13	Chr.20	QTL_ID=179995	Comb color	Exterior_Association
HM13	Chr.20	QTL_ID=179996	Comb color	Exterior_Association
HM13	Chr.20	QTL_ID=179997	Comb color	Exterior_Association
HM13	Chr.20	QTL_ID=179998	Comb color	Exterior_Association
HM13	Chr.20	QTL_ID=179999	Comb color	Exterior_Association
HM13	Chr.20	QTL_ID=180000	Comb color	Exterior_Association
HM13	Chr.20	QTL_ID=180001	Comb color	Exterior_Association
HM13	Chr.20	QTL_ID=180002	Comb color	Exterior_Association
HM13	Chr.20	QTL_ID=180003	Comb color	Exterior_Association
HM13	Chr.20	QTL_ID=180004	Comb color	Exterior_Association
HM13	Chr.20	QTL_ID=180005	Comb color	Exterior_Association
HM13	Chr.20	QTL_ID=180006	Comb color	Exterior_Association
HM13	Chr.20	QTL_ID=180007	Comb color	Exterior_Association
HM13	Chr.20	QTL_ID=180008	Comb color	Exterior_Association
HM13	Chr.20	QTL_ID=180009	Comb color	Exterior_Association
HM13	Chr.20	QTL_ID=180010	Comb color	Exterior_Association
HM13	Chr.20	QTL_ID=180011	Comb color	Exterior_Association
HM13	Chr.20	QTL_ID=180012	Comb color	Exterior_Association
HM13	Chr.20	QTL_ID=180013	Comb color	Exterior_Association
HM13	Chr.20	QTL_ID=180014	Comb color	Exterior_Association
HM13	Chr.20	QTL_ID=180015	Comb color	Exterior_Association
HM13	Chr.20	QTL_ID=180016	Comb color	Exterior_Association
HM13	Chr.20	QTL_ID=180017	Comb color	Exterior_Association
HM13	Chr.20	QTL_ID=180018	Comb color	Exterior_Association
HM13	Chr.20	QTL_ID=180019	Comb color	Exterior_Association
HM13	Chr.20	QTL_ID=180020	Comb color	Exterior_Association
HM13	Chr.20	QTL_ID=180021	Comb color	Exterior_Association
HM13	Chr.20	QTL_ID=180022	Comb color	Exterior_Association
HM13	Chr.20	QTL_ID=180023	Comb color	Exterior_Association
HM13	Chr.20	QTL_ID=180024	Comb color	Exterior_Association
HM13	Chr.20	QTL_ID=180025	Comb color	Exterior_Association
HM13	Chr.20	QTL_ID=180026	Comb color	Exterior_Association
HM13	Chr.20	QTL_ID=180027	Comb color	Exterior_Association
HM13	Chr.20	QTL_ID=180028	Comb color	Exterior_Association
HM13	Chr.20	QTL_ID=180029	Comb color	Exterior_Association
HM13	Chr.20	QTL_ID=180030	Comb color	Exterior_Association
HM13	Chr.20	QTL_ID=180031	Comb color	Exterior_Association
HM13	Chr.20	QTL_ID=180032	Comb color	Exterior_Association
HM13	Chr.20	QTL_ID=180033	Comb color	Exterior_Association
HM13	Chr.20	QTL_ID=180034	Comb color	Exterior_Association
HM13	Chr.20	QTL_ID=180035	Comb color	Exterior_Association
HM13	Chr.20	QTL_ID=180036	Comb color	Exterior_Association
HM13	Chr.20	QTL_ID=125369	Egg production rate	Production_Association
HM13	Chr.20	QTL_ID=125463	Age at first egg	Production_Association
HM13	Chr.20	QTL_ID=125464	Age at first egg	Production_Association
HM13	Chr.20	QTL_ID=126748	Antibody titer to IBD	Health_Association
HM13	Chr.20	QTL_ID=135720	Body weight (84 days)	Production_QTL
HM13	Chr.20	QTL_ID=135721	Shank length	Production_QTL
HM13	Chr.20	QTL_ID=24835	Visceral peritoneum pigmentation	Exterior_Association
HM13	Chr.20	QTL_ID=24836	Visceral peritoneum pigmentation	Exterior_Association
HM13	Chr.20	QTL_ID=24837	Visceral peritoneum pigmentation	Exterior_Association
HM13	Chr.20	QTL_ID=24838	Visceral peritoneum pigmentation	Exterior_Association
HM13	Chr.20	QTL_ID=24946	Age at sexual maturity	Production_QTL
HM13	Chr.20	QTL_ID=24947	Age at sexual maturity	Production_Association
HM13	Chr.20	QTL_ID=24948	Age at sexual maturity	Production_Association
HM13	Chr.20	QTL_ID=24960	Eggshell color	Production_QTL
HM13	Chr.20	QTL_ID=24967	Eggshell color	Production_QTL
HM13	Chr.20	QTL_ID=21753	Spleen weight	Production_Association
HM13	Chr.20	QTL_ID=16789	Egg weight	Production_Association
HM13	Chr.20	QTL_ID=16790	Haugh units	Production_Association
HM13	Chr.20	QTL_ID=16791	Egg number	Production_Association
HM13	Chr.20	QTL_ID=19336	Drumstick and thigh weight	Production_Association
HM13	Chr.20	QTL_ID=19337	Wing weight	Production_Association
HM13	Chr.20	QTL_ID=19338	Drumstick and thigh weight	Production_Association
HM13	Chr.20	QTL_ID=19339	Shank length	Production_Association
HM13	Chr.20	QTL_ID=19476	Abdominal fat weight	Production_Association
HM13	Chr.20	QTL_ID=19477	Abdominal fat percentage	Production_Association
HM13	Chr.20	QTL_ID=95356	Wing weight	Production_Association
HM13	Chr.20	QTL_ID=95425	Dry matter digestibility	Production_QTL
HM13	Chr.20	QTL_ID=101249	Bursa of Fabricius weight	Production_Association
HM13	Chr.20	QTL_ID=101250	Bursa of Fabricius weight	Production_Association
HM13	Chr.20	QTL_ID=101269	Spleen weight	Production_Association
HM13	Chr.20	QTL_ID=101276	Plateletcrit	Physiology_Association
HM13	Chr.20	QTL_ID=157203	Breast muscle pH	Production_QTL
HM13	Chr.20	QTL_ID=157204	Breast muscle pH	Production_QTL
HM13	Chr.20	QTL_ID=157263	Thigh muscle pH	Production_Association
HM13	Chr.20	QTL_ID=157264	Thigh muscle pH	Production_Association
HM13	Chr.20	QTL_ID=157265	Breast muscle pH	Production_Association
HM13	Chr.20	QTL_ID=156554	Earlobe color	Exterior_Association
HM13	Chr.20	QTL_ID=156555	Earlobe color	Exterior_Association
HM13	Chr.20	QTL_ID=171255	Fear-tonic immobility duration	Exterior_QTL
HM13	Chr.20	QTL_ID=170765	Pullorum disease susceptibility	Health_Association
HM13	Chr.20	QTL_ID=170766	Pullorum disease susceptibility	Health_Association
HM13	Chr.20	QTL_ID=170767	Pullorum disease susceptibility	Health_Association
HM13	Chr.20	QTL_ID=170768	Pullorum disease susceptibility	Health_Association
HM13	Chr.20	QTL_ID=170769	Pullorum disease susceptibility	Health_Association
HM13	Chr.20	QTL_ID=170770	Pullorum disease susceptibility	Health_Association
HM13	Chr.20	QTL_ID=170771	Pullorum disease susceptibility	Health_Association
HM13	Chr.20	QTL_ID=170805	VLDL cholesterol level	Physiology_Association
HM13	Chr.20	QTL_ID=170806	VLDL cholesterol level	Physiology_Association
HM13	Chr.20	QTL_ID=170807	VLDL cholesterol level	Physiology_Association
HM13	Chr.20	QTL_ID=170808	VLDL cholesterol level	Physiology_Association
HM13	Chr.20	QTL_ID=170809	VLDL cholesterol level	Physiology_Association
HM13	Chr.20	QTL_ID=170810	VLDL cholesterol level	Physiology_Association
HM13	Chr.20	QTL_ID=170811	VLDL cholesterol level	Physiology_Association
HM13	Chr.20	QTL_ID=170812	VLDL cholesterol level	Physiology_Association
HM13	Chr.20	QTL_ID=170813	VLDL cholesterol level	Physiology_Association
HM13	Chr.20	QTL_ID=170814	VLDL cholesterol level	Physiology_Association
HM13	Chr.20	QTL_ID=170815	VLDL cholesterol level	Physiology_Association
HM13	Chr.20	QTL_ID=160523	Abdominal fat weight	Production_QTL
HM13	Chr.20	QTL_ID=154287	White striping	Production_Association
HM13	Chr.20	QTL_ID=153762	Body weight (56 days)	Production_Association
HM13	Chr.20	QTL_ID=153763	Body weight (56 days)	Production_Association
HM13	Chr.20	QTL_ID=153764	Body weight (56 days)	Production_Association
HM13	Chr.20	QTL_ID=153765	Body weight (56 days)	Production_Association
HPGDS	Chr.4	QTL_ID=95414	Body weight (28 days)	Production_QTL
HPGDS	Chr.4	QTL_ID=95420	Body weight	Production_QTL
HPGDS	Chr.4	QTL_ID=96633	Ileum length	Production_QTL
HPGDS	Chr.4	QTL_ID=171247	Fear-tonic immobility duration	Exterior_QTL
HSP90B1	Chr.1	QTL_ID=96627	Duodenum weight	Production_QTL
HSPA5	Chr.17	QTL_ID=64534	Growth (39-46 days)	Production_Association
HYOU1	Chr.24	QTL_ID=160531	Skin weight	Production_QTL
HYOU1	Chr.24	QTL_ID=147746	Ovary weight	Reproduction_QTL
HYOU1	Chr.24	QTL_ID=147747	Ovary percentage	Reproduction_QTL
IFIT5	Chr.6	QTL_ID=95406	Body weight (21 days)	Production_QTL
IFIT5	Chr.6	QTL_ID=140476	Eggshell color	Production_QTL
IFIT5	Chr.6	QTL_ID=140479	Eggshell weight	Production_QTL
IFRD1	Chr.1	QTL_ID=95419	Body weight	Production_QTL
IFRD1	Chr.1	QTL_ID=157158	Breast muscle pH	Production_QTL
IGLL1	Chr.15	QTL_ID=95398	Body temperature	Health_QTL
IQGAP2	Chr.Z	QTL_ID=96673	Intestine length	Production_QTL
IQGAP2	Chr.Z	QTL_ID=96675	Proventriculus weight	Production_QTL
IQGAP2	Chr.Z	QTL_ID=64576	Residual feed intake	Production_QTL
IRF8	Chr.11	QTL_ID=157189	Breast muscle pH	Production_QTL
ISCU	Chr.15	QTL_ID=177573	Liver percentage	Production_QTL
ISCU	Chr.15	QTL_ID=160529	Skin weight	Production_QTL
ISCU	Chr.15	QTL_ID=160530	Skin percentage	Production_QTL
JCHAIN	Chr.4	QTL_ID=24971	Yolk weight	Production_QTL
KDELR3	Chr.1	QTL_ID=96626	Body weight (9 days)	Production_QTL
LCN15	Chr.17	QTL_ID=157217	Breast muscle pH	Production_QTL
LCN15	Chr.17	QTL_ID=64534	Growth (39-46 days)	Production_Association
LCP1	Chr.1	QTL_ID=170428	Heart weight	Production_QTL
LCP1	Chr.1	QTL_ID=170431	Liver weight	Production_QTL
LCP1	Chr.1	QTL_ID=170433	Proventriculus weight	Production_QTL
LCP1	Chr.1	QTL_ID=170438	Gizzard weight	Production_QTL
LCP1	Chr.1	QTL_ID=170439	Heart weight	Production_Association
LCP1	Chr.1	QTL_ID=170440	Liver weight	Production_Association
LCP1	Chr.1	QTL_ID=170441	Proventriculus weight	Production_Association
LCP1	Chr.1	QTL_ID=170442	Gizzard weight	Production_Association
LCP1	Chr.1	QTL_ID=177578	Gizzard weight	Production_QTL
LCP1	Chr.1	QTL_ID=24942	Yolk weight	Production_QTL
LMO4	Chr.8	QTL_ID=96639	Ileum weight	Production_QTL
LMO4	Chr.8	QTL_ID=96640	Ileum length	Production_QTL
LMO4	Chr.8	QTL_ID=64515	Body weight (36 days)	Production_QTL
LMO4	Chr.8	QTL_ID=64521	Body weight (46 days)	Production_QTL
LOC107051636	Chr.1	QTL_ID=139440	Feed conversion ratio	Production_Association
LOC107052011	Chr.3	QTL_ID=24983	Body weight	Production_QTL
LOC107052288	Chr.Z	QTL_ID=96673	Intestine length	Production_QTL
LOC107052288	Chr.Z	QTL_ID=96675	Proventriculus weight	Production_QTL
LOC107052288	Chr.Z	QTL_ID=64575	Dry matter intake	Production_QTL
LOC107052288	Chr.Z	QTL_ID=64576	Residual feed intake	Production_QTL
LOC107052288	Chr.Z	QTL_ID=156569	Earlobe color	Exterior_Association
LOC107053714	Chr.6	QTL_ID=147744	Ovary weight	Reproduction_QTL
LOC107053714	Chr.6	QTL_ID=147745	Ovary percentage	Reproduction_QTL
LOC107053715	Chr.6	QTL_ID=147744	Ovary weight	Reproduction_QTL
LOC107053715	Chr.6	QTL_ID=147745	Ovary percentage	Reproduction_QTL
LOC112529971	Chr.15	QTL_ID=95398	Body temperature	Health_QTL
LOC112531814	Chr.2	QTL_ID=170429	Heart weight	Production_QTL
LOC112532140	Chr.3	QTL_ID=64556	Residual feed intake	Production_QTL
LOC112532717	Chr.6	QTL_ID=147744	Ovary weight	Reproduction_QTL
LOC112532717	Chr.6	QTL_ID=147745	Ovary percentage	Reproduction_QTL
LOC419851	Chr.26	QTL_ID=96622	Excreta weight	Physiology_QTL
LPO	Chr.19	QTL_ID=64567	Feed intake	Production_QTL
LPO	Chr.19	QTL_ID=64568	Feed intake	Production_QTL
LPO	Chr.19	QTL_ID=96656	Duodenum length	Production_QTL
LPO	Chr.19	QTL_ID=96657	Gizzard weight	Production_QTL
LRRC26	Chr.17	QTL_ID=24945	Egg production rate	Production_QTL
LRRC8D	Chr.8	QTL_ID=96639	Ileum weight	Production_QTL
LRRC8D	Chr.8	QTL_ID=96640	Ileum length	Production_QTL
LRRC8D	Chr.8	QTL_ID=64515	Body weight (36 days)	Production_QTL
LRRC8D	Chr.8	QTL_ID=64521	Body weight (46 days)	Production_QTL
MAN1A1	Chr.3	QTL_ID=64556	Residual feed intake	Production_QTL
MB	Chr.1	QTL_ID=96626	Body weight (9 days)	Production_QTL
MB	Chr.1	QTL_ID=96627	Duodenum weight	Production_QTL
MGAT3	Chr.1	QTL_ID=96626	Body weight (9 days)	Production_QTL
MMP7	Chr.1	QTL_ID=135878	Tibia length	Production_QTL
MMP7	Chr.1	QTL_ID=64551	Feed intake	Production_QTL
MMP7	Chr.1	QTL_ID=64552	Feed intake	Production_QTL
MMP7	Chr.1	QTL_ID=64554	Dry matter intake	Production_QTL
MMP7	Chr.1	QTL_ID=64555	Feed intake	Production_QTL
MYDGF	Chr.28	QTL_ID=177592	Gizzard percentage	Production_QTL
MYH13	Chr.18	QTL_ID=96651	Body weight (hatch)	Production_QTL
MYH13	Chr.18	QTL_ID=135880	Tibia bone mineral content	Production_QTL
MYL10	Chr.19	QTL_ID=64567	Feed intake	Production_QTL
MYL2	Chr.15	QTL_ID=24953	Albumen height	Production_QTL
MYL2	Chr.15	QTL_ID=177573	Liver percentage	Production_QTL
MYL2	Chr.15	QTL_ID=160529	Skin weight	Production_QTL
MYL2	Chr.15	QTL_ID=160530	Skin percentage	Production_QTL
NANS	Chr.Z	QTL_ID=64573	Feed conversion ratio	Production_QTL
NANS	Chr.Z	QTL_ID=64574	Feed conversion ratio	Production_QTL
NANS	Chr.Z	QTL_ID=64575	Dry matter intake	Production_QTL
NANS	Chr.Z	QTL_ID=64576	Residual feed intake	Production_QTL
NANS	Chr.Z	QTL_ID=64577	Feed intake	Production_QTL
NIPAL2	Chr.2	QTL_ID=177572	Liver percentage	Production_QTL
NR4A2	Chr.7	QTL_ID=177600	Intestine length	Production_Association
NR4A2	Chr.7	QTL_ID=24820	Albumen height	Production_Association
PADI2	Chr.21	QTL_ID=95430	Body weight	Production_QTL
PARP14	Chr.7	QTL_ID=96637	Ileum weight	Production_QTL
PARP14	Chr.7	QTL_ID=96679	Intestine weight/length ratio	Production_QTL
PARVB	Chr.1	QTL_ID=57887	Eggshell strength	Production_QTL
PARVB	Chr.1	QTL_ID=57888	Eggshell strength	Production_QTL
PARVB	Chr.1	QTL_ID=57896	Eggshell thickness	Production_QTL
PCSK1	Chr.Z	QTL_ID=64574	Feed conversion ratio	Production_QTL
PCSK1	Chr.Z	QTL_ID=64575	Dry matter intake	Production_QTL
PCSK1	Chr.Z	QTL_ID=64576	Residual feed intake	Production_QTL
PDIA4	Chr.2	QTL_ID=157209	Breast muscle pH	Production_QTL
PDIA4	Chr.2	QTL_ID=135697	Antibody titer to SRBC antigen	Health_QTL
PDIA5	Chr.7	QTL_ID=96637	Ileum weight	Production_QTL
PDIA5	Chr.7	QTL_ID=96679	Intestine weight/length ratio	Production_QTL
PIGR	Chr.26	QTL_ID=96622	Excreta weight	Physiology_QTL
PIM3	Chr.1	QTL_ID=157158	Breast muscle pH	Production_QTL
PIM3	Chr.1	QTL_ID=171241	Fear-tonic immobility duration	Exterior_QTL
PLCD1	Chr.2	QTL_ID=95404	Body weight (21 days)	Production_QTL
PLEKHS1	Chr.6	QTL_ID=147744	Ovary weight	Reproduction_QTL
PLEKHS1	Chr.6	QTL_ID=147745	Ovary percentage	Reproduction_QTL
PLEKHS1	Chr.6	QTL_ID=171248	Fear-tonic immobility duration	Exterior_QTL
PLXNC1	Chr.1	QTL_ID=95427	Breast muscle percentage	Production_QTL
PMM2	Chr.14	QTL_ID=95409	Body weight (21 days)	Production_QTL
PNRC1	Chr.3	QTL_ID=95413	Body weight (28 days)	Production_QTL
PNRC1	Chr.3	QTL_ID=157168	Breast muscle pH	Production_QTL
POU2AF1	Chr.24	QTL_ID=157218	Breast muscle pH	Production_QTL
POU2AF1	Chr.24	QTL_ID=157268	Breast muscle pH	Production_Association
POU2AF1	Chr.24	QTL_ID=157269	Breast muscle pH	Production_Association
POU2AF1	Chr.24	QTL_ID=147746	Ovary weight	Reproduction_QTL
POU2AF1	Chr.24	QTL_ID=147747	Ovary percentage	Reproduction_QTL
PTPRC	Chr.8	QTL_ID=165407	Tibia breaking strength	Production_QTL
PTPRC	Chr.8	QTL_ID=96639	Ileum weight	Production_QTL
RASEF	Chr.Z	QTL_ID=64573	Feed conversion ratio	Production_QTL
RASEF	Chr.Z	QTL_ID=64574	Feed conversion ratio	Production_QTL
RASEF	Chr.Z	QTL_ID=64575	Dry matter intake	Production_QTL
RASEF	Chr.Z	QTL_ID=64576	Residual feed intake	Production_QTL
RASEF	Chr.Z	QTL_ID=64577	Feed intake	Production_QTL
RASEF	Chr.Z	QTL_ID=156569	Earlobe color	Exterior_Association
RBM47	Chr.4	QTL_ID=24977	Egg production rate	Production_QTL
ROS1	Chr.3	QTL_ID=64556	Residual feed intake	Production_QTL
RPS3	Chr.1	QTL_ID=157158	Breast muscle pH	Production_QTL
SCIN	Chr.2	QTL_ID=96617	pH of digestive tract contents	Physiology_QTL
SCIN	Chr.2	QTL_ID=157164	Breast muscle pH	Production_QTL
SDCBP	Chr.2	QTL_ID=135693	Body weight (28 days)	Production_QTL
SDCBP	Chr.2	QTL_ID=135694	Body weight (56 days)	Production_QTL
SDCBP	Chr.2	QTL_ID=135695	Body weight (112 days)	Production_QTL
SDCBP	Chr.2	QTL_ID=135696	Shank length	Production_QTL
SDF2L1	Chr.15	QTL_ID=177573	Liver percentage	Production_QTL
SDF2L1	Chr.15	QTL_ID=160529	Skin weight	Production_QTL
SDF2L1	Chr.15	QTL_ID=160530	Skin percentage	Production_QTL
SEC16A	Chr.17	QTL_ID=157217	Breast muscle pH	Production_QTL
SEC16A	Chr.17	QTL_ID=64530	Feed conversion ratio	Production_QTL
SEC16A	Chr.17	QTL_ID=64531	Feed conversion ratio	Production_Association
SELENOF	Chr.8	QTL_ID=96639	Ileum weight	Production_QTL
SELENOF	Chr.8	QTL_ID=96640	Ileum length	Production_QTL
SELENOF	Chr.8	QTL_ID=64515	Body weight (36 days)	Production_QTL
SELENOF	Chr.8	QTL_ID=64521	Body weight (46 days)	Production_QTL
SERPINB2	Chr.2	QTL_ID=157209	Breast muscle pH	Production_QTL
SERPINB2	Chr.2	QTL_ID=135697	Antibody titer to SRBC antigen	Health_QTL
SHISA5	Chr.12	QTL_ID=96642	Breast muscle weight	Production_QTL
SKP1	Chr.13	QTL_ID=96643	Breast muscle weight	Production_QTL
SKP1	Chr.13	QTL_ID=64562	Feed conversion ratio	Production_QTL
SKP1	Chr.13	QTL_ID=157215	Breast muscle pH	Production_QTL
SLC12A2	Chr.Z	QTL_ID=64574	Feed conversion ratio	Production_QTL
SLC12A2	Chr.Z	QTL_ID=64575	Dry matter intake	Production_QTL
SLC12A2	Chr.Z	QTL_ID=64576	Residual feed intake	Production_QTL
SLC30A7	Chr.8	QTL_ID=64515	Body weight (36 days)	Production_QTL
SLC30A7	Chr.8	QTL_ID=64521	Body weight (46 days)	Production_QTL
SLC31A1	Chr.17	QTL_ID=24945	Egg production rate	Production_QTL
SLC5A9	Chr.8	QTL_ID=165407	Tibia breaking strength	Production_QTL
SLC5A9	Chr.8	QTL_ID=96639	Ileum weight	Production_QTL
SNTB1	Chr.2	QTL_ID=157167	Breast muscle pH	Production_QTL
SPCS3	Chr.4	QTL_ID=96634	Ileum weight	Production_QTL
SPINT1	Chr.5	QTL_ID=95415	Body weight (28 days)	Production_QTL
SRPRA	Chr.24	QTL_ID=157218	Breast muscle pH	Production_QTL
SRPRA	Chr.24	QTL_ID=157268	Breast muscle pH	Production_Association
SRPRA	Chr.24	QTL_ID=157269	Breast muscle pH	Production_Association
SRPRA	Chr.24	QTL_ID=147746	Ovary weight	Reproduction_QTL
SRPRA	Chr.24	QTL_ID=147747	Ovary percentage	Reproduction_QTL
SRPRB	Chr.9	QTL_ID=160534	Skin percentage	Production_QTL
SSR1	Chr.2	QTL_ID=157209	Breast muscle pH	Production_QTL
SSR1	Chr.2	QTL_ID=171244	Fear-tonic immobility duration	Exterior_QTL
SSR1	Chr.2	QTL_ID=135697	Antibody titer to SRBC antigen	Health_QTL
SSR2	Chr.25	QTL_ID=96668	Ileum weight	Production_QTL
STMN2	Chr.2	QTL_ID=157166	Breast muscle pH	Production_QTL
SURF4	Chr.17	QTL_ID=157217	Breast muscle pH	Production_QTL
TF	Chr.9	QTL_ID=160534	Skin percentage	Production_QTL
TFPI2	Chr.2	QTL_ID=171246	Fear-tonic immobility duration	Exterior_QTL
TM9SF2	Chr.1	QTL_ID=157161	Breast muscle pH	Production_QTL
TM9SF2	Chr.1	QTL_ID=171242	Fear-tonic immobility duration	Exterior_QTL
TMEM123	Chr.1	QTL_ID=135878	Tibia length	Production_QTL
TMEM123	Chr.1	QTL_ID=64551	Feed intake	Production_QTL
TMEM123	Chr.1	QTL_ID=64552	Feed intake	Production_QTL
TMEM123	Chr.1	QTL_ID=64554	Dry matter intake	Production_QTL
TMEM123	Chr.1	QTL_ID=64555	Feed intake	Production_QTL
TMEM263	Chr.1	QTL_ID=96626	Body weight (9 days)	Production_QTL
TMEM263	Chr.1	QTL_ID=96627	Duodenum weight	Production_QTL
TMEM59	Chr.8	QTL_ID=96639	Ileum weight	Production_QTL
TRAM1	Chr.2	QTL_ID=96628	Ileum weight	Production_QTL
TRAM1	Chr.2	QTL_ID=171243	Fear-tonic immobility duration	Exterior_QTL
TRAM1	Chr.2	QTL_ID=171245	Fear-tonic immobility duration	Exterior_QTL
TSPAN1	Chr.8	QTL_ID=96639	Ileum weight	Production_QTL
TSPAN1	Chr.8	QTL_ID=95408	Body weight (21 days)	Production_QTL
TSPO	Chr.1	QTL_ID=57887	Eggshell strength	Production_QTL
TSPO	Chr.1	QTL_ID=57888	Eggshell strength	Production_QTL
TSPO	Chr.1	QTL_ID=57896	Eggshell thickness	Production_QTL
TSPO	Chr.1	QTL_ID=57902	Eggshell weight	Production_QTL
TSPO	Chr.1	QTL_ID=57909	Eggshell weight	Production_QTL
TXNDC5	Chr.2	QTL_ID=157209	Breast muscle pH	Production_QTL
TXNDC5	Chr.2	QTL_ID=171244	Fear-tonic immobility duration	Exterior_QTL
TXNDC5	Chr.2	QTL_ID=135697	Antibody titer to SRBC antigen	Health_QTL
UBE2J1	Chr.3	QTL_ID=95413	Body weight (28 days)	Production_QTL
UBE2J1	Chr.3	QTL_ID=157168	Breast muscle pH	Production_QTL
UGDH	Chr.4	QTL_ID=24977	Egg production rate	Production_QTL
USO1	Chr.4	QTL_ID=96634	Ileum weight	Production_QTL
VILL	Chr.2	QTL_ID=24968	Eggshell strength	Production_QTL
VILL	Chr.2	QTL_ID=95404	Body weight (21 days)	Production_QTL
VIP	Chr.3	QTL_ID=157169	Breast muscle pH	Production_QTL
VNN1	Chr.3	QTL_ID=64556	Residual feed intake	Production_QTL
ZC3H13	Chr.1	QTL_ID=170428	Heart weight	Production_QTL
ZC3H13	Chr.1	QTL_ID=170431	Liver weight	Production_QTL
ZC3H13	Chr.1	QTL_ID=170433	Proventriculus weight	Production_QTL
ZC3H13	Chr.1	QTL_ID=170438	Gizzard weight	Production_QTL
ZC3H13	Chr.1	QTL_ID=170439	Heart weight	Production_Association
ZC3H13	Chr.1	QTL_ID=170440	Liver weight	Production_Association
ZC3H13	Chr.1	QTL_ID=170441	Proventriculus weight	Production_Association
ZC3H13	Chr.1	QTL_ID=170442	Gizzard weight	Production_Association
ZC3H13	Chr.1	QTL_ID=177578	Gizzard weight	Production_QTL
ZC3H13	Chr.1	QTL_ID=24942	Yolk weight	Production_QTL
MSTRG.21404	Chr.28	QTL_ID=177593	Gizzard percentage	Production_QTL
MSTRG.21404	Chr.28	QTL_ID=24959	Eggshell color	Production_QTL
MSTRG.22452	Chr.Z	QTL_ID=96673	Intestine length	Production_QTL
MSTRG.22452	Chr.Z	QTL_ID=96675	Proventriculus weight	Production_QTL
MSTRG.22452	Chr.Z	QTL_ID=64575	Dry matter intake	Production_QTL
MSTRG.22452	Chr.Z	QTL_ID=64576	Residual feed intake	Production_QTL
MSTRG.22452	Chr.Z	QTL_ID=156569	Earlobe color	Exterior_Association
MSTRG.2769	Chr.1	QTL_ID=171242	Fear-tonic immobility duration	Exterior_QTL
MSTRG.8801	Chr.4	QTL_ID=96634	Ileum weight	Production_QTL
MSTRG.21433	Chr.28	QTL_ID=127113	Feather-crested head	Exterior_QTL
MSTRG.21433	Chr.28	QTL_ID=177594	Gizzard percentage	Production_QTL
MSTRG.21433	Chr.28	QTL_ID=24959	Eggshell color	Production_QTL
MSTRG.19106	Chr.21	QTL_ID=96661	Ileum length	Production_QTL
MSTRG.19106	Chr.21	QTL_ID=95423	Body weight	Production_QTL
MSTRG.19106	Chr.21	QTL_ID=95426	Dry matter digestibility	Production_QTL
MSTRG.19106	Chr.21	QTL_ID=95430	Body weight	Production_QTL
MSTRG.3398	Chr.1	QTL_ID=157158	Breast muscle pH	Production_QTL
MSTRG.3398	Chr.1	QTL_ID=171241	Fear-tonic immobility duration	Exterior_QTL
MSTRG.16517	Chr.14	QTL_ID=95409	Body weight (21 days)	Production_QTL
MSTRG.7040	Chr.3	QTL_ID=64556	Residual feed intake	Production_QTL
MSTRG.21389	Chr.28	QTL_ID=177593	Gizzard percentage	Production_QTL
MSTRG.21389	Chr.28	QTL_ID=24959	Eggshell color	Production_QTL
MSTRG.21409	Chr.28	QTL_ID=24959	Eggshell color	Production_QTL
MSTRG.394	Chr.1	QTL_ID=157158	Breast muscle pH	Production_QTL
MSTRG.11613	Chr.6	QTL_ID=95417	Body weight (28 days)	Production_QTL
MSTRG.11613	Chr.6	QTL_ID=95421	Body weight	Production_QTL
MSTRG.11613	Chr.6	QTL_ID=147744	Ovary weight	Reproduction_QTL
MSTRG.11613	Chr.6	QTL_ID=147745	Ovary percentage	Reproduction_QTL
MSTRG.16977	Chr.15	QTL_ID=95398	Body temperature	Health_QTL
MSTRG.3708	Chr.2	QTL_ID=157209	Breast muscle pH	Production_QTL
MSTRG.3708	Chr.2	QTL_ID=171244	Fear-tonic immobility duration	Exterior_QTL
MSTRG.3708	Chr.2	QTL_ID=135697	Antibody titer to SRBC antigen	Health_QTL
MSTRG.1749	Chr.1	QTL_ID=157160	Breast muscle pH	Production_QTL
MSTRG.1749	Chr.1	QTL_ID=177574	Gizzard weight	Production_QTL
MSTRG.1749	Chr.1	QTL_ID=177585	Gizzard percentage	Production_QTL
MSTRG.12504	Chr.7	QTL_ID=96637	Ileum weight	Production_QTL
MSTRG.12504	Chr.7	QTL_ID=96679	Intestine weight/length ratio	Production_QTL
MSTRG.4121	Chr.2	QTL_ID=157164	Breast muscle pH	Production_QTL
MSTRG.9670	Chr.5	QTL_ID=95415	Body weight (28 days)	Production_QTL
MSTRG.18947	Chr.20	QTL_ID=135720	Body weight (84 days)	Production_QTL
MSTRG.18947	Chr.20	QTL_ID=135721	Shank length	Production_QTL
MSTRG.18947	Chr.20	QTL_ID=24960	Eggshell color	Production_QTL
MSTRG.21407	Chr.28	QTL_ID=24959	Eggshell color	Production_QTL
MSTRG.4722	Chr.2	QTL_ID=157209	Breast muscle pH	Production_QTL
MSTRG.4722	Chr.2	QTL_ID=135697	Antibody titer to SRBC antigen	Health_QTL
MSTRG.18410	Chr.19	QTL_ID=64567	Feed intake	Production_QTL
MSTRG.18410	Chr.19	QTL_ID=64568	Feed intake	Production_QTL
MSTRG.18410	Chr.19	QTL_ID=96656	Duodenum length	Production_QTL
MSTRG.18410	Chr.19	QTL_ID=96657	Gizzard weight	Production_QTL
MSTRG.10240	Chr.5	QTL_ID=95415	Body weight (28 days)	Production_QTL
MSTRG.22155	Chr.Z	QTL_ID=96673	Intestine length	Production_QTL
MSTRG.1253	Chr.1	QTL_ID=57881	Eggshell strength	Production_QTL
MSTRG.1253	Chr.1	QTL_ID=57882	Eggshell strength	Production_QTL
MSTRG.1253	Chr.1	QTL_ID=57883	Eggshell strength	Production_QTL
MSTRG.1253	Chr.1	QTL_ID=57884	Eggshell strength	Production_QTL
MSTRG.1253	Chr.1	QTL_ID=57885	Eggshell strength	Production_QTL
MSTRG.1253	Chr.1	QTL_ID=57886	Eggshell strength	Production_QTL
MSTRG.1253	Chr.1	QTL_ID=57887	Eggshell strength	Production_QTL
MSTRG.1253	Chr.1	QTL_ID=57905	Eggshell weight	Production_QTL
MSTRG.1253	Chr.1	QTL_ID=57888	Eggshell strength	Production_QTL
MSTRG.1253	Chr.1	QTL_ID=57889	Eggshell thickness	Production_QTL
MSTRG.1253	Chr.1	QTL_ID=57890	Eggshell thickness	Production_QTL
MSTRG.1253	Chr.1	QTL_ID=57891	Eggshell thickness	Production_QTL
MSTRG.1253	Chr.1	QTL_ID=57892	Eggshell thickness	Production_QTL
MSTRG.1253	Chr.1	QTL_ID=57893	Eggshell thickness	Production_QTL
MSTRG.1253	Chr.1	QTL_ID=57894	Eggshell thickness	Production_QTL
MSTRG.1253	Chr.1	QTL_ID=57895	Eggshell thickness	Production_QTL
MSTRG.1253	Chr.1	QTL_ID=57896	Eggshell thickness	Production_QTL
MSTRG.1253	Chr.1	QTL_ID=57898	Eggshell weight	Production_QTL
MSTRG.1253	Chr.1	QTL_ID=57902	Eggshell weight	Production_QTL
MSTRG.1253	Chr.1	QTL_ID=57904	Eggshell weight	Production_QTL
MSTRG.1253	Chr.1	QTL_ID=57906	Eggshell weight	Production_QTL
MSTRG.1253	Chr.1	QTL_ID=57907	Eggshell weight	Production_QTL
MSTRG.1253	Chr.1	QTL_ID=57908	Eggshell weight	Production_QTL
MSTRG.1253	Chr.1	QTL_ID=57909	Eggshell weight	Production_QTL
MSTRG.1253	Chr.1	QTL_ID=57910	Eggshell weight	Production_QTL
MSTRG.1253	Chr.1	QTL_ID=57911	Eggshell strength	Production_QTL
MSTRG.1253	Chr.1	QTL_ID=57912	Eggshell thickness	Production_QTL
MSTRG.14408	Chr.10	QTL_ID=171252	Fear-tonic immobility duration	Exterior_QTL
MSTRG.5922	Chr.3	QTL_ID=135698	Body weight (84 days)	Production_QTL
MSTRG.18291	Chr.19	QTL_ID=96621	Excreta weight	Physiology_QTL
MSTRG.2727	Chr.1	QTL_ID=157161	Breast muscle pH	Production_QTL
MSTRG.2727	Chr.1	QTL_ID=171242	Fear-tonic immobility duration	Exterior_QTL
MSTRG.10013	Chr.5	QTL_ID=24972	Yolk weight	Production_QTL
MSTRG.10545	Chr.5	QTL_ID=160520	Abdominal fat weight	Production_QTL
MSTRG.10545	Chr.5	QTL_ID=160525	Abdominal fat percentage	Production_QTL
MSTRG.8885	Chr.4	QTL_ID=24971	Yolk weight	Production_QTL
MSTRG.10559	Chr.5	QTL_ID=160520	Abdominal fat weight	Production_QTL
MSTRG.10559	Chr.5	QTL_ID=160525	Abdominal fat percentage	Production_QTL
MSTRG.9876	Chr.5	QTL_ID=135702	Comb area	Exterior_QTL
MSTRG.11526	Chr.6	QTL_ID=95406	Body weight (21 days)	Production_QTL
MSTRG.1266	Chr.1	QTL_ID=64486	Egg number	Production_Association
MSTRG.1266	Chr.1	QTL_ID=62153	Body weight (70 days)	Production_Association
MSTRG.1266	Chr.1	QTL_ID=62158	Body weight (84 days)	Production_Association
MSTRG.1266	Chr.1	QTL_ID=62161	Body weight (98 days)	Production_Association
MSTRG.1266	Chr.1	QTL_ID=62163	Body weight (112 days)	Production_Association
MSTRG.1266	Chr.1	QTL_ID=63771	Egg weight	Production_Association
MSTRG.1266	Chr.1	QTL_ID=63772	Egg weight	Production_Association
MSTRG.1266	Chr.1	QTL_ID=63773	Egg weight	Production_Association
MSTRG.1266	Chr.1	QTL_ID=63774	Egg weight	Production_Association
MSTRG.1266	Chr.1	QTL_ID=63775	Egg weight	Production_Association
MSTRG.1266	Chr.1	QTL_ID=63776	Egg weight	Production_Association
MSTRG.1266	Chr.1	QTL_ID=63777	Egg weight	Production_Association
MSTRG.1266	Chr.1	QTL_ID=63778	Egg weight	Production_Association
MSTRG.1266	Chr.1	QTL_ID=63779	Egg weight	Production_Association
MSTRG.1266	Chr.1	QTL_ID=63780	Egg weight	Production_Association
MSTRG.1266	Chr.1	QTL_ID=63781	Egg weight	Production_Association
MSTRG.1266	Chr.1	QTL_ID=63782	Egg weight	Production_Association
MSTRG.1266	Chr.1	QTL_ID=63783	Egg weight	Production_Association
MSTRG.1266	Chr.1	QTL_ID=63784	Egg weight	Production_Association
MSTRG.1266	Chr.1	QTL_ID=63785	Egg weight	Production_Association
MSTRG.1266	Chr.1	QTL_ID=63786	Egg weight	Production_Association
MSTRG.1266	Chr.1	QTL_ID=63787	Egg weight	Production_Association
MSTRG.1266	Chr.1	QTL_ID=63788	Egg weight	Production_Association
MSTRG.1266	Chr.1	QTL_ID=63789	Egg weight	Production_Association
MSTRG.1266	Chr.1	QTL_ID=63790	Egg weight	Production_Association
MSTRG.1266	Chr.1	QTL_ID=63791	Egg weight	Production_Association
MSTRG.1266	Chr.1	QTL_ID=63792	Egg weight	Production_Association
MSTRG.1266	Chr.1	QTL_ID=63793	Egg weight	Production_Association
MSTRG.1266	Chr.1	QTL_ID=63794	Egg weight	Production_Association
MSTRG.1266	Chr.1	QTL_ID=63795	Egg weight	Production_Association
MSTRG.1266	Chr.1	QTL_ID=63796	Egg weight	Production_Association
MSTRG.1266	Chr.1	QTL_ID=63797	Egg weight	Production_Association
MSTRG.1266	Chr.1	QTL_ID=63798	Egg weight	Production_Association
MSTRG.1266	Chr.1	QTL_ID=63799	Egg weight	Production_Association
MSTRG.1266	Chr.1	QTL_ID=63800	Egg weight	Production_Association
MSTRG.1266	Chr.1	QTL_ID=63801	Egg weight	Production_Association
MSTRG.1266	Chr.1	QTL_ID=63802	Egg weight	Production_Association
MSTRG.1266	Chr.1	QTL_ID=63803	Egg weight	Production_Association
MSTRG.1266	Chr.1	QTL_ID=63804	Egg weight	Production_Association
MSTRG.1266	Chr.1	QTL_ID=63805	Egg weight	Production_Association
MSTRG.1266	Chr.1	QTL_ID=63806	Egg weight	Production_Association
MSTRG.1266	Chr.1	QTL_ID=63807	Egg weight	Production_Association
MSTRG.1266	Chr.1	QTL_ID=63808	Egg weight	Production_Association
MSTRG.1266	Chr.1	QTL_ID=63809	Egg weight	Production_Association
MSTRG.1266	Chr.1	QTL_ID=63810	Egg weight	Production_Association
MSTRG.1266	Chr.1	QTL_ID=63811	Egg weight	Production_Association
MSTRG.1266	Chr.1	QTL_ID=63812	Egg weight	Production_Association
MSTRG.1266	Chr.1	QTL_ID=63813	Egg weight	Production_Association
MSTRG.1266	Chr.1	QTL_ID=63814	Egg weight	Production_Association
MSTRG.1266	Chr.1	QTL_ID=63815	Egg weight	Production_Association
MSTRG.1266	Chr.1	QTL_ID=63816	Egg weight	Production_Association
MSTRG.1266	Chr.1	QTL_ID=63817	Egg weight	Production_Association
MSTRG.1266	Chr.1	QTL_ID=63818	Egg weight	Production_Association
MSTRG.1266	Chr.1	QTL_ID=63819	Egg weight	Production_Association
MSTRG.1266	Chr.1	QTL_ID=63820	Egg weight	Production_Association
MSTRG.1266	Chr.1	QTL_ID=63821	Egg weight	Production_Association
MSTRG.1266	Chr.1	QTL_ID=63822	Egg weight	Production_Association
MSTRG.1266	Chr.1	QTL_ID=63823	Egg weight	Production_Association
MSTRG.1266	Chr.1	QTL_ID=63824	Egg weight	Production_Association
MSTRG.1266	Chr.1	QTL_ID=63825	Egg weight	Production_Association
MSTRG.1266	Chr.1	QTL_ID=63826	Egg weight	Production_Association
MSTRG.1266	Chr.1	QTL_ID=63827	Egg weight	Production_Association
MSTRG.1266	Chr.1	QTL_ID=63828	Egg weight	Production_Association
MSTRG.1266	Chr.1	QTL_ID=63829	Egg weight	Production_Association
MSTRG.1266	Chr.1	QTL_ID=62007	Yolk weight	Production_Association
MSTRG.1266	Chr.1	QTL_ID=62014	Ovarian follicle weight	Production_Association
MSTRG.1266	Chr.1	QTL_ID=62015	Ovarian follicle weight	Production_Association
MSTRG.1266	Chr.1	QTL_ID=62016	Ovarian follicle weight	Production_Association
MSTRG.1266	Chr.1	QTL_ID=62017	Ovary weight	Reproduction_Association
MSTRG.1266	Chr.1	QTL_ID=62018	Ovary weight	Reproduction_Association
MSTRG.1266	Chr.1	QTL_ID=62019	Ovary weight	Reproduction_Association
MSTRG.1266	Chr.1	QTL_ID=62020	Ovary weight	Reproduction_Association
MSTRG.1266	Chr.1	QTL_ID=62021	Ovary weight	Reproduction_Association
MSTRG.1266	Chr.1	QTL_ID=62022	Ovary weight	Reproduction_Association
MSTRG.1266	Chr.1	QTL_ID=62023	Ovary weight	Reproduction_Association
MSTRG.1266	Chr.1	QTL_ID=62096	Intramuscular fat percentage	Production_Association
MSTRG.1266	Chr.1	QTL_ID=62097	Intramuscular fat percentage	Production_Association
MSTRG.1266	Chr.1	QTL_ID=63925	Egg weight	Production_Association
MSTRG.1266	Chr.1	QTL_ID=63927	Egg weight	Production_Association
MSTRG.1266	Chr.1	QTL_ID=63928	Egg weight	Production_Association
MSTRG.1266	Chr.1	QTL_ID=63929	Egg weight	Production_Association
MSTRG.1266	Chr.1	QTL_ID=57881	Eggshell strength	Production_QTL
MSTRG.1266	Chr.1	QTL_ID=57882	Eggshell strength	Production_QTL
MSTRG.1266	Chr.1	QTL_ID=57883	Eggshell strength	Production_QTL
MSTRG.1266	Chr.1	QTL_ID=57884	Eggshell strength	Production_QTL
MSTRG.1266	Chr.1	QTL_ID=57885	Eggshell strength	Production_QTL
MSTRG.1266	Chr.1	QTL_ID=57886	Eggshell strength	Production_QTL
MSTRG.1266	Chr.1	QTL_ID=57887	Eggshell strength	Production_QTL
MSTRG.1266	Chr.1	QTL_ID=57905	Eggshell weight	Production_QTL
MSTRG.1266	Chr.1	QTL_ID=57888	Eggshell strength	Production_QTL
MSTRG.1266	Chr.1	QTL_ID=57889	Eggshell thickness	Production_QTL
MSTRG.1266	Chr.1	QTL_ID=57890	Eggshell thickness	Production_QTL
MSTRG.1266	Chr.1	QTL_ID=57891	Eggshell thickness	Production_QTL
MSTRG.1266	Chr.1	QTL_ID=57892	Eggshell thickness	Production_QTL
MSTRG.1266	Chr.1	QTL_ID=57893	Eggshell thickness	Production_QTL
MSTRG.1266	Chr.1	QTL_ID=57894	Eggshell thickness	Production_QTL
MSTRG.1266	Chr.1	QTL_ID=57895	Eggshell thickness	Production_QTL
MSTRG.1266	Chr.1	QTL_ID=57896	Eggshell thickness	Production_QTL
MSTRG.1266	Chr.1	QTL_ID=57898	Eggshell weight	Production_QTL
MSTRG.1266	Chr.1	QTL_ID=57902	Eggshell weight	Production_QTL
MSTRG.1266	Chr.1	QTL_ID=57904	Eggshell weight	Production_QTL
MSTRG.1266	Chr.1	QTL_ID=57906	Eggshell weight	Production_QTL
MSTRG.1266	Chr.1	QTL_ID=57907	Eggshell weight	Production_QTL
MSTRG.1266	Chr.1	QTL_ID=57908	Eggshell weight	Production_QTL
MSTRG.1266	Chr.1	QTL_ID=57909	Eggshell weight	Production_QTL
MSTRG.1266	Chr.1	QTL_ID=57910	Eggshell weight	Production_QTL
MSTRG.1266	Chr.1	QTL_ID=57911	Eggshell strength	Production_QTL
MSTRG.1266	Chr.1	QTL_ID=57912	Eggshell thickness	Production_QTL
MSTRG.1266	Chr.1	QTL_ID=57913	Eggshell weight	Production_QTL
MSTRG.12917	Chr.8	QTL_ID=64515	Body weight (36 days)	Production_QTL
MSTRG.12917	Chr.8	QTL_ID=64521	Body weight (46 days)	Production_QTL
MSTRG.10183	Chr.5	QTL_ID=95415	Body weight (28 days)	Production_QTL
MSTRG.1546	Chr.1	QTL_ID=95396	Body temperature	Health_QTL
MSTRG.8815	Chr.4	QTL_ID=96634	Ileum weight	Production_QTL
MSTRG.17986	Chr.18	QTL_ID=177582	Gizzard weight	Production_QTL
MSTRG.17986	Chr.18	QTL_ID=177591	Gizzard percentage	Production_QTL
MSTRG.3304	Chr.1	QTL_ID=157158	Breast muscle pH	Production_QTL
MSTRG.3304	Chr.1	QTL_ID=135878	Tibia length	Production_QTL
MSTRG.3304	Chr.1	QTL_ID=64551	Feed intake	Production_QTL
MSTRG.3304	Chr.1	QTL_ID=64552	Feed intake	Production_QTL
MSTRG.3304	Chr.1	QTL_ID=64553	Feed intake	Production_QTL
MSTRG.3304	Chr.1	QTL_ID=64554	Dry matter intake	Production_QTL
MSTRG.3304	Chr.1	QTL_ID=64555	Feed intake	Production_QTL
MSTRG.22142	Chr.Z	QTL_ID=96673	Intestine length	Production_QTL
MSTRG.20703	Chr.26	QTL_ID=96623	Excreta nitrogen/phosphorus ratio	Physiology_QTL
MSTRG.20703	Chr.26	QTL_ID=95418	Body weight (28 days)	Production_QTL
MSTRG.20120	Chr.24	QTL_ID=160531	Skin weight	Production_QTL
MSTRG.20120	Chr.24	QTL_ID=147746	Ovary weight	Reproduction_QTL
MSTRG.20120	Chr.24	QTL_ID=147747	Ovary percentage	Reproduction_QTL
MSTRG.22470	Chr.Z	QTL_ID=96675	Proventriculus weight	Production_QTL
MSTRG.22470	Chr.Z	QTL_ID=64575	Dry matter intake	Production_QTL
MSTRG.22470	Chr.Z	QTL_ID=64576	Residual feed intake	Production_QTL
MSTRG.22470	Chr.Z	QTL_ID=156569	Earlobe color	Exterior_Association
MSTRG.19006	Chr.20	QTL_ID=171255	Fear-tonic immobility duration	Exterior_QTL
MSTRG.1599	Chr.1	QTL_ID=95396	Body temperature	Health_QTL
MSTRG.12467	Chr.7	QTL_ID=96637	Ileum weight	Production_QTL
MSTRG.12467	Chr.7	QTL_ID=96679	Intestine weight/length ratio	Production_QTL
MSTRG.4117	Chr.2	QTL_ID=157164	Breast muscle pH	Production_QTL
MSTRG.11842	Chr.6	QTL_ID=147744	Ovary weight	Reproduction_QTL
MSTRG.11842	Chr.6	QTL_ID=147745	Ovary percentage	Reproduction_QTL
MSTRG.14702	Chr.11	QTL_ID=64561	Dry matter intake	Production_QTL
MSTRG.19087	Chr.21	QTL_ID=95430	Body weight	Production_QTL
MSTRG.19087	Chr.21	QTL_ID=177583	Gizzard weight	Production_QTL
MSTRG.7438	Chr.3	QTL_ID=95413	Body weight (28 days)	Production_QTL
MSTRG.7438	Chr.3	QTL_ID=140465	Eggshell strength	Production_QTL
MSTRG.7438	Chr.3	QTL_ID=140470	Eggshell stiffness	Production_QTL
MSTRG.7438	Chr.3	QTL_ID=140471	Eggshell stiffness	Production_QTL
MSTRG.9126	Chr.4	QTL_ID=135701	Antibody response to SRBC antigen	Health_QTL

## Sheet: C
LEGHORN 10 DPC
DEG	Chromosome	QTL ID	QTL Name	QTL Type
CNMD	Chr.1	QTL_ID=170428	Heart weight	Production_QTL
CNMD	Chr.1	QTL_ID=170433	Proventriculus weight	Production_QTL
CNMD	Chr.1	QTL_ID=170438	Gizzard weight	Production_QTL
CNMD	Chr.1	QTL_ID=170439	Heart weight	Production_Association
CNMD	Chr.1	QTL_ID=170440	Liver weight	Production_Association
CNMD	Chr.1	QTL_ID=170441	Proventriculus weight	Production_Association
CNMD	Chr.1	QTL_ID=170442	Gizzard weight	Production_Association
CNMD	Chr.1	QTL_ID=177576	Gizzard weight	Production_Association
COL11A1	Chr.8	QTL_ID=64515	Body weight (36 days)	Production_QTL
COL11A1	Chr.8	QTL_ID=64521	Body weight (46 days)	Production_QTL
MSTRG.10666	Chr.5	QTL_ID=95416	Body weight (28 days)	Production_QTL
MSTRG.22290	Chr.Z	QTL_ID=96673	Intestine length	Production_QTL
MSTRG.22290	Chr.Z	QTL_ID=96675	Proventriculus weight	Production_QTL
MSTRG.22290	Chr.Z	QTL_ID=64576	Residual feed intake	Production_QTL

## Sheet: D
FAYOUMI 2 DPC
DEG	Chromosome	QTL ID	QTL Name	QTL Type
IFIT5	Chr.6	QTL_ID=95406	Body weight (21 days)	Production_QTL
IFIT5	Chr.6	QTL_ID=140476	Eggshell color	Production_QTL
IFIT5	Chr.6	QTL_ID=140479	Eggshell weight	Production_QTL
MSTRG.10253	Chr.5	QTL_ID=95415	Body weight (28 days)	Production_QTL

## Sheet: E
FAYOUMI 6 DPC
DEG	Chromosome	QTL ID	QTL Name	QTL Type
MSTRG.16074	Chr.13	QTL_ID=64562	Feed conversion ratio	Production_QTL
MSTRG.16074	Chr.13	QTL_ID=157215	Breast muscle pH	Production_QTL
MSTRG.16644	Chr.14	QTL_ID=95409	Body weight (21 days)	Production_QTL
MSTRG.7225	Chr.3	QTL_ID=157171	Breast muscle pH	Production_QTL
MSTRG.10331	Chr.5	QTL_ID=157178	Breast muscle pH	Production_QTL
MSTRG.10331	Chr.5	QTL_ID=95415	Body weight (28 days)	Production_QTL

## Sheet: F
FAYOUMI 10 DPC
DEG	Chromosome	QTL ID	QTL Name	QTL Type
CNN3	Chr.8	QTL_ID=96639	Ileum weight	Production_QTL
CNN3	Chr.8	QTL_ID=96640	Ileum length	Production_QTL
CNN3	Chr.8	QTL_ID=64515	Body weight (36 days)	Production_QTL
CNN3	Chr.8	QTL_ID=64521	Body weight (46 days)	Production_QTL
COMP	Chr.28	QTL_ID=127113	Feather-crested head	Exterior_QTL
COMP	Chr.28	QTL_ID=177592	Gizzard percentage	Production_QTL
DACT2	Chr.3	QTL_ID=157211	Breast muscle pH	Production_QTL
EMP1	Chr.1	QTL_ID=96626	Body weight (9 days)	Production_QTL
FABP4	Chr.2	QTL_ID=24962	Eggshell color	Production_QTL
FABP4	Chr.2	QTL_ID=157166	Breast muscle pH	Production_QTL
HBA1	Chr.14	QTL_ID=95409	Body weight (21 days)	Production_QTL
HBM	Chr.14	QTL_ID=95409	Body weight (21 days)	Production_QTL
HTRA1	Chr.6	QTL_ID=147744	Ovary weight	Reproduction_QTL
HTRA1	Chr.6	QTL_ID=147745	Ovary percentage	Reproduction_QTL
LOC427654	Chr.14	QTL_ID=95409	Body weight (21 days)	Production_QTL
LOC427654	Chr.14	QTL_ID=24976	Egg production rate	Production_QTL
OCM2	Chr.14	QTL_ID=95409	Body weight (21 days)	Production_QTL
OCM2	Chr.14	QTL_ID=24976	Egg production rate	Production_QTL
OGN	Chr.12	QTL_ID=96642	Breast muscle weight	Production_QTL
TIMP4	Chr.12	QTL_ID=96642	Breast muscle weight	Production_QTL
VIM	Chr.2	QTL_ID=171246	Fear-tonic immobility duration	Exterior_QTL
MSTRG.14546	Chr.10	QTL_ID=64558	Residual feed intake	Production_QTL
MSTRG.16644	Chr.14	QTL_ID=95409	Body weight (21 days)	Production_QTL
MSTRG.11495	Chr.6	QTL_ID=95406	Body weight (21 days)	Production_QTL
MSTRG.16074	Chr.13	QTL_ID=64562	Feed conversion ratio	Production_QTL
MSTRG.16074	Chr.13	QTL_ID=157215	Breast muscle pH	Production_QTL
MSTRG.3515	Chr.1	QTL_ID=157158	Breast muscle pH	Production_QTL
MSTRG.12917	Chr.8	QTL_ID=64515	Body weight (36 days)	Production_QTL
MSTRG.12917	Chr.8	QTL_ID=64521	Body weight (46 days)	Production_QTL
MSTRG.12388	Chr.7	QTL_ID=171249	Fear-tonic immobility duration	Exterior_QTL
MSTRG.19334	Chr.21	QTL_ID=96661	Ileum length	Production_QTL
MSTRG.19334	Chr.21	QTL_ID=95423	Body weight	Production_QTL
MSTRG.19334	Chr.21	QTL_ID=95426	Dry matter digestibility	Production_QTL
MSTRG.19334	Chr.21	QTL_ID=95430	Body weight	Production_QTL
MSTRG.1376	Chr.1	QTL_ID=57887	Eggshell strength	Production_QTL
MSTRG.1376	Chr.1	QTL_ID=57888	Eggshell strength	Production_QTL
MSTRG.1376	Chr.1	QTL_ID=57896	Eggshell thickness	Production_QTL
MSTRG.16001	Chr.13	QTL_ID=127125	Feathered feet	Exterior_QTL
