# Supplementary material for: Transcriptomic analysis to infer key molecular players involved during host response to NDV challenge in Gallus gallus (Leghorn & Fayoumi)
Source: Sci Rep. 2021 Apr 19;11:8486. doi: 10.1038/s41598-021-88029-6 (PMC8055681; doi:10.1038/s41598-021-88029-6)
Supplement: Supplementary file 17 — Supplementary Information 17. [file 41598_2021_88029_MOESM17_ESM.xlsx]

## Sheet: S9
SUPPLEMENTARY INFORMATION:
Manuscript Title: Transcriptomic analysis to infer key molecular players involved during host response to NDV challenge in Gallus gallus (Leghorn & Fayoumi)
Authors: Vanamamalai Venkata Krishna1, Priyanka Garg1, Gautham Kolluri2, Ravi Kumar Gandham1, Itishree Jali1, Shailesh Sharma1*
Affilation:
1. National Institute of Animal Biotechnology (NIAB), Opp. Journalist Colony, Near Gowlidoddi Extended Q City Road, Gachibowli Hyderabad, Telangana, India – 500032.
2. ICAR – Central Avian Research Institute, Izatnagar, Bareilly, Uttar Pradesh, India – 243122.
*Corresponding Author: Dr. Shailesh Sharma, Scientist D, National Institute of Animal Biotechnology (NIAB), Opp. Journalist Colony, Near Gowlidoddi Extended Q City Road, Gachibowli, Hyderabad, Telangana, India – 500032
Email: shailesh.sharma@niab.org.in, haitoshailesh@gmail.com
Supplementary Table S9: Excel sheet showing the list of predicted potential transcription factors of Gallus gallus interacting with the differentially expressed genes in Leghorn 2 DPC (Sheet A), 6 DPC (Sheet B) and 10 DPC (Sheet C) and Fayoumi 2 DPC (Sheet D), 6 DPC (Sheet E) and 10 DPC (Sheet F)

## Sheet: A
Query_ID	Query_Motif	Target_ID	Symbol	Ensembl	Family	Protein	Entrez ID	Optimal_offset	p-value	E-value	q-value	Overlap	Query_consensus	Target_consensus	Orientation
Motif-4	RGGAGVRGVAGAGGG	MA0528.1	ZNF263	-	-	-	-	2	3.14173e-06	0.0022589	0.00451781	15	AGGAGGAGCAGAGGG	GGAGGAGGAGGGGGAGGAGGA	+
Motif-7	CAGCWSWG	MA0691.1	TFAP4	ENSGALG00000027823	bHLH	ENSGALP00000041880;	-	2	0.000256399	0.184351	0.187379	8	CAGCTGTG	AACAGCTGAT	+
Motif-7	CAGCWSWG	MA0048.1	NHLH1	ENSGALG00000025817	bHLH	ENSGALP00000041829;	373910	3	0.000583557	0.419578	0.187379	8	CAGCTGTG	ACGCAGCTGCGC	-
Motif-7	CAGCWSWG	MA0522.1	Tcf3	ENSGALG00000001093	bHLH	ENSGALP00000040388;ENSGALP00000054816;ENSGALP00000001635;ENSGALP00000048808;	395146	3	0.000811882	0.583743	0.187379	8	CAGCTGTG	CTGCAGCTGTG	-
Motif-7	CAGCWSWG	MA0048.2	NHLH1	ENSGALG00000025817	bHLH	ENSGALP00000041829;	373910	2	0.000841082	0.604738	0.187379	8	CAGCTGTG	CGCAGCTGCG	-
Motif-7	CAGCWSWG	MA0103.2	ZEB1	ENSGALG00000007260	zf-C2H2	ENSGALP00000057778;ENSGALP00000057778;ENSGALP00000011738;ENSGALP00000011738;ENSGALP00000044177;	396029	0	0.000924943	0.665034	0.187379	8	CAGCTGTG	CAGGTGAGG	-
Motif-7	CAGCWSWG	MA0483.1	Gfi1b	ENSGALG00000003478	zf-C2H2	ENSGALP00000005496;	395977	-1	0.00119042	0.855909	0.191483	7	CAGCTGTG	TGCTGTGATTT	-
Motif-7	CAGCWSWG	MA0117.2	Mafb	ENSGALG00000003670	TF_bZIP	ENSGALP00000055757;	419173	3	0.00147242	1.05867	0.191483	8	CAGCTGTG	AGTCAGCATTTT	-
Motif-7	CAGCWSWG	MA0500.1	Myog	ENSGALG00000000172	bHLH	ENSGALP00000039912;	374004	2	0.00186304	1.33952	0.191483	8	CAGCTGTG	GACAGCTGCAG	+
Motif-7	CAGCWSWG	MA0496.1	MAFK	ENSGALG00000004189	TF_bZIP	ENSGALP00000046925;ENSGALP00000006645;	395518	6	0.0019973	1.43606	0.191483	8	CAGCTGTG	CTGAGTCAGCAATTT	+
Motif-7	CAGCWSWG	MA0521.1	Tcf12	ENSGALG00000004304	bHLH	ENSGALP00000061552;	396334	2	0.00200474	1.44141	0.191483	8	CAGCTGTG	AACAGCTGCAG	+
Motif-7	CAGCWSWG	MA0501.1	MAF::NFE2	-	-	-	-	6	0.00231794	1.6666	0.191483	8	CAGCTGTG	ATGACTCAGCAATTT	+
Motif-7	CAGCWSWG	MA0842.1	NRL	-	-	-	-	2	0.00231841	1.66693	0.191483	8	CAGCTGTG	GTCAGCAAATT	-
Motif-7	CAGCWSWG	MA1101.1	BACH2	ENSGALG00000015605	TF_bZIP	ENSGALP00000025114;	421809	7	0.00254024	1.82643	0.191483	7	CAGCTGTG	GATGACTCAGCAAT	+
Motif-7	CAGCWSWG	MA0816.1	Ascl2	-	-	-	-	2	0.00256555	1.84463	0.191483	8	CAGCTGTG	AGCAGCTGCT	-
Motif-7	CAGCWSWG	MA0495.1	MAFF	ENSGALG00000012277	TF_bZIP	ENSGALP00000020036;	395519	7	0.00316275	2.27401	0.217875	8	CAGCTGTG	GCTGAGTCAGCAATTTTT	+
Motif-7	CAGCWSWG	MA0591.1	Bach1::Mafk	-	-	-	-	9	0.00334014	2.40156	0.217875	6	CAGCTGTG	AGGATGACTCAGCAC	+
Motif-7	CAGCWSWG	MA1100.1	ASCL1	ENSGALG00000037082	bHLH	ENSGALP00000047577;	386573	4	0.00338007	2.43027	0.217875	8	CAGCTGTG	GCAGCAGCTGGCG	+
Motif-7	CAGCWSWG	MA0665.1	MSC	ENSGALG00000037777	bHLH	ENSGALP00000056028;	420179	2	0.00391179	2.81258	0.241186	8	CAGCTGTG	AACAGCTGTT	-
Motif-7	CAGCWSWG	MA0499.1	Myod1	ENSGALG00000006216	bHLH	ENSGALP00000038684;ENSGALP00000062807;	374048	5	0.00447394	3.21676	0.245645	8	CAGCTGTG	AGGGACAGCTGCA	-
Motif-7	CAGCWSWG	MA0629.1	Rhox11	-	-	-	-	8	0.00477823	3.43554	0.250961	8	CAGCTGTG	TCGCTTTACAGCGTCTT	-
Motif-7	CAGCWSWG	MA0832.1	Tcf21	ENSGALG00000029024	bHLH	ENSGALP00000043006;	421697	4	0.00516804	3.71582	0.261741	8	CAGCTGTG	GCAACAGCTGTTGT	+
Motif-7	CAGCWSWG	MA0696.1	ZIC1	ENSGALG00000040532	zf-C2H2	ENSGALP00000054372;	374103	6	0.00724776	5.21114	0.331548	8	CAGCTGTG	GACCCCCCGCTGTG	+
Motif-7	CAGCWSWG	MA0496.2	MAFK	ENSGALG00000004189	TF_bZIP	ENSGALP00000046925;ENSGALP00000006645;	395518	11	0.00806417	5.79814	0.357366	8	CAGCTGTG	AATTGCTGAGTCAGCAAAT	+
Motif-7	CAGCWSWG	MA0659.1	MAFG	ENSGALG00000031475	TF_bZIP	ENSGALP00000052002;	769355	12	0.0100132	7.19951	0.417637	8	CAGCTGTG	AATATGCTGACTCAGCAATTT	-
Motif-7	CAGCWSWG	MA0697.1	ZIC3	ENSGALG00000031144	zf-C2H2	ENSGALP00000055541;	422251	6	0.0106885	7.68502	0.433064	8	CAGCTGTG	GACCCCCCGCTGCGC	+
Motif-9	AAAGGAAGARA	MA0474.1	Erg	ENSGALG00000016058	ETS	ENSGALP00000049471;ENSGALP00000048441;ENSGALP00000029713;ENSGALP00000025825;	374146	0	0.000195833	0.140804	0.281608	11	AAAGGAAGAGA	ACAGGAAGTGG	+
Motif-10	TGCTGTCA	MA0488.1	JUN	ENSGALG00000010870	TF_bZIP	ENSGALP00000037247;	424673	4	0.000390424	0.280715	0.414587	8	TGCTGTCA	AAGATGATGTCAT	+
Motif-10	TGCTGTCA	MA0774.1	MEIS2	ENSGALG00000039118	Homeobox	ENSGALP00000058366;ENSGALP00000048750;	395588	-1	0.000582135	0.418555	0.414587	7	TGCTGTCA	GCTGTCAA	-
Motif-10	TGCTGTCA	MA0796.1	TGIF1	ENSGALG00000014795	Homeobox	ENSGALP00000023838;ENSGALP00000054900;ENSGALP00000044592;	396339	4	0.00101934	0.732908	0.425631	8	TGCTGTCA	TGACAGCTGTCA	+
Motif-10	TGCTGTCA	MA0775.1	MEIS3	-	-	-	-	-1	0.00135604	0.974989	0.425631	7	TGCTGTCA	CCTGTCAA	-
Motif-10	TGCTGTCA	MA0498.1	Meis1	ENSGALG00000041626	Homeobox	ENSGALP00000045250;ENSGALP00000050715;	395589	0	0.00172442	1.23986	0.425631	8	TGCTGTCA	AGCTGTCACTCACCT	+
Motif-10	TGCTGTCA	MA0782.1	PKNOX1	ENSGALG00000016191	Homeobox	ENSGALP00000054360;ENSGALP00000026052;	418542	4	0.00235264	1.69155	0.425631	8	TGCTGTCA	TGACAGGTGTCA	+
Motif-10	TGCTGTCA	MA0492.1	JUND(var.2)	-	-	-	-	5	0.00262333	1.88617	0.425631	8	TGCTGTCA	AAAGATGATGTCATC	+
Motif-10	TGCTGTCA	MA0797.1	TGIF2	ENSGALG00000024081	Homeobox	ENSGALP00000030301;ENSGALP00000049037;	428131	4	0.00268939	1.93367	0.425631	8	TGCTGTCA	TGACAGCTGTCA	+
Motif-10	TGCTGTCA	MA1113.1	PBX2	-	-	-	-	-1	0.00349834	2.51531	0.498292	7	TGCTGTCA	CCTGTCAATCAC	-

## Sheet: B
Query_ID	Query_Motif	Target_ID	Symbol	Ensembl	Family	Protein	Entrez ID	Optimal_offset	p-value	E-value	q-value	Overlap	Query_consensus	Target_consensus	Orientation
Motif-1	CCYCCMMYCCCCCCC	MA0079.2	SP1	ENSGALG00000035487	zf-C2H2	ENSGALP00000051805;ENSGALP00000061868;ENSGALP00000057803;ENSGALP00000055178;	395303	-3	2.92073e-06	0.0021	0.00310161	10	CCCCCCCTCCCCCCC	CCCCGCCCCC	+
Motif-1	CCYCCMMYCCCCCCC	MA0753.1	ZNF740	ENSGALG00000033246	zf-C2H2	ENSGALP00000045246;	-	-7	4.35275e-06	0.00312963	0.00310161	8	CCCCCCCTCCCCCCC	CCCCCCCCAC	+
Motif-1	CCYCCMMYCCCCCCC	MA0528.1	ZNF263	-	-	-	-	0	6.90253e-06	0.00496292	0.00327899	15	CCCCCCCTCCCCCCC	TCCTCCTCCCCCTCCTCCTCC	-
Motif-1	CCYCCMMYCCCCCCC	MA0073.1	RREB1	ENSGALG00000012799	zf-C2H2	ENSGALP00000036443;	395920	0	2.25833e-05	0.0162374	0.00804599	15	CCCCCCCTCCCCCCC	CCCCAAACCACCCCCCCCCA	+
Motif-1	CCYCCMMYCCCCCCC	MA0162.2	EGR1	ENSGALG00000007669	zf-C2H2	ENSGALP00000047376;ENSGALP00000012417;	373931	0	4.55911e-05	0.03278	0.0129946	14	CCCCCCCTCCCCCCC	CCCCCGCCCCCGCC	+
Motif-1	CCYCCMMYCCCCCCC	MA0746.1	SP3	ENSGALG00000031796	zf-C2H2	ENSGALP00000046340;ENSGALP00000057106;	395302	-2	9.68555e-05	0.0696391	0.0228553	11	CCCCCCCTCCCCCCC	GCCACGCCCCC	+
Motif-1	CCYCCMMYCCCCCCC	MA0079.3	SP1	ENSGALG00000035487	zf-C2H2	ENSGALP00000051805;ENSGALP00000061868;ENSGALP00000057803;ENSGALP00000055178;	395303	-2	0.000116893	0.0840461	0.0228553	11	CCCCCCCTCCCCCCC	GCCCCGCCCCC	+
Motif-1	CCYCCMMYCCCCCCC	MA0741.1	KLF16	-	-	-	-	-2	0.000128299	0.0922473	0.0228553	11	CCCCCCCTCCCCCCC	GCCACGCCCCC	+
Motif-1	CCYCCMMYCCCCCCC	MA0068.1	Pax4	-	-	-	-	14	0.000178301	0.128199	0.0282335	15	CCCCCCCTCCCCCCC	GAAAAATTTCCAATACTCCACTCCCCCCCC	+
Motif-1	CCYCCMMYCCCCCCC	MA0747.1	SP8	ENSGALG00000035725	zf-C2H2	ENSGALP00000046361;	776034	-2	0.000335249	0.241044	0.0477773	12	CCCCCCCTCCCCCCC	GCCACGCCCACT	+
Motif-1	CCYCCMMYCCCCCCC	MA0163.1	PLAG1	ENSGALG00000015407	zf-C2H2	ENSGALP00000024806;	429484	0	0.000531212	0.381941	0.0688221	14	CCCCCCCTCCCCCCC	CCCCCTTGGGCCCC	-
Motif-1	CCYCCMMYCCCCCCC	MA0516.1	SP2	ENSGALG00000000233	zf-C2H2	ENSGALP00000000311;	425673	1	0.000583796	0.41975	0.0693319	14	CCCCCCCTCCCCCCC	GCCCCGCCCCCTCCC	+
Motif-1	CCYCCMMYCCCCCCC	MA0472.1	EGR2	ENSGALG00000040971	zf-C2H2	ENSGALP00000044928;	107053633	-2	0.000755598	0.543275	0.0828325	13	CCCCCCCTCCCCCCC	CCCCCGCCCACGCAC	+
Motif-1	CCYCCMMYCCCCCCC	MA0079.1	SP1	ENSGALG00000035487	zf-C2H2	ENSGALP00000051805;ENSGALP00000061868;ENSGALP00000057803;ENSGALP00000055178;	395303	-2	0.000824557	0.592857	0.0839356	10	CCCCCCCTCCCCCCC	ACCCCGCCCC	-
Motif-1	CCYCCMMYCCCCCCC	MA0599.1	KLF5	-	-	-	-	-2	0.00148269	1.06605	0.140868	10	CCCCCCCTCCCCCCC	GCCCCGCCCC	+
Motif-1	CCYCCMMYCCCCCCC	MA0057.1	MZF1(var.2)	-	-	-	-	-6	0.00259368	1.86486	0.23102	9	CCCCCCCTCCCCCCC	TTCCCCCTAC	-
Motif-1	CCYCCMMYCCCCCCC	MA1149.1	RARA::RXRG	-	-	-	-	3	0.00277891	1.99803	0.232958	15	CCCCCCCTCCCCCCC	TGACCTCTACATGACCTC	-
Motif-1	CCYCCMMYCCCCCCC	MA0471.1	E2F6	ENSGALG00000016454	E2F	ENSGALP00000030960;ENSGALP00000046246;	421943	-4	0.00340113	2.44541	0.26928	11	CCCCCCCTCCCCCCC	CCTTCCCGCCC	-
Motif-1	CCYCCMMYCCCCCCC	MA1107.1	KLF9	ENSGALG00000027374	zf-C2H2	ENSGALP00000043265;	770238	-1	0.0039673	2.85249	0.297574	13	CCCCCCCTCCCCCCC	GGCCACACCCACC	+
Motif-1	CCYCCMMYCCCCCCC	MA0039.2	Klf4	ENSGALG00000026928	zf-C2H2	ENSGALP00000041546;	770254	-2	0.00476012	3.42253	0.339189	10	CCCCCCCTCCCCCCC	GCCCCACCCA	-
Motif-1	CCYCCMMYCCCCCCC	MA0056.1	MZF1	-	-	-	-	-7	0.00623862	4.48557	0.423372	6	CCCCCCCTCCCCCCC	TCCCCA	-
Motif-1	CCYCCMMYCCCCCCC	MA0469.1	E2F3	ENSGALG00000012680	E2F	ENSGALP00000036527;	420824	2	0.00689999	4.96109	0.446971	13	CCCCCCCTCCCCCCC	CTCCCGCCCCCACTC	+
Motif-1	CCYCCMMYCCCCCCC	MA0470.1	E2F4	ENSGALG00000001722	E2F	ENSGALP00000002638;ENSGALP00000043952;	769430	-4	0.008433	6.06333	0.48035	11	CCCCCCCTCCCCCCC	CCTTCCCGCCC	-
Motif-1	CCYCCMMYCCCCCCC	MA0162.1	Egr1	ENSGALG00000007669	zf-C2H2	ENSGALP00000047376;ENSGALP00000012417;	373931	-5	0.008433	6.06333	0.48035	10	CCCCCCCTCCCCCCC	ACGCCCACGCA	-
Motif-1	CCYCCMMYCCCCCCC	MA0740.1	KLF14	-	-	-	-	-1	0.00858092	6.16968	0.48035	14	CCCCCCCTCCCCCCC	GGCCACGCCCCCTT	+
Motif-1	CCYCCMMYCCCCCCC	MA0733.1	EGR4	ENSGALG00000016086	zf-C2H2	ENSGALP00000025873;	422950	-3	0.00876351	6.30096	0.48035	12	CCCCCCCTCCCCCCC	TTACGCCCACGCATTT	+
Motif-4	TTTTTTTTTCYTTTT	MA1125.1	ZNF384	ENSGALG00000032599	zf-C2H2	ENSGALP00000046121;ENSGALP00000043799;	770350	-1	9.30019e-05	0.0668683	0.133737	12	TTTTTTTTTCTTTTT	TTTTTTTTTAAA	-
Motif-4	TTTTTTTTTCYTTTT	MA0481.1	FOXP1	ENSGALG00000007769	Fork_head	ENSGALP00000044290;ENSGALP00000046134;ENSGALP00000049948;ENSGALP00000012592;	416092	0	0.000339569	0.24415	0.24415	15	TTTTTTTTTCTTTTT	CTTTGTTTACTTTTG	-
Motif-4	TTTTTTTTTCYTTTT	MA0050.2	IRF1	ENSGALG00000006785	IRF	ENSGALP00000002242;	396384	6	0.000704988	0.506887	0.337924	15	TTTTTTTTTCTTTTT	TTTTACTTTCACTTTCACTTT	+
Motif-4	TTTTTTTTTCYTTTT	MA0851.1	Foxj3	-	-	-	-	2	0.00111492	0.801628	0.400814	15	TTTTTTTTTCTTTTT	GTGTTTGTTTACTTTTT	-
Motif-4	TTTTTTTTTCYTTTT	MA0852.1	Foxk1	ENSGALG00000004460	Fork_head	ENSGALP00000007086;	395463	2	0.0015331	1.1023	0.440921	15	TTTTTTTTTCTTTTT	CTGTTTGTTTACATTTT	-
Motif-5	SSSGGSCSSSGSCGS	MA0146.1	Zfx	-	-	-	-	-1	1.61685e-05	0.0116252	0.00858125	14	GCCGGGCGGCGCCGG	CAGGCCTCGGCCCC	-
Motif-5	SSSGGSCSSSGSCGS	MA0146.2	Zfx	-	-	-	-	-1	1.61685e-05	0.0116252	0.00858125	14	GCCGGGCGGCGCCGG	CAGGCCTCGGCCCC	-
Motif-5	SSSGGSCSSSGSCGS	MA0469.1	E2F3	ENSGALG00000012680	E2F	ENSGALP00000036527;	420824	-3	0.00010053	0.0722811	0.0285952	12	GCCGGGCGGCGCCGG	GAGTGGGGGCGGGAG	-
Motif-5	SSSGGSCSSSGSCGS	MA0003.3	TFAP2A	ENSGALG00000012775	AP-2	ENSGALP00000020815;	395982	-3	0.000775401	0.557513	0.183799	11	GCCGGGCGGCGCCGG	TGCCTGAGGCG	-
Motif-5	SSSGGSCSSSGSCGS	MA0516.1	SP2	ENSGALG00000000233	zf-C2H2	ENSGALP00000000311;	425673	-3	0.0012938	0.930244	0.262868	12	GCCGGGCGGCGCCGG	GGGAGGGGGCGGGGC	-
Motif-5	SSSGGSCSSSGSCGS	MA0003.1	TFAP2A	ENSGALG00000012775	AP-2	ENSGALP00000020815;	395982	-4	0.00180505	1.29783	0.308993	9	GCCGGGCGGCGCCGG	GCCCGGGGG	+
Motif-5	SSSGGSCSSSGSCGS	MA0810.1	TFAP2A(var.2)	-	-	-	-	-2	0.00200873	1.44428	0.308993	12	GCCGGGCGGCGCCGG	TGCCCCCGGGCA	+
Motif-5	SSSGGSCSSSGSCGS	MA1102.1	CTCFL	-	-	-	-	0	0.0027852	2.00256	0.327499	14	GCCGGGCGGCGCCGG	GGTGCCCCCTGGTG	-
Motif-5	SSSGGSCSSSGSCGS	MA0524.2	TFAP2C	ENSGALG00000007690	AP-2	ENSGALP00000012451;	419327	-2	0.00344585	2.47757	0.327499	12	GCCGGGCGGCGCCGG	TGCCCCAGGGCA	+
Motif-5	SSSGGSCSSSGSCGS	MA0024.2	E2F1	ENSGALG00000003045	E2F	ENSGALP00000042464;ENSGALP00000004806;	396142	-2	0.00380505	2.73583	0.327499	11	GCCGGGCGGCGCCGG	CGGGCGGGAGG	+
Motif-5	SSSGGSCSSSGSCGS	MA0811.1	TFAP2B	ENSGALG00000016680	AP-2	ENSGALP00000043765;ENSGALP00000026865;	395713	-2	0.00400459	2.8793	0.327499	12	GCCGGGCGGCGCCGG	TGCCCTGGGGCA	-
Motif-5	SSSGGSCSSSGSCGS	MA0003.2	TFAP2A	ENSGALG00000012775	AP-2	ENSGALP00000020815;	395982	-2	0.00414491	2.98019	0.327499	13	GCCGGGCGGCGCCGG	TGCCCTGAGGCAATG	-
Motif-5	SSSGGSCSSSGSCGS	MA0079.3	SP1	ENSGALG00000035487	zf-C2H2	ENSGALP00000051805;ENSGALP00000061868;ENSGALP00000057803;ENSGALP00000055178;	395303	-1	0.00560827	4.03234	0.38745	11	GCCGGGCGGCGCCGG	GGGGGCGGGGC	-
Motif-5	SSSGGSCSSSGSCGS	MA0068.1	Pax4	-	-	-	-	0	0.00572094	4.11336	0.38745	15	GCCGGGCGGCGCCGG	GGGGGGGGAGTGGAGTATTGGAAATTTTTC	-
Motif-5	SSSGGSCSSSGSCGS	MA0162.2	EGR1	ENSGALG00000007669	zf-C2H2	ENSGALP00000047376;ENSGALP00000012417;	373931	2	0.00605325	4.35229	0.391321	12	GCCGGGCGGCGCCGG	GGCGGGGGCGGGGG	-
Motif-5	SSSGGSCSSSGSCGS	MA0814.1	TFAP2C(var.2)	-	-	-	-	-3	0.00652752	4.69329	0.393351	11	GCCGGGCGGCGCCGG	TGCCTGAGGCT	-
Motif-5	SSSGGSCSSSGSCGS	MA0079.2	SP1	ENSGALG00000035487	zf-C2H2	ENSGALP00000051805;ENSGALP00000061868;ENSGALP00000057803;ENSGALP00000055178;	395303	-1	0.00663779	4.77257	0.393351	10	GCCGGGCGGCGCCGG	GGGGGCGGGG	-
Motif-5	SSSGGSCSSSGSCGS	MA0812.1	TFAP2B(var.2)	-	-	-	-	-3	0.00703717	5.05973	0.400337	11	GCCGGGCGGCGCCGG	TGCCTGAGGCT	-
Motif-5	SSSGGSCSSSGSCGS	MA0014.2	PAX5	ENSGALG00000016431	PAX	ENSGALP00000044234;ENSGALP00000026458;ENSGALP00000052485;	387330	-1	0.00784355	5.63951	0.413158	14	GCCGGGCGGCGCCGG	GAGGGCAGCCAAGCGTGAC	+
Motif-5	SSSGGSCSSSGSCGS	MA0112.2	ESR1	ENSGALG00000012973	ESR-like	ENSGALP00000021137;	396099	7	0.00820507	5.89944	0.416765	13	GCCGGGCGGCGCCGG	AGGTCAGGGTGACCTGGGCC	-
Motif-5	SSSGGSCSSSGSCGS	MA0145.1	Tcfcp2l1	-	-	-	-	-1	0.0103581	7.44748	0.472873	14	GCCGGGCGGCGCCGG	CTGGTTTGAACTGG	-
Motif-5	SSSGGSCSSSGSCGS	MA0524.1	TFAP2C	ENSGALG00000007690	AP-2	ENSGALP00000012451;	419327	-2	0.0106396	7.6499	0.472873	13	GCCGGGCGGCGCCGG	TGCCCTGGGGCCATG	-
Motif-6	AGCWGCWG	MA1100.1	ASCL1	ENSGALG00000037082	bHLH	ENSGALP00000047577;	386573	2	0.000168046	0.120825	0.142703	8	AGCTGCAG	GCAGCAGCTGGCG	+
Motif-6	AGCWGCWG	MA0522.1	Tcf3	ENSGALG00000001093	bHLH	ENSGALP00000040388;ENSGALP00000054816;ENSGALP00000001635;ENSGALP00000048808;	395146	3	0.000445088	0.320018	0.142703	8	AGCTGCAG	CACAGCTGCAG	+
Motif-6	AGCWGCWG	MA0816.1	Ascl2	-	-	-	-	0	0.000463928	0.333564	0.142703	8	AGCTGCAG	AGCAGCTGCT	-
Motif-6	AGCWGCWG	MA0521.1	Tcf12	ENSGALG00000004304	bHLH	ENSGALP00000061552;	396334	3	0.0011601	0.834115	0.271784	8	AGCTGCAG	AACAGCTGCAG	+
Motif-6	AGCWGCWG	MA0500.1	Myog	ENSGALG00000000172	bHLH	ENSGALP00000039912;	374004	3	0.00133402	0.959162	0.271784	8	AGCTGCAG	GACAGCTGCAG	+
Motif-6	AGCWGCWG	MA0048.2	NHLH1	ENSGALG00000025817	bHLH	ENSGALP00000041829;	373910	0	0.00166944	1.20033	0.282754	8	AGCTGCAG	CGCAGCTGCG	-
Motif-6	AGCWGCWG	MA0691.1	TFAP4	ENSGALG00000027823	bHLH	ENSGALP00000041880;	-	0	0.0017844	1.28298	0.282754	8	AGCTGCAG	AACAGCTGAT	+
Motif-6	AGCWGCWG	MA0048.1	NHLH1	ENSGALG00000025817	bHLH	ENSGALP00000041829;	373910	4	0.00339053	2.43779	0.325927	8	AGCTGCAG	GCGCAGCTGCGT	+
Motif-6	AGCWGCWG	MA0832.1	Tcf21	ENSGALG00000029024	bHLH	ENSGALP00000043006;	421697	2	0.00355951	2.55929	0.325927	8	AGCTGCAG	ACAACAGCTGTTGC	-
Motif-6	AGCWGCWG	MA0665.1	MSC	ENSGALG00000037777	bHLH	ENSGALP00000056028;	420179	0	0.00411827	2.96104	0.325927	8	AGCTGCAG	AACAGCTGTT	-
Motif-7	WGCTGTGG	MA0483.1	Gfi1b	ENSGALG00000003478	zf-C2H2	ENSGALP00000005496;	395977	0	7.28587e-05	0.0523854	0.104771	8	TGCTGTGG	TGCTGTGATTT	-
Motif-8	ARAARRAAAAARAAA	MA1125.1	ZNF384	ENSGALG00000032599	zf-C2H2	ENSGALP00000046121;ENSGALP00000043799;	770350	-3	0.000295926	0.212771	0.245972	12	AAAAGAAAAAAGAAA	TTTAAAAAAAAA	+
Motif-8	ARAARRAAAAARAAA	MA0050.2	IRF1	ENSGALG00000006785	IRF	ENSGALP00000002242;	396384	0	0.000342102	0.245972	0.245972	15	AAAAGAAAAAAGAAA	AAAGTGAAAGTGAAAGTAAAA	-
Motif-8	ARAARRAAAAARAAA	MA0481.1	FOXP1	ENSGALG00000007769	Fork_head	ENSGALP00000044290;ENSGALP00000046134;ENSGALP00000049948;ENSGALP00000012592;	416092	-1	0.000895431	0.643815	0.42921	14	AAAAGAAAAAAGAAA	CAAAAGTAAACAAAG	+

## Sheet: C
Query_ID	Query_Motif	Target_ID	Symbol	Ensembl	Family	Protein	Entrez ID	Optimal_offset	p-value	E-value	q-value	Overlap	Query_consensus	Target_consensus	Orientation
Motif-1	GGGGGGGGGNGGGGG	MA0079.2	SP1	ENSGALG00000035487	zf-C2H2	ENSGALP00000051805;ENSGALP00000061868;ENSGALP00000057803;ENSGALP00000055178;	395303	-4	8.54046e-10	6.14059e-07	1.21884e-06	10	GGGGGGGGGGGGGGG	GGGGGCGGGG	-
Motif-1	GGGGGGGGGNGGGGG	MA0162.2	EGR1	ENSGALG00000007669	zf-C2H2	ENSGALP00000047376;ENSGALP00000012417;	373931	-1	2.24844e-06	0.00161663	0.0011731	14	GGGGGGGGGGGGGGG	GGCGGGGGCGGGGG	-
Motif-1	GGGGGGGGGNGGGGG	MA0516.1	SP2	ENSGALG00000000233	zf-C2H2	ENSGALP00000000311;	425673	0	2.46599e-06	0.00177305	0.0011731	15	GGGGGGGGGGGGGGG	GGGAGGGGGCGGGGC	-
Motif-1	GGGGGGGGGNGGGGG	MA0079.3	SP1	ENSGALG00000035487	zf-C2H2	ENSGALP00000051805;ENSGALP00000061868;ENSGALP00000057803;ENSGALP00000055178;	395303	-4	3.55619e-06	0.0025569	0.00126879	11	GGGGGGGGGGGGGGG	GGGGGCGGGGC	-
Motif-1	GGGGGGGGGNGGGGG	MA0753.1	ZNF740	ENSGALG00000033246	zf-C2H2	ENSGALP00000045246;	-	-5	2.27772e-05	0.0163768	0.00650123	10	GGGGGGGGGGGGGGG	GTGGGGGGGG	-
Motif-1	GGGGGGGGGNGGGGG	MA0528.1	ZNF263	-	-	-	-	3	5.00875e-05	0.0360129	0.0119136	15	GGGGGGGGGGGGGGG	GGAGGAGGAGGGGGAGGAGGA	+
Motif-1	GGGGGGGGGNGGGGG	MA0599.1	KLF5	-	-	-	-	-5	6.94633e-05	0.0499441	0.0141619	10	GGGGGGGGGGGGGGG	GGGGCGGGGC	-
Motif-1	GGGGGGGGGNGGGGG	MA0163.1	PLAG1	ENSGALG00000015407	zf-C2H2	ENSGALP00000024806;	429484	-1	8.81606e-05	0.0633875	0.0157271	14	GGGGGGGGGGGGGGG	GGGGCCCAAGGGGG	+
Motif-1	GGGGGGGGGNGGGGG	MA0746.1	SP3	ENSGALG00000031796	zf-C2H2	ENSGALP00000046340;ENSGALP00000057106;	395302	-4	0.000123716	0.0889521	0.0196178	11	GGGGGGGGGGGGGGG	GGGGGCGTGGC	-
Motif-1	GGGGGGGGGNGGGGG	MA0469.1	E2F3	ENSGALG00000012680	E2F	ENSGALP00000036527;	420824	0	0.000146479	0.105318	0.0209045	15	GGGGGGGGGGGGGGG	GAGTGGGGGCGGGAG	-
Motif-1	GGGGGGGGGNGGGGG	MA0472.1	EGR2	ENSGALG00000040971	zf-C2H2	ENSGALP00000044928;	107053633	0	0.000187952	0.135137	0.0243848	15	GGGGGGGGGGGGGGG	GTGCGTGGGCGGGGG	-
Motif-1	GGGGGGGGGNGGGGG	MA0741.1	KLF16	-	-	-	-	-4	0.000248991	0.179024	0.029612	11	GGGGGGGGGGGGGGG	GGGGGCGTGGC	-
Motif-1	GGGGGGGGGNGGGGG	MA0073.1	RREB1	ENSGALG00000012799	zf-C2H2	ENSGALP00000036443;	395920	5	0.000488693	0.35137	0.0536486	15	GGGGGGGGGGGGGGG	TGGGGGGGGGTGGTTTGGGG	-
Motif-1	GGGGGGGGGNGGGGG	MA0079.1	SP1	ENSGALG00000035487	zf-C2H2	ENSGALP00000051805;ENSGALP00000061868;ENSGALP00000057803;ENSGALP00000055178;	395303	-5	0.000597012	0.429251	0.0608583	10	GGGGGGGGGGGGGGG	GGGGCGGGGT	+
Motif-1	GGGGGGGGGNGGGGG	MA0747.1	SP8	ENSGALG00000035725	zf-C2H2	ENSGALP00000046361;	776034	-3	0.000686668	0.493714	0.0653312	12	GGGGGGGGGGGGGGG	AGTGGGCGTGGC	-
Motif-1	GGGGGGGGGNGGGGG	MA0039.2	Klf4	ENSGALG00000026928	zf-C2H2	ENSGALP00000041546;	770254	-5	0.00117103	0.841968	0.104451	10	GGGGGGGGGGGGGGG	TGGGTGGGGC	+
Motif-1	GGGGGGGGGNGGGGG	MA0068.1	Pax4	-	-	-	-	0	0.00159235	1.1449	0.133676	15	GGGGGGGGGGGGGGG	GGGGGGGGAGTGGAGTATTGGAAATTTTTC	-
Motif-1	GGGGGGGGGNGGGGG	MA0056.1	MZF1	-	-	-	-	-9	0.00339736	2.4427	0.269361	6	GGGGGGGGGGGGGGG	TGGGGA	+
Motif-1	GGGGGGGGGNGGGGG	MA1107.1	KLF9	ENSGALG00000027374	zf-C2H2	ENSGALP00000043265;	770238	-3	0.00593946	4.27047	0.446127	12	GGGGGGGGGGGGGGG	GGTGGGTGTGGCC	-
Motif-1	GGGGGGGGGNGGGGG	MA0685.1	SP4	ENSGALG00000039454	zf-C2H2	ENSGALP00000053835;ENSGALP00000051167;	420607	-1	0.00675674	4.85809	0.482139	14	GGGGGGGGGGGGGGG	AAAGGGGGCGTGGCTTA	-
Motif-2	CCCCMSCCCCDCCCC	MA0599.1	KLF5	-	-	-	-	-5	4.90269e-06	0.00352503	0.00471039	10	CCCCCCCCCCACCCC	GCCCCGCCCC	+
Motif-2	CCCCMSCCCCDCCCC	MA0079.2	SP1	ENSGALG00000035487	zf-C2H2	ENSGALP00000051805;ENSGALP00000061868;ENSGALP00000057803;ENSGALP00000055178;	395303	0	7.0348e-06	0.00505802	0.00471039	10	CCCCCCCCCCACCCC	CCCCGCCCCC	+
Motif-2	CCCCMSCCCCDCCCC	MA0079.3	SP1	ENSGALG00000035487	zf-C2H2	ENSGALP00000051805;ENSGALP00000061868;ENSGALP00000057803;ENSGALP00000055178;	395303	-5	9.90875e-06	0.00712439	0.00471039	10	CCCCCCCCCCACCCC	GCCCCGCCCCC	+
Motif-2	CCCCMSCCCCDCCCC	MA0162.2	EGR1	ENSGALG00000007669	zf-C2H2	ENSGALP00000047376;ENSGALP00000012417;	373931	0	6.84527e-05	0.0492175	0.0207038	14	CCCCCCCCCCACCCC	CCCCCGCCCCCGCC	+
Motif-2	CCCCMSCCCCDCCCC	MA0528.1	ZNF263	-	-	-	-	1	7.25874e-05	0.0521903	0.0207038	15	CCCCCCCCCCACCCC	TCCTCCTCCCCCTCCTCCTCC	-
Motif-2	CCCCMSCCCCDCCCC	MA0516.1	SP2	ENSGALG00000000233	zf-C2H2	ENSGALP00000000311;	425673	0	0.000169695	0.122011	0.0367406	15	CCCCCCCCCCACCCC	GCCCCGCCCCCTCCC	+
Motif-2	CCCCMSCCCCDCCCC	MA0746.1	SP3	ENSGALG00000031796	zf-C2H2	ENSGALP00000046340;ENSGALP00000057106;	395302	-5	0.000180337	0.129662	0.0367406	10	CCCCCCCCCCACCCC	GCCACGCCCCC	+
Motif-2	CCCCMSCCCCDCCCC	MA0039.2	Klf4	ENSGALG00000026928	zf-C2H2	ENSGALP00000041546;	770254	-5	0.00026459	0.19024	0.0471675	10	CCCCCCCCCCACCCC	GCCCCACCCA	-
Motif-2	CCCCMSCCCCDCCCC	MA0741.1	KLF16	-	-	-	-	-5	0.000306785	0.220578	0.0486128	10	CCCCCCCCCCACCCC	GCCACGCCCCC	+
Motif-2	CCCCMSCCCCDCCCC	MA0753.1	ZNF740	ENSGALG00000033246	zf-C2H2	ENSGALP00000045246;	-	-2	0.00041409	0.297731	0.0590547	10	CCCCCCCCCCACCCC	CCCCCCCCAC	+
Motif-2	CCCCMSCCCCDCCCC	MA0068.1	Pax4	-	-	-	-	15	0.000459927	0.330687	0.0596287	15	CCCCCCCCCCACCCC	GAAAAATTTCCAATACTCCACTCCCCCCCC	+
Motif-2	CCCCMSCCCCDCCCC	MA0469.1	E2F3	ENSGALG00000012680	E2F	ENSGALP00000036527;	420824	3	0.000668379	0.480564	0.0794329	12	CCCCCCCCCCACCCC	CTCCCGCCCCCACTC	+
Motif-2	CCCCMSCCCCDCCCC	MA0079.1	SP1	ENSGALG00000035487	zf-C2H2	ENSGALP00000051805;ENSGALP00000061868;ENSGALP00000057803;ENSGALP00000055178;	395303	-6	0.00105658	0.759681	0.115909	9	CCCCCCCCCCACCCC	ACCCCGCCCC	-
Motif-2	CCCCMSCCCCDCCCC	MA0472.1	EGR2	ENSGALG00000040971	zf-C2H2	ENSGALP00000044928;	107053633	1	0.00139994	1.00656	0.142607	14	CCCCCCCCCCACCCC	CCCCCGCCCACGCAC	+
Motif-2	CCCCMSCCCCDCCCC	MA0163.1	PLAG1	ENSGALG00000015407	zf-C2H2	ENSGALP00000024806;	429484	-1	0.00202229	1.45403	0.19227	14	CCCCCCCCCCACCCC	CCCCCTTGGGCCCC	-
Motif-2	CCCCMSCCCCDCCCC	MA0747.1	SP8	ENSGALG00000035725	zf-C2H2	ENSGALP00000046361;	776034	1	0.0021749	1.56375	0.193856	11	CCCCCCCCCCACCCC	GCCACGCCCACT	+
Motif-2	CCCCMSCCCCDCCCC	MA0073.1	RREB1	ENSGALG00000012799	zf-C2H2	ENSGALP00000036443;	395920	0	0.00241856	1.73894	0.202893	15	CCCCCCCCCCACCCC	CCCCAAACCACCCCCCCCCA	+
Motif-2	CCCCMSCCCCDCCCC	MA0493.1	Klf1	-	-	-	-	-4	0.00357063	2.56728	0.282899	11	CCCCCCCCCCACCCC	GGCCACACCCA	+
Motif-2	CCCCMSCCCCDCCCC	MA1107.1	KLF9	ENSGALG00000027374	zf-C2H2	ENSGALP00000043265;	770238	0	0.00400943	2.88278	0.300946	13	CCCCCCCCCCACCCC	GGCCACACCCACC	+
Motif-7	YYCYCABCKCTSCM	MA0528.1	ZNF263	-	-	-	-	1	0.00014855	0.106807	0.213614	14	TCCCCAGCTCTGCC	TCCTCCTCCCCCTCCTCCTCC	-
Motif-8	TBTTGGGRTSACCCC	MA0105.2	NFKB1	ENSGALG00000012304	RHD	ENSGALP00000036814;ENSGALP00000060090;	396033	-4	0.000267516	0.192344	0.340189	11	TTTTGGGATCACCCC	GGGGAATCCCC	-

## Sheet: D
Query_ID	Query_Motif	Target_ID	Symbol	Ensembl	Family	Protein	Entrez ID	Optimal_offset	p-value	E-value	q-value	Overlap	Query_consensus	Target_consensus	Orientation
Motif-5	CCMGCCYCWGCCCMS	MA0516.1	SP2	ENSGALG00000000233	zf-C2H2	ENSGALP00000000311;	425673	2	4.80561e-05	0.0345523	0.0389061	13	CCAGCCCCTGCCCCC	GCCCCGCCCCCTCCC	+
Motif-5	CCMGCCYCWGCCCMS	MA0599.1	KLF5	-	-	-	-	-3	5.47895e-05	0.0393936	0.0389061	10	CCAGCCCCTGCCCCC	GCCCCGCCCC	+
Motif-5	CCMGCCYCWGCCCMS	MA0079.3	SP1	ENSGALG00000035487	zf-C2H2	ENSGALP00000051805;ENSGALP00000061868;ENSGALP00000057803;ENSGALP00000055178;	395303	-3	0.000106527	0.0765928	0.0504299	11	CCAGCCCCTGCCCCC	GCCCCGCCCCC	+
Motif-5	CCMGCCYCWGCCCMS	MA0039.2	Klf4	ENSGALG00000026928	zf-C2H2	ENSGALP00000041546;	770254	-3	0.000236787	0.17025	0.0840713	10	CCAGCCCCTGCCCCC	GCCCCACCCA	-
Motif-5	CCMGCCYCWGCCCMS	MA0079.2	SP1	ENSGALG00000035487	zf-C2H2	ENSGALP00000051805;ENSGALP00000061868;ENSGALP00000057803;ENSGALP00000055178;	395303	-4	0.000298382	0.214537	0.0847526	10	CCAGCCCCTGCCCCC	CCCCGCCCCC	+
Motif-5	CCMGCCYCWGCCCMS	MA0469.1	E2F3	ENSGALG00000012680	E2F	ENSGALP00000036527;	420824	2	0.000468208	0.336642	0.110825	13	CCAGCCCCTGCCCCC	CTCCCGCCCCCACTC	+
Motif-5	CCMGCCYCWGCCCMS	MA0162.2	EGR1	ENSGALG00000007669	zf-C2H2	ENSGALP00000047376;ENSGALP00000012417;	373931	2	0.00065976	0.474368	0.128313	12	CCAGCCCCTGCCCCC	CCCCCGCCCCCGCC	+
Motif-5	CCMGCCYCWGCCCMS	MA0746.1	SP3	ENSGALG00000031796	zf-C2H2	ENSGALP00000046340;ENSGALP00000057106;	395302	-3	0.000722789	0.519685	0.128313	11	CCAGCCCCTGCCCCC	GCCACGCCCCC	+
Motif-5	CCMGCCYCWGCCCMS	MA0741.1	KLF16	-	-	-	-	-3	0.00101664	0.730967	0.160427	11	CCAGCCCCTGCCCCC	GCCACGCCCCC	+
Motif-5	CCMGCCYCWGCCCMS	MA0163.1	PLAG1	ENSGALG00000015407	zf-C2H2	ENSGALP00000024806;	429484	-1	0.00205238	1.47566	0.267069	14	CCAGCCCCTGCCCCC	CCCCCTTGGGCCCC	-
Motif-5	CCMGCCYCWGCCCMS	MA0079.1	SP1	ENSGALG00000035487	zf-C2H2	ENSGALP00000051805;ENSGALP00000061868;ENSGALP00000057803;ENSGALP00000055178;	395303	2	0.00206855	1.48729	0.267069	8	CCAGCCCCTGCCCCC	ACCCCGCCCC	-
Motif-5	CCMGCCYCWGCCCMS	MA0003.3	TFAP2A	ENSGALG00000012775	AP-2	ENSGALP00000020815;	395982	-2	0.00287665	2.06831	0.327762	11	CCAGCCCCTGCCCCC	CGCCTCAGGCA	+
Motif-5	CCMGCCYCWGCCCMS	MA0747.1	SP8	ENSGALG00000035725	zf-C2H2	ENSGALP00000046361;	776034	-3	0.00305378	2.19567	0.327762	12	CCAGCCCCTGCCCCC	GCCACGCCCACT	+
Motif-5	CCMGCCYCWGCCCMS	MA0685.1	SP4	ENSGALG00000039454	zf-C2H2	ENSGALP00000053835;ENSGALP00000051167;	420607	0	0.00399394	2.87164	0.327762	15	CCAGCCCCTGCCCCC	TAAGCCACGCCCCCTTT	+
Motif-5	CCMGCCYCWGCCCMS	MA0524.1	TFAP2C	ENSGALG00000007690	AP-2	ENSGALP00000012451;	419327	1	0.00431704	3.10395	0.327762	14	CCAGCCCCTGCCCCC	CATGGCCCCAGGGCA	+
Motif-5	CCMGCCYCWGCCCMS	MA0146.1	Zfx	-	-	-	-	0	0.00475787	3.42091	0.327762	14	CCAGCCCCTGCCCCC	CAGGCCTCGGCCCC	-
Motif-5	CCMGCCYCWGCCCMS	MA0146.2	Zfx	-	-	-	-	0	0.00475787	3.42091	0.327762	14	CCAGCCCCTGCCCCC	CAGGCCTCGGCCCC	-
Motif-5	CCMGCCYCWGCCCMS	MA0073.1	RREB1	ENSGALG00000012799	zf-C2H2	ENSGALP00000036443;	395920	7	0.00486924	3.50098	0.327762	13	CCAGCCCCTGCCCCC	CCCCAAACCACCCCCCCCCA	+
Motif-5	CCMGCCYCWGCCCMS	MA0528.1	ZNF263	-	-	-	-	0	0.0051365	3.69314	0.327762	15	CCAGCCCCTGCCCCC	TCCTCCTCCCCCTCCTCCTCC	-
Motif-5	CCMGCCYCWGCCCMS	MA0493.1	Klf1	-	-	-	-	-2	0.00530806	3.81649	0.327762	11	CCAGCCCCTGCCCCC	GGCCACACCCA	+
Motif-5	CCMGCCYCWGCCCMS	MA0812.1	TFAP2B(var.2)	-	-	-	-	-2	0.00530806	3.81649	0.327762	11	CCAGCCCCTGCCCCC	AGCCTCAGGCA	+
Motif-5	CCMGCCYCWGCCCMS	MA1107.1	KLF9	ENSGALG00000027374	zf-C2H2	ENSGALP00000043265;	770238	-2	0.00576781	4.14706	0.33344	13	CCAGCCCCTGCCCCC	GGCCACACCCACC	+
Motif-5	CCMGCCYCWGCCCMS	MA0753.1	ZNF740	ENSGALG00000033246	zf-C2H2	ENSGALP00000045246;	-	-5	0.0061959	4.45485	0.33344	10	CCAGCCCCTGCCCCC	CCCCCCCCAC	+
Motif-5	CCMGCCYCWGCCCMS	MA0472.1	EGR2	ENSGALG00000040971	zf-C2H2	ENSGALP00000044928;	107053633	0	0.00628785	4.52096	0.33344	15	CCAGCCCCTGCCCCC	CCCCCGCCCACGCAC	+
Motif-5	CCMGCCYCWGCCCMS	MA0145.1	Tcfcp2l1	-	-	-	-	0	0.00657394	4.72666	0.33344	14	CCAGCCCCTGCCCCC	CCAGTTCAAACCAG	+
Motif-5	CCMGCCYCWGCCCMS	MA0145.2	Tcfcp2l1	-	-	-	-	0	0.00657394	4.72666	0.33344	14	CCAGCCCCTGCCCCC	CCAGTTCAAACCAG	+
Motif-5	CCMGCCYCWGCCCMS	MA0003.2	TFAP2A	ENSGALG00000012775	AP-2	ENSGALP00000020815;	395982	1	0.00736527	5.29563	0.358171	14	CCAGCCCCTGCCCCC	CATTGCCTCAGGGCA	+
Motif-5	CCMGCCYCWGCCCMS	MA0814.1	TFAP2C(var.2)	-	-	-	-	-2	0.00756592	5.4399	0.358171	11	CCAGCCCCTGCCCCC	AGCCTCAGGCA	+
Motif-5	CCMGCCYCWGCCCMS	MA1100.1	ASCL1	ENSGALG00000037082	bHLH	ENSGALP00000047577;	386573	2	0.00887228	6.37917	0.406465	11	CCAGCCCCTGCCCCC	CGCCAGCTGCTGC	-
Motif-5	CCMGCCYCWGCCCMS	MA0003.1	TFAP2A	ENSGALG00000012775	AP-2	ENSGALP00000020815;	395982	-3	0.00919646	6.61226	0.408151	9	CCAGCCCCTGCCCCC	GCCCGGGGG	+
Motif-5	CCMGCCYCWGCCCMS	MA0506.1	NRF1	ENSGALG00000040060	Nrf1	ENSGALP00000052661;	416677	-3	0.0106814	7.67993	0.445901	11	CCAGCCCCTGCCCCC	GCGCCTGCGCA	+
Motif-5	CCMGCCYCWGCCCMS	MA1149.1	RARA::RXRG	-	-	-	-	3	0.0108637	7.81099	0.445901	15	CCAGCCCCTGCCCCC	TGACCTCTACATGACCTC	-
Motif-5	CCMGCCYCWGCCCMS	MA0155.1	INSM1	-	-	-	-	-1	0.0111289	8.00171	0.445901	12	CCAGCCCCTGCCCCC	CGCCCCCTGACA	-
Motif-6	SAYWGWGGGGWGSGG	MA0599.1	KLF5	-	-	-	-	-6	0.000104206	0.0749241	0.0790586	9	GATTGAGGGGTGGGG	GGGGCGGGGC	-
Motif-6	SAYWGWGGGGWGSGG	MA0079.3	SP1	ENSGALG00000035487	zf-C2H2	ENSGALP00000051805;ENSGALP00000061868;ENSGALP00000057803;ENSGALP00000055178;	395303	-5	0.000110327	0.0793253	0.0790586	10	GATTGAGGGGTGGGG	GGGGGCGGGGC	-
Motif-6	SAYWGWGGGGWGSGG	MA0079.2	SP1	ENSGALG00000035487	zf-C2H2	ENSGALP00000051805;ENSGALP00000061868;ENSGALP00000057803;ENSGALP00000055178;	395303	-5	0.000275994	0.19844	0.12739	10	GATTGAGGGGTGGGG	GGGGGCGGGG	-
Motif-6	SAYWGWGGGGWGSGG	MA0039.2	Klf4	ENSGALG00000026928	zf-C2H2	ENSGALP00000041546;	770254	-6	0.000355547	0.255638	0.12739	9	GATTGAGGGGTGGGG	TGGGTGGGGC	+
Motif-6	SAYWGWGGGGWGSGG	MA0516.1	SP2	ENSGALG00000000233	zf-C2H2	ENSGALP00000000311;	425673	-1	0.0012813	0.921253	0.313334	14	GATTGAGGGGTGGGG	GGGAGGGGGCGGGGC	-
Motif-6	SAYWGWGGGGWGSGG	MA0162.2	EGR1	ENSGALG00000007669	zf-C2H2	ENSGALP00000047376;ENSGALP00000012417;	373931	-1	0.00162069	1.16528	0.313334	14	GATTGAGGGGTGGGG	GGCGGGGGCGGGGG	-
Motif-6	SAYWGWGGGGWGSGG	MA0753.1	ZNF740	ENSGALG00000033246	zf-C2H2	ENSGALP00000045246;	-	-4	0.00170913	1.22887	0.313334	10	GATTGAGGGGTGGGG	GTGGGGGGGG	-
Motif-6	SAYWGWGGGGWGSGG	MA0746.1	SP3	ENSGALG00000031796	zf-C2H2	ENSGALP00000046340;ENSGALP00000057106;	395302	-5	0.00187767	1.35005	0.313334	10	GATTGAGGGGTGGGG	GGGGGCGTGGC	-
Motif-6	SAYWGWGGGGWGSGG	MA0472.1	EGR2	ENSGALG00000040971	zf-C2H2	ENSGALP00000044928;	107053633	0	0.00196768	1.41476	0.313334	15	GATTGAGGGGTGGGG	GTGCGTGGGCGGGGG	-
Motif-6	SAYWGWGGGGWGSGG	MA0493.1	Klf1	-	-	-	-	-6	0.00280659	2.01794	0.402231	9	GATTGAGGGGTGGGG	TGGGTGTGGCC	-
Motif-6	SAYWGWGGGGWGSGG	MA0039.3	KLF4	ENSGALG00000026928	zf-C2H2	ENSGALP00000041546;	770254	-4	0.0036459	2.6214	0.475016	11	GATTGAGGGGTGGGG	GCAGGGTGTGG	-

## Sheet: E
Query_ID	Query_Motif	Target_ID	Symbol	Ensembl	Family	Protein	Entrez ID	Optimal_offset	p-value	E-value	q-value	Overlap	Query_consensus	Target_consensus	Orientation
Motif-1	CSGCSSCGCSCGCGS	MA0469.1	E2F3	ENSGALG00000012680	E2F	ENSGALP00000036527;	420824	3	0.00115802	0.832619	0.461677	12	CGGCCCCGCGCGCGG	CTCCCGCCCCCACTC	+
Motif-1	CSGCSSCGCSCGCGS	MA0131.2	HINFP	ENSGALG00000006806	zf-C2H2	ENSGALP00000049842;ENSGALP00000043993;ENSGALP00000010995;	419756	-3	0.0016163	1.16212	0.461677	12	CGGCCCCGCGCGCGG	CAACGTCCGCGG	+
Motif-1	CSGCSSCGCSCGCGS	MA0516.1	SP2	ENSGALG00000000233	zf-C2H2	ENSGALP00000000311;	425673	3	0.00299297	2.15194	0.461677	12	CGGCCCCGCGCGCGG	GCCCCGCCCCCTCCC	+
Motif-1	CSGCSSCGCSCGCGS	MA0162.2	EGR1	ENSGALG00000007669	zf-C2H2	ENSGALP00000047376;ENSGALP00000012417;	373931	-2	0.00315861	2.27104	0.461677	13	CGGCCCCGCGCGCGG	CCCCCGCCCCCGCC	+
Motif-1	CSGCSSCGCSCGCGS	MA0146.1	Zfx	-	-	-	-	1	0.00504036	3.62402	0.461677	13	CGGCCCCGCGCGCGG	CAGGCCTCGGCCCC	-
Motif-1	CSGCSSCGCSCGCGS	MA0146.2	Zfx	-	-	-	-	1	0.00504036	3.62402	0.461677	13	CGGCCCCGCGCGCGG	CAGGCCTCGGCCCC	-
Motif-1	CSGCSSCGCSCGCGS	MA0079.3	SP1	ENSGALG00000035487	zf-C2H2	ENSGALP00000051805;ENSGALP00000061868;ENSGALP00000057803;ENSGALP00000055178;	395303	-2	0.00519217	3.73317	0.461677	11	CGGCCCCGCGCGCGG	GCCCCGCCCCC	+
Motif-1	CSGCSSCGCSCGCGS	MA0751.1	ZIC4	ENSGALG00000006810	zf-C2H2	ENSGALP00000010999;	424885	-2	0.00535246	3.84842	0.461677	13	CGGCCCCGCGCGCGG	GCACAGCGGGGGGTC	-
Motif-1	CSGCSSCGCSCGCGS	MA0079.2	SP1	ENSGALG00000035487	zf-C2H2	ENSGALP00000051805;ENSGALP00000061868;ENSGALP00000057803;ENSGALP00000055178;	395303	-3	0.00546084	3.92634	0.461677	10	CGGCCCCGCGCGCGG	CCCCGCCCCC	+
Motif-1	CSGCSSCGCSCGCGS	MA0872.1	TFAP2A(var.3)	-	-	-	-	-1	0.00548078	3.94068	0.461677	13	CGGCCCCGCGCGCGG	TGCCCTGAGGGCA	+
Motif-1	CSGCSSCGCSCGCGS	MA1099.1	Hes1	-	-	-	-	-4	0.0059112	4.25015	0.461677	10	CGGCCCCGCGCGCGG	GGCACGCGTC	+
Motif-1	CSGCSSCGCSCGCGS	MA0024.2	E2F1	ENSGALG00000003045	E2F	ENSGALP00000042464;ENSGALP00000004806;	396142	-1	0.00603713	4.3407	0.461677	11	CGGCCCCGCGCGCGG	CCTCCCGCCCG	-
Motif-1	CSGCSSCGCSCGCGS	MA0815.1	TFAP2C(var.3)	-	-	-	-	-1	0.00671118	4.82534	0.461677	13	CGGCCCCGCGCGCGG	TGCCCTCAGGGCA	-
Motif-1	CSGCSSCGCSCGCGS	MA0632.1	Tcfl5	ENSGALG00000045499	bHLH	ENSGALP00000061534;	771446	-4	0.00691464	4.97163	0.461677	10	CGGCCCCGCGCGCGG	GGCACGTGCC	+
Motif-1	CSGCSSCGCSCGCGS	MA0003.1	TFAP2A	ENSGALG00000012775	AP-2	ENSGALP00000020815;	395982	-2	0.00716423	5.15108	0.461677	9	CGGCCCCGCGCGCGG	GCCCGGGGG	+
Motif-1	CSGCSSCGCSCGCGS	MA0736.1	GLIS2	ENSGALG00000034737	zf-C2H2	ENSGALP00000051941;	-	-3	0.00743541	5.34606	0.461677	12	CGGCCCCGCGCGCGG	CTTCGCGGGGGGTC	-
Motif-1	CSGCSSCGCSCGCGS	MA1108.1	MXI1	ENSGALG00000008555	bHLH	ENSGALP00000013919;	423888	0	0.00766821	5.51344	0.461677	13	CGGCCCCGCGCGCGG	CGACCACGTGCCC	+
Motif-1	CSGCSSCGCSCGCGS	MA0697.1	ZIC3	ENSGALG00000031144	zf-C2H2	ENSGALP00000055541;	422251	-2	0.00778948	5.60064	0.461677	13	CGGCCCCGCGCGCGG	GCGCAGCGGGGGGTC	-
Motif-1	CSGCSSCGCSCGCGS	MA0162.1	Egr1	ENSGALG00000007669	zf-C2H2	ENSGALP00000047376;ENSGALP00000012417;	373931	1	0.00811501	5.83469	0.461677	10	CGGCCCCGCGCGCGG	ACGCCCACGCA	-
Motif-1	CSGCSSCGCSCGCGS	MA0147.3	MYC	ENSGALG00000033631	bHLH	ENSGALP00000054503;	420332	-1	0.00812578	5.84244	0.461677	12	CGGCCCCGCGCGCGG	GGCCACGTGCCC	+
Motif-1	CSGCSSCGCSCGCGS	MA0506.1	NRF1	ENSGALG00000040060	Nrf1	ENSGALP00000052661;	416677	-4	0.00938174	6.74547	0.498076	11	CGGCCCCGCGCGCGG	TGCGCAGGCGC	-
Motif-1	CSGCSSCGCSCGCGS	MA1102.1	CTCFL	-	-	-	-	0	0.00957779	6.88643	0.498076	14	CGGCCCCGCGCGCGG	CACCAGGGGGCACC	+
Motif-1	CSGCSSCGCSCGCGS	MA0014.1	Pax5	ENSGALG00000016431	PAX	ENSGALP00000044234;ENSGALP00000026458;ENSGALP00000052485;	387330	0	0.00981839	7.05942	0.498076	15	CGGCCCCGCGCGCGG	CCGTTACGCTTCAGTGCTCT	-
Motif-2	AAAVAAAAAAAVAAA	MA1125.1	ZNF384	ENSGALG00000032599	zf-C2H2	ENSGALP00000046121;ENSGALP00000043799;	770350	0	7.22921e-05	0.051978	0.103825	12	AAAAAAAAAAAAAAA	TTTAAAAAAAAA	+
Motif-2	AAAVAAAAAAAVAAA	MA0481.1	FOXP1	ENSGALG00000007769	Fork_head	ENSGALP00000044290;ENSGALP00000046134;ENSGALP00000049948;ENSGALP00000012592;	416092	-1	0.000336	0.241584	0.19429	14	AAAAAAAAAAAAAAA	CAAAAGTAAACAAAG	+
Motif-2	AAAVAAAAAAAVAAA	MA0041.1	Foxd3	-	-	-	-	-4	0.000405848	0.291804	0.19429	11	AAAAAAAAAAAAAAA	AAACAAACATTC	-
Motif-2	AAAVAAAAAAAVAAA	MA0042.1	FOXI1	ENSGALG00000002105	Fork_head	ENSGALP00000003279;	427613	-4	0.00145584	1.04675	0.492508	11	AAAAAAAAAAAAAAA	AAACAAACATCC	-
Motif-2	AAAVAAAAAAAVAAA	MA0851.1	Foxj3	-	-	-	-	-1	0.00171464	1.23283	0.492508	14	AAAAAAAAAAAAAAA	AAAAAGTAAACAAACAC	+
Motif-4	SGCRSGBCSSGGSBG	MA0146.1	Zfx	-	-	-	-	-2	0.000667619	0.480018	0.261953	13	GGCGGGGCCGGGCCG	CAGGCCTCGGCCCC	-
Motif-4	SGCRSGBCSSGGSBG	MA0146.2	Zfx	-	-	-	-	-2	0.000722818	0.519706	0.261953	13	GGCGGGGCCGGGCCG	CAGGCCTCGGCCCC	-
Motif-4	SGCRSGBCSSGGSBG	MA0003.1	TFAP2A	ENSGALG00000012775	AP-2	ENSGALP00000020815;	395982	-4	0.000761845	0.547767	0.261953	9	GGCGGGGCCGGGCCG	CCCCCGGGC	-
Motif-4	SGCRSGBCSSGGSBG	MA0469.1	E2F3	ENSGALG00000012680	E2F	ENSGALP00000036527;	420824	-3	0.000888	0.638472	0.261953	12	GGCGGGGCCGGGCCG	GAGTGGGGGCGGGAG	-
Motif-4	SGCRSGBCSSGGSBG	MA0162.2	EGR1	ENSGALG00000007669	zf-C2H2	ENSGALP00000047376;ENSGALP00000012417;	373931	0	0.000915081	0.657943	0.261953	14	GGCGGGGCCGGGCCG	GGCGGGGGCGGGGG	-
Motif-4	SGCRSGBCSSGGSBG	MA1099.1	Hes1	-	-	-	-	0	0.00138154	0.993325	0.329569	10	GGCGGGGCCGGGCCG	GACGCGTGCC	-
Motif-4	SGCRSGBCSSGGSBG	MA0068.1	Pax4	-	-	-	-	0	0.0021893	1.57411	0.447153	15	GGCGGGGCCGGGCCG	GGGGGGGGAGTGGAGTATTGGAAATTTTTC	-
Motif-4	SGCRSGBCSSGGSBG	MA0516.1	SP2	ENSGALG00000000233	zf-C2H2	ENSGALP00000000311;	425673	0	0.00249926	1.79697	0.447153	15	GGCGGGGCCGGGCCG	GGGAGGGGGCGGGGC	-
Motif-5	WGCWGCWG	MA0522.1	Tcf3	ENSGALG00000001093	bHLH	ENSGALP00000040388;ENSGALP00000054816;ENSGALP00000001635;ENSGALP00000048808;	395146	1	0.000222446	0.159938	0.162143	8	TGCTGCTG	CTGCAGCTGTG	-
Motif-5	WGCWGCWG	MA1100.1	ASCL1	ENSGALG00000037082	bHLH	ENSGALP00000047577;	386573	2	0.00022659	0.162918	0.162143	8	TGCTGCTG	GCAGCAGCTGGCG	+
Motif-5	WGCWGCWG	MA0816.1	Ascl2	-	-	-	-	0	0.000461854	0.332073	0.189648	8	TGCTGCTG	AGCAGCTGCT	-
Motif-5	WGCWGCWG	MA0521.1	Tcf12	ENSGALG00000004304	bHLH	ENSGALP00000061552;	396334	1	0.000630623	0.453418	0.189648	8	TGCTGCTG	CTGCAGCTGTT	-
Motif-5	WGCWGCWG	MA0048.2	NHLH1	ENSGALG00000025817	bHLH	ENSGALP00000041829;	373910	0	0.000736055	0.529224	0.189648	8	TGCTGCTG	CGCAGCTGCG	-
Motif-5	WGCWGCWG	MA0500.1	Myog	ENSGALG00000000172	bHLH	ENSGALP00000039912;	374004	1	0.000795084	0.571665	0.189648	8	TGCTGCTG	CTGCAGCTGTC	-
Motif-5	WGCWGCWG	MA0499.1	Myod1	ENSGALG00000006216	bHLH	ENSGALP00000038684;ENSGALP00000062807;	374048	0	0.00151812	1.09153	0.211057	8	TGCTGCTG	TGCAGCTGTCCCT	+
Motif-5	WGCWGCWG	MA0048.1	NHLH1	ENSGALG00000025817	bHLH	ENSGALP00000041829;	373910	1	0.00162221	1.16637	0.211057	8	TGCTGCTG	ACGCAGCTGCGC	-
Motif-5	WGCWGCWG	MA0691.1	TFAP4	ENSGALG00000027823	bHLH	ENSGALP00000041880;	-	0	0.00501264	3.60409	0.455724	8	TGCTGCTG	ATCAGCTGTT	-
Motif-7	GGGSAGGRAGSAGAG	MA0528.1	ZNF263	-	-	-	-	1	2.61092e-05	0.0187725	0.037545	15	GGGGAGGGAGGAGAG	GGAGGAGGAGGGGGAGGAGGA	+

## Sheet: F
Query_ID	Query_Motif	Target_ID	Symbol	Ensembl	Family	Protein	Entrez ID	Optimal_offset	p-value	E-value	q-value	Overlap	Query_consensus	Target_consensus	Orientation
Motif-1	GGGGACRTGGGGATG	MA0056.1	MZF1	-	-	-	-	-7	6.7365e-05	0.0484354	0.0968708	6	GGGGACATGGGGATG	TGGGGA	+
Motif-2	CCYCCYCCCSVYCCC	MA0528.1	ZNF263	-	-	-	-	1	4.82087e-07	0.00034662	0.000689457	15	CCCCCCCCCCCTCCC	TCCTCCTCCCCCTCCTCCTCC	-
Motif-2	CCYCCYCCCSVYCCC	MA0162.2	EGR1	ENSGALG00000007669	zf-C2H2	ENSGALP00000047376;ENSGALP00000012417;	373931	0	1.15302e-05	0.00829018	0.00557061	14	CCCCCCCCCCCTCCC	CCCCCGCCCCCGCC	+
Motif-2	CCYCCYCCCSVYCCC	MA0516.1	SP2	ENSGALG00000000233	zf-C2H2	ENSGALP00000000311;	425673	0	1.16854e-05	0.00840177	0.00557061	15	CCCCCCCCCCCTCCC	GCCCCGCCCCCTCCC	+
Motif-2	CCYCCYCCCSVYCCC	MA0079.2	SP1	ENSGALG00000035487	zf-C2H2	ENSGALP00000051805;ENSGALP00000061868;ENSGALP00000057803;ENSGALP00000055178;	395303	-6	2.27907e-05	0.0163865	0.00814854	9	CCCCCCCCCCCTCCC	CCCCGCCCCC	+
Motif-2	CCYCCYCCCSVYCCC	MA0599.1	KLF5	-	-	-	-	-5	0.000169412	0.121807	0.0440007	10	CCCCCCCCCCCTCCC	GCCCCGCCCC	+
Motif-2	CCYCCYCCCSVYCCC	MA0068.1	Pax4	-	-	-	-	15	0.000184599	0.132727	0.0440007	15	CCCCCCCCCCCTCCC	GAAAAATTTCCAATACTCCACTCCCCCCCC	+
Motif-2	CCYCCYCCCSVYCCC	MA0079.3	SP1	ENSGALG00000035487	zf-C2H2	ENSGALP00000051805;ENSGALP00000061868;ENSGALP00000057803;ENSGALP00000055178;	395303	0	0.000274963	0.197698	0.0561768	11	CCCCCCCCCCCTCCC	GCCCCGCCCCC	+
Motif-2	CCYCCYCCCSVYCCC	MA0472.1	EGR2	ENSGALG00000040971	zf-C2H2	ENSGALP00000044928;	107053633	0	0.000416408	0.299397	0.0744407	15	CCCCCCCCCCCTCCC	CCCCCGCCCACGCAC	+
Motif-2	CCYCCYCCCSVYCCC	MA0753.1	ZNF740	ENSGALG00000033246	zf-C2H2	ENSGALP00000045246;	-	-2	0.00115201	0.828296	0.183061	10	CCCCCCCCCCCTCCC	CCCCCCCCAC	+
Motif-2	CCYCCYCCCSVYCCC	MA0039.2	Klf4	ENSGALG00000026928	zf-C2H2	ENSGALP00000041546;	770254	-5	0.00235088	1.69028	0.330103	10	CCCCCCCCCCCTCCC	GCCCCACCCA	-
Motif-2	CCYCCYCCCSVYCCC	MA0079.1	SP1	ENSGALG00000035487	zf-C2H2	ENSGALP00000051805;ENSGALP00000061868;ENSGALP00000057803;ENSGALP00000055178;	395303	-1	0.00253899	1.82553	0.330103	10	CCCCCCCCCCCTCCC	ACCCCGCCCC	-
Motif-2	CCYCCYCCCSVYCCC	MA0746.1	SP3	ENSGALG00000031796	zf-C2H2	ENSGALP00000046340;ENSGALP00000057106;	395302	0	0.00309455	2.22498	0.340437	11	CCCCCCCCCCCTCCC	GCCACGCCCCC	+
Motif-2	CCYCCYCCCSVYCCC	MA0741.1	KLF16	-	-	-	-	-5	0.00309455	2.22498	0.340437	10	CCCCCCCCCCCTCCC	GCCACGCCCCC	+
Motif-2	CCYCCYCCCSVYCCC	MA0469.1	E2F3	ENSGALG00000012680	E2F	ENSGALP00000036527;	420824	-1	0.00428191	3.0787	0.411796	14	CCCCCCCCCCCTCCC	CTCCCGCCCCCACTC	+
Motif-2	CCYCCYCCCSVYCCC	MA0163.1	PLAG1	ENSGALG00000015407	zf-C2H2	ENSGALP00000024806;	429484	-2	0.00431909	3.10542	0.411796	13	CCCCCCCCCCCTCCC	CCCCCTTGGGCCCC	-
Motif-3	CAGCTSTG	MA0483.1	Gfi1b	ENSGALG00000003478	zf-C2H2	ENSGALP00000005496;	395977	-1	0.000283594	0.203904	0.237844	7	CAGCTGTG	TGCTGTGATTT	-
Motif-3	CAGCTSTG	MA0691.1	TFAP4	ENSGALG00000027823	bHLH	ENSGALP00000041880;	-	2	0.000511932	0.368079	0.237844	8	CAGCTGTG	ATCAGCTGTT	-
Motif-3	CAGCTSTG	MA0048.1	NHLH1	ENSGALG00000025817	bHLH	ENSGALP00000041829;	373910	3	0.000641538	0.461266	0.237844	8	CAGCTGTG	ACGCAGCTGCGC	-
Motif-3	CAGCTSTG	MA0522.1	Tcf3	ENSGALG00000001093	bHLH	ENSGALP00000040388;ENSGALP00000054816;ENSGALP00000001635;ENSGALP00000048808;	395146	3	0.00100277	0.720994	0.237844	8	CAGCTGTG	CTGCAGCTGTG	-
Motif-3	CAGCTSTG	MA0696.1	ZIC1	ENSGALG00000040532	zf-C2H2	ENSGALP00000054372;	374103	6	0.00133288	0.958339	0.239473	8	CAGCTGTG	GACCCCCCGCTGTG	+
Motif-3	CAGCTSTG	MA0048.2	NHLH1	ENSGALG00000025817	bHLH	ENSGALP00000041829;	373910	2	0.00134619	0.967913	0.239473	8	CAGCTGTG	CGCAGCTGCG	-
Motif-3	CAGCTSTG	MA0665.1	MSC	ENSGALG00000037777	bHLH	ENSGALP00000056028;	420179	2	0.00197008	1.41649	0.256755	8	CAGCTGTG	AACAGCTGTT	+
Motif-3	CAGCTSTG	MA0521.1	Tcf12	ENSGALG00000004304	bHLH	ENSGALP00000061552;	396334	3	0.00201907	1.45171	0.256755	8	CAGCTGTG	CTGCAGCTGTT	-
Motif-3	CAGCTSTG	MA0500.1	Myog	ENSGALG00000000172	bHLH	ENSGALP00000039912;	374004	3	0.00234543	1.68636	0.256755	8	CAGCTGTG	CTGCAGCTGTC	-
Motif-3	CAGCTSTG	MA0150.1	NFE2L2	ENSGALG00000009240	TF_bZIP	ENSGALP00000032649;	396014	-1	0.00234543	1.68636	0.256755	7	CAGCTGTG	TGCTGAGTCAT	-
Motif-3	CAGCTSTG	MA0103.2	ZEB1	ENSGALG00000007260	zf-C2H2	ENSGALP00000057778;ENSGALP00000057778;ENSGALP00000011738;ENSGALP00000011738;ENSGALP00000044177;	396029	0	0.00276355	1.98699	0.258541	8	CAGCTGTG	CAGGTGAGG	-
Motif-3	CAGCTSTG	MA0816.1	Ascl2	-	-	-	-	2	0.00284788	2.04762	0.258541	8	CAGCTGTG	AGCAGCTGCT	-
Motif-3	CAGCTSTG	MA0832.1	Tcf21	ENSGALG00000029024	bHLH	ENSGALP00000043006;	421697	4	0.00336493	2.41938	0.258541	8	CAGCTGTG	GCAACAGCTGTTGT	+
Motif-3	CAGCTSTG	MA1100.1	ASCL1	ENSGALG00000037082	bHLH	ENSGALP00000047577;	386573	4	0.00420305	3.02199	0.282248	8	CAGCTGTG	GCAGCAGCTGGCG	+
Motif-3	CAGCTSTG	MA0499.1	Myod1	ENSGALG00000006216	bHLH	ENSGALP00000038684;ENSGALP00000062807;	374048	2	0.0059838	4.30235	0.362071	8	CAGCTGTG	TGCAGCTGTCCCT	+
Motif-3	CAGCTSTG	MA0591.1	Bach1::Mafk	-	-	-	-	0	0.00631172	4.53813	0.362071	8	CAGCTGTG	GTGCTGAGTCATCCT	-
Motif-3	CAGCTSTG	MA0697.1	ZIC3	ENSGALG00000031144	zf-C2H2	ENSGALP00000055541;	422251	6	0.00676958	4.86733	0.362071	8	CAGCTGTG	GACCCCCCGCTGCGC	+
Motif-3	CAGCTSTG	MA0501.1	MAF::NFE2	-	-	-	-	3	0.00676958	4.86733	0.362071	8	CAGCTGTG	AAATTGCTGAGTCAT	-
Motif-3	CAGCTSTG	MA0461.1	Atoh1	-	-	-	-	2	0.00782805	5.62837	0.397865	6	CAGCTGTG	GCCATCTG	-
Motif-4	AAAARAARAARAAAA	MA1125.1	ZNF384	ENSGALG00000032599	zf-C2H2	ENSGALP00000046121;ENSGALP00000043799;	770350	-2	0.000292054	0.209987	0.37523	12	AAAAGAAAAAAAAAA	TTTAAAAAAAAA	+
Motif-4	AAAARAARAARAAAA	MA0481.1	FOXP1	ENSGALG00000007769	Fork_head	ENSGALP00000044290;ENSGALP00000046134;ENSGALP00000049948;ENSGALP00000012592;	416092	0	0.000521877	0.37523	0.37523	15	AAAAGAAAAAAAAAA	CAAAAGTAAACAAAG	+
Motif-5	GKGCWSTG	MA0483.1	Gfi1b	ENSGALG00000003478	zf-C2H2	ENSGALP00000005496;	395977	-1	1.23678e-05	0.00889243	0.0177849	7	GGGCTGTG	TGCTGTGATTT	-
Motif-6	GCTGCWGS	MA1100.1	ASCL1	ENSGALG00000037082	bHLH	ENSGALP00000047577;	386573	5	0.000238821	0.171712	0.111459	8	GCTGCAGC	CGCCAGCTGCTGC	-
Motif-6	GCTGCWGS	MA0522.1	Tcf3	ENSGALG00000001093	bHLH	ENSGALP00000040388;ENSGALP00000054816;ENSGALP00000001635;ENSGALP00000048808;	395146	4	0.00032616	0.234509	0.111459	7	GCTGCAGC	CACAGCTGCAG	+
Motif-6	GCTGCWGS	MA0048.1	NHLH1	ENSGALG00000025817	bHLH	ENSGALP00000041829;	373910	2	0.000356625	0.256413	0.111459	8	GCTGCAGC	ACGCAGCTGCGC	-
Motif-6	GCTGCWGS	MA0816.1	Ascl2	-	-	-	-	1	0.000620372	0.446047	0.147609	8	GCTGCAGC	AGCAGCTGCT	-
Motif-6	GCTGCWGS	MA0048.2	NHLH1	ENSGALG00000025817	bHLH	ENSGALP00000041829;	373910	1	0.000858363	0.617163	0.147609	8	GCTGCAGC	CGCAGCTGCG	+
Motif-6	GCTGCWGS	MA0500.1	Myog	ENSGALG00000000172	bHLH	ENSGALP00000039912;	374004	1	0.00144908	1.04189	0.188268	8	GCTGCAGC	GACAGCTGCAG	+
Motif-6	GCTGCWGS	MA0521.1	Tcf12	ENSGALG00000004304	bHLH	ENSGALP00000061552;	396334	1	0.00212078	1.52484	0.251262	8	GCTGCAGC	AACAGCTGCAG	+
Motif-6	GCTGCWGS	MA0499.1	Myod1	ENSGALG00000006216	bHLH	ENSGALP00000038684;ENSGALP00000062807;	374048	4	0.00390363	2.80671	0.371924	8	GCTGCAGC	AGGGACAGCTGCA	-
Motif-10	GGGGAGGGGRNGGRG	MA0079.2	SP1	ENSGALG00000035487	zf-C2H2	ENSGALP00000051805;ENSGALP00000061868;ENSGALP00000057803;ENSGALP00000055178;	395303	1	2.9124e-08	2.09402e-05	4.15932e-05	9	GGGGAGGGGAAGGGG	GGGGGCGGGG	-
Motif-10	GGGGAGGGGRNGGRG	MA0528.1	ZNF263	-	-	-	-	4	3.24401e-06	0.00233245	0.00198925	15	GGGGAGGGGAAGGGG	GGAGGAGGAGGGGGAGGAGGA	+
Motif-10	GGGGAGGGGRNGGRG	MA0162.2	EGR1	ENSGALG00000007669	zf-C2H2	ENSGALP00000047376;ENSGALP00000012417;	373931	-2	4.17869e-06	0.00300448	0.00198925	13	GGGGAGGGGAAGGGG	GGCGGGGGCGGGGG	-
Motif-10	GGGGAGGGGRNGGRG	MA0079.3	SP1	ENSGALG00000035487	zf-C2H2	ENSGALP00000051805;ENSGALP00000061868;ENSGALP00000057803;ENSGALP00000055178;	395303	1	9.10509e-06	0.00654656	0.00325084	10	GGGGAGGGGAAGGGG	GGGGGCGGGGC	-
Motif-10	GGGGAGGGGRNGGRG	MA0516.1	SP2	ENSGALG00000000233	zf-C2H2	ENSGALP00000000311;	425673	-1	2.78062e-05	0.0199926	0.00794222	14	GGGGAGGGGAAGGGG	GGGAGGGGGCGGGGC	-
Motif-10	GGGGAGGGGRNGGRG	MA0599.1	KLF5	-	-	-	-	0	6.29327e-05	0.0452486	0.0149795	10	GGGGAGGGGAAGGGG	GGGGCGGGGC	-
Motif-10	GGGGAGGGGRNGGRG	MA0472.1	EGR2	ENSGALG00000040971	zf-C2H2	ENSGALP00000044928;	107053633	-1	0.000369987	0.266021	0.0684374	14	GGGGAGGGGAAGGGG	GTGCGTGGGCGGGGG	-
Motif-10	GGGGAGGGGRNGGRG	MA0753.1	ZNF740	ENSGALG00000033246	zf-C2H2	ENSGALP00000045246;	-	0	0.000466787	0.33562	0.0684374	10	GGGGAGGGGAAGGGG	GTGGGGGGGG	-
Motif-10	GGGGAGGGGRNGGRG	MA0471.1	E2F6	ENSGALG00000016454	E2F	ENSGALP00000030960;ENSGALP00000046246;	421943	-1	0.00047777	0.343517	0.0684374	11	GGGGAGGGGAAGGGG	GGGCGGGAAGG	+
Motif-10	GGGGAGGGGRNGGRG	MA0068.1	Pax4	-	-	-	-	0	0.000479206	0.344549	0.0684374	15	GGGGAGGGGAAGGGG	GGGGGGGGAGTGGAGTATTGGAAATTTTTC	-
Motif-10	GGGGAGGGGRNGGRG	MA0746.1	SP3	ENSGALG00000031796	zf-C2H2	ENSGALP00000046340;ENSGALP00000057106;	395302	-3	0.00112412	0.808243	0.145946	11	GGGGAGGGGAAGGGG	GGGGGCGTGGC	-
Motif-10	GGGGAGGGGRNGGRG	MA0747.1	SP8	ENSGALG00000035725	zf-C2H2	ENSGALP00000046361;	776034	-2	0.00205064	1.47441	0.24405	12	GGGGAGGGGAAGGGG	AGTGGGCGTGGC	-
Motif-10	GGGGAGGGGRNGGRG	MA0079.1	SP1	ENSGALG00000035487	zf-C2H2	ENSGALP00000051805;ENSGALP00000061868;ENSGALP00000057803;ENSGALP00000055178;	395303	0	0.0022744	1.63529	0.249859	10	GGGGAGGGGAAGGGG	GGGGCGGGGT	+
Motif-10	GGGGAGGGGRNGGRG	MA0039.2	Klf4	ENSGALG00000026928	zf-C2H2	ENSGALP00000041546;	770254	0	0.00244949	1.76118	0.249872	10	GGGGAGGGGAAGGGG	TGGGTGGGGC	+
Motif-10	GGGGAGGGGRNGGRG	MA0057.1	MZF1(var.2)	-	-	-	-	-2	0.00263687	1.89591	0.251055	10	GGGGAGGGGAAGGGG	GTAGGGGGAA	+
Motif-10	GGGGAGGGGRNGGRG	MA0741.1	KLF16	-	-	-	-	1	0.00381483	2.74286	0.340507	10	GGGGAGGGGAAGGGG	GGGGGCGTGGC	-
Motif-10	GGGGAGGGGRNGGRG	MA0470.1	E2F4	ENSGALG00000001722	E2F	ENSGALP00000002638;ENSGALP00000043952;	769430	-1	0.0040847	2.9369	0.343149	11	GGGGAGGGGAAGGGG	GGGCGGGAAGG	+
Motif-10	GGGGAGGGGRNGGRG	MA0056.1	MZF1	-	-	-	-	-4	0.00609551	4.38267	0.459078	6	GGGGAGGGGAAGGGG	TGGGGA	+
Motif-10	GGGGAGGGGRNGGRG	MA1122.1	TFDP1	-	-	-	-	-1	0.00610758	4.39135	0.459078	11	GGGGAGGGGAAGGGG	GGGCGGGAAGG	+
Motif-10	GGGGAGGGGRNGGRG	MA0073.1	RREB1	ENSGALG00000012799	zf-C2H2	ENSGALP00000036443;	395920	5	0.00666514	4.79224	0.475938	15	GGGGAGGGGAAGGGG	TGGGGGGGGGTGGTTTGGGG	-
