# Supplementary material for: Transcriptomic analysis to infer key molecular players involved during host response to NDV challenge in Gallus gallus (Leghorn & Fayoumi)
Source: Sci Rep. 2021 Apr 19;11:8486. doi: 10.1038/s41598-021-88029-6 (PMC8055681; doi:10.1038/s41598-021-88029-6)
Supplement: Supplementary file 18 — Supplementary Information 18. [file 41598_2021_88029_MOESM18_ESM.xlsx]

## Sheet: S10
SUPPLEMENTARY INFORMATION:
Manuscript Title: Transcriptomic analysis to infer key molecular players involved during host response to NDV challenge in Gallus gallus (Leghorn & Fayoumi)
Authors: Vanamamalai Venkata Krishna1, Priyanka Garg1, Gautham Kolluri2, Ravi Kumar Gandham1, Itishree Jali1, Shailesh Sharma1*
Affilation:
1. National Institute of Animal Biotechnology (NIAB), Opp. Journalist Colony, Near Gowlidoddi Extended Q City Road, Gachibowli Hyderabad, Telangana, India – 500032.
2. ICAR – Central Avian Research Institute, Izatnagar, Bareilly, Uttar Pradesh, India – 243122.
*Corresponding Author: Dr. Shailesh Sharma, Scientist D, National Institute of Animal Biotechnology (NIAB), Opp. Journalist Colony, Near Gowlidoddi Extended Q City Road, Gachibowli, Hyderabad, Telangana, India – 500032
Email: shailesh.sharma@niab.org.in, haitoshailesh@gmail.com
Supplementary Table S10: Excel sheet showing the list of predicted potential miRNAs of Gallus gallus interacting with the differentially expressed genes in Leghorn 2 DPC (Sheet A), 6 DPC (Sheet B) and 10 DPC (Sheet C) and Fayoumi 2 DPC (Sheet D), 6 DPC (Sheet E) and 10 DPC (Sheet F)

## Sheet: A
Gene	No. of miRNA	Top miRNA	Target Score
AVD	0	-	-
IFIT5	8	gga-miR-7453-3p	96
MSTRG.5829	0	-	-
PARP14	53	gga-miR-144-5p	93

## Sheet: B
Gene	No. of miRNA	Top miRNA	Target Score
ABHD2	148	gga-miR-190a-3p	100
ACBD3	67	gga-miR-12243-3p	94
ACLY	32	gga-miR-124a-5p	90
ACTB	30	gga-miR-1709	96
ACTN1	28	gga-miR-1786	98
AGR2	19	gga-miR-34b-3p	89
AKR1B10L2	12	gga-miR-1651-3p	86
ALDH18A1	0	-	-
ANGPTL7	38	gga-miR-19a-5p	100
ANXA2	7	gga-miR-6516-5p	80
APMAP	12	gga-miR-456-3p	88
AQP1	0	-	-
AQP3	42	gga-miR-190a-3p	96
AQP5	16	gga-miR-190a-3p	92
ARF4	67	gga-miR-1625-3p	98
ARFGEF1	67	gga-miR-3524b-3p	100
ARHGEF38	60	gga-miR-6701-3p	95
ASNS	21	gga-miR-1786	93
ATF4	0	-	-
ATP6	0	-	-
ATP8B1	20	gga-miR-12235-5p	100
AUH	226	gga-miR-6701-3p	100
AVD	0	-	-
AZIN1	45	gga-miR-6580-5p	95
B2M	0	-	-
BACE2	130	gga-miR-6701-3p	100
BCAT1	181	gga-miR-3524b-3p	99
BST1	45	gga-miR-6696-5p	98
BTG2	78	gga-miR-367	99
C9ORF152	17	gga-miR-1705	97
CA3A	0	-	-
CALCOCO2	46	gga-miR-1695	90
CALR	0	-	-
CASC4	65	gga-miR-2131-5p	98
CCDC25	25	gga-miR-12248-5p	84
CD164	69	gga-miR-124b	100
CD47	61	gga-miR-6701-3p	92
CD74	19	gga-miR-1764-3p	89
CDH1	16	gga-miR-29c-5p	97
CEP350	92	gga-miR-1639	99
CITED4	31	gga-miR-6641-5p	95
CKAP4	37	gga-miR-126-5p	94
CLDN1	45	gga-miR-1577	89
CLDN10	15	gga-miR-1786	91
CLIC6	39	gga-miR-190a-3p	92
CLINT1	44	gga-miR-6701-3p	99
CLTC	67	gga-miR-12232-3p	97
CMPK1	71	gga-miR-20b-5p	90
COMT	30	gga-miR-1678	89
COPB2	6	gga-miR-551-5p	84
COPE	15	gga-miR-6664-3p	86
CORO1C	62	gga-miR-133a-3p	93
COX4I1	0	-	-
CPD	62	gga-miR-7482-3p	97
CREB3L1	67	gga-miR-338-5p	96
CREB3L2	128	gga-miR-190a-3p	100
CRELD2	6	gga-miR-6516-5p	76
CSRP3	17	gga-miR-6690-5p	86
CTSH	0	-	-
CYP2D6	16	gga-miR-7451-5p	87
DAD1	11	gga-miR-762	87
DAP	42	gga-miR-1657	92
DDOST	12	gga-miR-12295-3p	87
DDX5	38	gga-miR-6608-3p	97
DECR1	28	gga-miR-1397-3p	79
DIO2	150	gga-miR-1786	96
DNAJC10	42	gga-miR-3524b-3p	95
DOCK8	24	gga-miR-12284-3p	93
DSP	27	gga-miR-1635	93
DSTN	40	gga-miR-1686	94
DUSP7	65	gga-miR-190a-3p	100
EAF2	98	gga-miR-1559-3p	95
EDEM3	111	gga-miR-27b-3p	97
EDF1	13	gga-miR-6682-3p	83
EEF1A1	13	gga-miR-1615	86
EFHD1	13	gga-miR-1709	90
EGR1	43	gga-miR-124a-3p	94
EHF	61	gga-miR-190b-3p	94
ELF3	15	gga-miR-6561-3p	87
ELF5	32	gga-miR-3524b-3p	86
EMP1	52	gga-miR-194	99
ENTPD3	120	gga-miR-7447-3p	95
EPCAM	19	gga-miR-132b-3p	93
ERP44	33	gga-miR-454-3p	93
ESRP2	82	gga-miR-7438-5p	97
ETV6	82	gga-miR-1786	100
EXFABP	15	gga-miR-138-5p	81
EZR	57	gga-miR-190a-3p	99
F5	32	gga-miR-1811	93
FAM110C	63	gga-miR-31-5p	89
FAM3C	61	gga-miR-218-5p	99
FAM46A	113	gga-miR-2188-3p	100
FBXL5	35	gga-miR-20a-5p	97
FGFBP1	18	gga-miR-6553-3p	85
FGL2	59	gga-miR-190a-3p	99
FHL1	19	gga-miR-6565-3p	95
FMOD	37	gga-miR-762	91
GAL3ST2	5	gga-miR-124a-5p	86
GALNT1	85	gga-miR-199-3p	93
GALNT12	54	gga-miR-1639	98
GATB	43	gga-miR-12260-3p	91
GFPT1	94	gga-miR-1677-5p	91
GMDS	28	gga-miR-6625-5p	92
GNE	39	gga-miR-203a	90
GNPNAT1	40	gga-miR-135a-1-3p	96
GRHL1	63	gga-miR-190a-3p	100
GSTA4L	1	gga-miR-1651-3p	87
HACD3	49	gga-miR-12234-3p	94
HID1	67	gga-miR-6561-5p	96
HLF	116	gga-miR-190a-3p	99
HM13	12	gga-miR-12291-3p	94
HPGDS	6	gga-miR-12246-3p	80
HPS5	0	-	-
HSP90B1	23	gga-miR-223	97
HSPA5	19	gga-miR-181a-5p	94
HYOU1	9	gga-miR-7479-3p	83
IFIT5	8	gga-miR-7453-3p	96
IFITM3	15	gga-miR-6548-3p	80
IFRD1	23	gga-miR-6701-3p	95
IGLL1	5	gga-miR-1785	94
IMPA2	40	gga-miR-1618-5p	98
IMPAD1	127	gga-miR-126-5p	97
IQGAP2	44	gga-miR-32-5p	96
IRF8	18	gga-miR-6625-5p	94
ISCU	45	gga-miR-210a-3p	99
JCHAIN	41	gga-miR-1651-5p	94
KCNE1	58	gga-miR-12235-5p	84
KCNJ2	35	gga-miR-455-5p	95
KDELR2	50	gga-miR-138-5p	96
KDELR3	20	gga-miR-26a-2-5p	91
KDM7A	161	gga-miR-6544-5p	99
KRT19	11	gga-miR-6693-3p	90
KRT5	26	gga-miR-12284-5p	93
LAPTM5	18	gga-miR-460b-5p	94
LCN15	2	gga-miR-1768	52
LCP1	34	gga-miR-124a-3p	100
LMAN1	64	gga-miR-101-3p	97
LMO4	33	gga-miR-6590-5p	93
LOC100857191	37	gga-miR-7456-5p	94
LOC100858388	0	-	-
LOC100859106	1	gga-miR-7437-3p	80
LOC101750014	18	gga-miR-1711	83
LOC107049235	0	-	-
LOC107049242	0	-	-
LOC107049252	0	-	-
LOC107049422	0	-	-
LOC107049441	0	-	-
LOC107050456	0	-	-
LOC107050476	1	gga-miR-7437-3p	80
LOC107051274	0	-	-
LOC107051636	1	gga-miR-7437-3p	80
LOC107052011	0	-	-
LOC107052288	1	gga-miR-7437-3p	80
LOC107053714	0	-	-
LOC107053715	20	gga-miR-137-3p	95
LOC112529971	0	-	-
LOC112530484	0	-	-
LOC112530942	0	-	-
LOC112531079	0	-	-
LOC112531814	0	0	0
LOC112532140	0	0	0
LOC112532717	0	0	0
LOC419851	16	gga-miR-1680-5p	91
LPO	41	gga-miR-6587-3p	95
LRRC26	11	gga-miR-1690-5p	85
LRRC8D	65	gga-miR-551-5p	95
LY6E	24	gga-miR-12243-3p	98
LYZ	0	-	-
LZTS3	150	gga-miR-1786	100
MAN1A1	95	gga-miR-12220-5p	97
MATN3	25	gga-miR-1786	93
MB	7	gga-miR-3536	81
MFSD4A	68	gga-miR-7472-5p	95
MGAT3	101	gga-miR-211	99
MGAT4D	39	gga-miR-144-3p	92
MMP7	0	-	-
MSLN	11	gga-miR-1783	89
MSLNL	25	gga-miR-6587-3p	88
MSTRG.10013	0	-	-
MSTRG.10030	0	-	-
MSTRG.10050	0	-	-
MSTRG.10115	0	-	-
MSTRG.10183	0	-	-
MSTRG.10240	0	-	-
MSTRG.10545	0	-	-
MSTRG.10559	0	-	-
MSTRG.11245	0	-	-
MSTRG.11272	0	-	-
MSTRG.11277	0	-	-
MSTRG.11308	0	-	-
MSTRG.11526	0	-	-
MSTRG.11613	0	-	-
MSTRG.11842	0	-	-
MSTRG.11946	0	-	-
MSTRG.12173	0	-	-
MSTRG.12467	0	-	-
MSTRG.12504	0	-	-
MSTRG.1253	0	-	-
MSTRG.1266	0	-	-
MSTRG.12743	0	-	-
MSTRG.12896	0	-	-
MSTRG.12917	0	-	-
MSTRG.13443	0	-	-
MSTRG.13560	0	-	-
MSTRG.14243	0	-	-
MSTRG.14254	0	-	-
MSTRG.14408	0	-	-
MSTRG.14462	0	-	-
MSTRG.14590	0	-	-
MSTRG.14638	0	-	-
MSTRG.14702	0	-	-
MSTRG.1507	0	-	-
MSTRG.1528	0	-	-
MSTRG.1546	0	-	-
MSTRG.1599	0	-	-
MSTRG.16210	0	-	-
MSTRG.16453	0	-	-
MSTRG.16517	0	-	-
MSTRG.1656	0	-	-
MSTRG.16827	0	-	-
MSTRG.1690	0	-	-
MSTRG.16977	0	-	-
MSTRG.17337	0	-	-
MSTRG.17389	0	-	-
MSTRG.1749	0	-	-
MSTRG.17986	0	-	-
MSTRG.18096	0	-	-
MSTRG.18133	0	-	-
MSTRG.18180	0	-	-
MSTRG.1822	0	-	-
MSTRG.18291	0	-	-
MSTRG.1833	0	-	-
MSTRG.18410	0	-	-
MSTRG.1862	0	-	-
MSTRG.18778	0	-	-
MSTRG.18834	0	-	-
MSTRG.18842	0	-	-
MSTRG.18947	0	-	-
MSTRG.19006	0	-	-
MSTRG.19087	0	-	-
MSTRG.19106	0	-	-
MSTRG.1911	0	-	-
MSTRG.19952	0	-	-
MSTRG.20120	0	-	-
MSTRG.20161	0	-	-
MSTRG.20455	0	-	-
MSTRG.20553	0	-	-
MSTRG.20703	0	-	-
MSTRG.20803	0	-	-
MSTRG.2097	0	-	-
MSTRG.21089	0	-	-
MSTRG.21174	0	-	-
MSTRG.21389	0	-	-
MSTRG.21404	0	-	-
MSTRG.21407	0	-	-
MSTRG.21409	0	-	-
MSTRG.21433	0	-	-
MSTRG.2149	0	-	-
MSTRG.22142	0	-	-
MSTRG.22155	0	-	-
MSTRG.22452	0	-	-
MSTRG.22470	0	-	-
MSTRG.2271	0	-	-
MSTRG.2281	0	-	-
MSTRG.23109	0	-	-
MSTRG.2314	0	-	-
MSTRG.23305	0	-	-
MSTRG.23330	0	-	-
MSTRG.23836	0	-	-
MSTRG.2400	0	-	-
MSTRG.24007	0	-	-
MSTRG.24031	0	-	-
MSTRG.24048	0	-	-
MSTRG.24049	0	-	-
MSTRG.24342	0	-	-
MSTRG.24344	0	-	-
MSTRG.24388	0	-	-
MSTRG.24423	0	-	-
MSTRG.2543	0	-	-
MSTRG.2550	0	-	-
MSTRG.2588	0	-	-
MSTRG.2620	0	-	-
MSTRG.2727	0	-	-
MSTRG.2769	0	-	-
MSTRG.2797	0	-	-
MSTRG.3304	0	-	-
MSTRG.3398	0	-	-
MSTRG.3708	0	-	-
MSTRG.394	0	-	-
MSTRG.4117	0	-	-
MSTRG.4121	0	-	-
MSTRG.4156	0	-	-
MSTRG.4722	0	-	-
MSTRG.4968	0	-	-
MSTRG.5283	0	-	-
MSTRG.5579	0	-	-
MSTRG.5593	0	-	-
MSTRG.5729	0	-	-
MSTRG.575	0	-	-
MSTRG.5922	0	-	-
MSTRG.6173	0	-	-
MSTRG.7040	0	-	-
MSTRG.7438	0	-	-
MSTRG.7842	0	-	-
MSTRG.7859	0	-	-
MSTRG.7958	0	-	-
MSTRG.8801	0	-	-
MSTRG.8815	0	-	-
MSTRG.8885	0	-	-
MSTRG.9043	0	-	-
MSTRG.9126	0	-	-
MSTRG.9202	0	-	-
MSTRG.9348	0	-	-
MSTRG.9509	0	-	-
MSTRG.9670	0	-	-
MSTRG.9876	0	-	-
MSTRG.9968	0	-	-
MYDGF	16	gga-miR-1625-3p	89
MYH13	0	-	-
MYH7	0	-	-
MYL10	14	gga-miR-143-5p	84
MYL2	4	gga-miR-12231-3p	69
MYL3	30	gga-miR-1600	90
MYOZ2	8	gga-miR-10585-5p	91
NANS	31	gga-miR-7482-3p	95
ND4L	0	-	-
ND6	0	-	-
NEFM	0	-	-
NET1	37	gga-miR-190a-3p	100
NIPAL2	196	gga-miR-126-5p	99
NOCT	28	gga-miR-12211-3p	81
NR4A2	62	gga-miR-12213-3p	99
NUCB2	87	gga-miR-153-5p	96
P4HB	29	gga-miR-6679-5p	94
PADI2	0	-	-
PARP14	53	gga-miR-144-5p	93
PARVB	58	gga-miR-1627-5p	90
PCSK1	72	gga-miR-1722-3p	93
PCYT1B	82	gga-miR-1623	90
PDE10A	121	gga-miR-190a-3p	100
PDIA4	13	gga-miR-7437-3p	94
PDIA5	67	gga-miR-30c-5p	94
PDIA6	47	gga-miR-6560-3p	93
PDXK	124	gga-miR-1745	99
PIGR	17	gga-miR-6625-5p	96
PIM3	72	gga-miR-6545-5p	98
PLCD1	39	gga-miR-190a-3p	91
PLEKHS1	0	-	-
PLSCR1	14	gga-miR-126-5p	92
PLXNC1	79	gga-miR-30e-5p	98
PMM2	46	gga-miR-6560-3p	96
PNRC1	45	gga-miR-23b-3p	99
POU2AF1	48	gga-miR-7474-3p	86
PRDX4	4	gga-miR-182-5p	92
PRR15	35	gga-miR-6677-5p	91
PSCA	7	gga-miR-6713-3p	84
PTPRC	40	gga-miR-12246-3p	91
RAB31	73	gga-miR-12222-5p	99
RASEF	82	gga-miR-1786	100
RBM47	40	gga-miR-190a-3p	100
RGS1	24	gga-miR-27b-3p	99
ROS1	31	gga-miR-20a-5p	91
RPL31	8	gga-miR-1803	75
RPN1	14	gga-miR-1749-3p	90
RPS3	0	-	-
RRBP1	23	gga-miR-190a-3p	99
S100A6	0	-	-
SCIN	53	gga-miR-1797	89
SDCBP	29	gga-miR-7444-5p	99
SDF2L1	55	gga-miR-12246-3p	94
SEC11C	2	gga-miR-2954	86
SEC16A	48	gga-miR-26a-5p	94
SEC24D	73	gga-miR-145-5p	97
SEC61A1	33	gga-miR-218-5p	96
SELENOF	44	gga-miR-205c-5p	96
SERP1	35	gga-miR-12286-3p	89
SERPINB2	37	gga-miR-6555-3p	91
SHISA5	54	gga-miR-32-5p	95
SKP1	48	gga-miR-6682-3p	96
SLC12A2	110	gga-miR-12274-5p	100
SLC1A4	144	gga-miR-1626-5p	95
SLC30A7	124	gga-miR-1740-5p	95
SLC31A1	85	gga-let-7l-3p	97
SLC39A8	69	gga-miR-1717	97
SLC5A7	101	gga-miR-190a-3p	97
SLC5A9	17	gga-miR-12219-5p	79
SNTB1	51	gga-miR-190b-3p	98
SPCS3	10	gga-miR-1815	92
SPIK5	4	gga-miR-124c-5p	86
SPINT1	42	gga-miR-12243-3p	94
SRPRA	43	gga-miR-32-5p	93
SRPRB	32	gga-miR-12243-3p	89
SSFA2	0	-	-
SSR1	84	gga-miR-6701-3p	99
SSR2	6	gga-miR-1570	86
SSR3	12	gga-miR-1454	92
STMN2	3	gga-miR-1594	93
STT3B	68	gga-miR-1667-3p	97
SURF4	71	gga-miR-196-2-3p	98
TF	12	gga-miR-6701-3p	71
TFPI2	32	gga-miR-203a	90
TM9SF2	47	gga-miR-6573-3p	98
TMEM123	29	gga-miR-1612	87
TMEM263	57	gga-miR-124a-3p	99
TMEM59	50	gga-miR-132b-3p	96
TNNC1	5	gga-miR-6572-5p	76
TNNI1	17	gga-miR-12227-5p	93
TPM3	63	gga-miR-12230-5p	93
TRAM1	22	gga-miR-1643-3p	96
TSPAN1	0	-	-
TSPO	16	gga-miR-12223-5p	92
TXNDC5	57	gga-miR-124b	94
UBE2J1	18	gga-miR-30a-5p	93
UGDH	56	gga-miR-1740-5p	93
USO1	9	gga-miR-146c-3p	87
VH26L2	0	-	-
VILL	0	-	-
VIP	20	gga-miR-7476-3p	98
VNN1	28	gga-miR-12235-5p	87
XBP1	33	gga-miR-1715-3p	90
ZC3H13	10	gga-miR-23b-3p	86
ZC3HAV1	77	gga-miR-1786	95
ZDHHC9	0	-	-
ZNFX1	0	-	-

## Sheet: C
Gene	No. of miRNA	Top miRNA	Target Score
CNMD	37	gga-miR-34a-3p	93
COL11A1	84	gga-miR-6701-3p	100
COL2A1	24	gga-miR-1787	94
COL9A1	46	gga-miR-7480-3p	93
MSTRG.10428	0	-	-
MSTRG.10666	0	-	-
MSTRG.21134	0	-	-
MSTRG.22290	0	-	-
MSTRG.9509	0	-	-
SPPL2A	61	gga-miR-302c-5p	99

## Sheet: D
Gene	No. of miRNA	Top miRNA	Target Score
IFIT5	8	gga-miR-7453-3p	96
MSTRG.4240	0	-	-
MSTRG.10253	0	-	-
MSTRG.20511	0	-	-

## Sheet: E
Gene	No. of miRNA	Top miRNA	Target Score
ADAMTS1	69	gga-miR-12225-5p	95
FNIP2	133	gga-miR-181a-5p	100
LOC112533599	0	-	-
MSTRG.10055	0	-	-
MSTRG.10331	0	-	-
MSTRG.16074	0	-	-
MSTRG.16644	0	-	-
MSTRG.3796	0	-	-
MSTRG.4971	0	-	-
MSTRG.7225	0	-	-
NR4A3	111	gga-miR-2188-3p	100
RARRES1	15	gga-miR-7439-5p	93

## Sheet: F
Gene	No. of miRNA	Top miRNA	Target Score
ADGRD1	64	gga-miR-27b-3p	98
ANXA5	22	gga-miR-6554-5p	95
ARVCF	131	gga-miR-190a-3p	97
CD109	88	gga-miR-101-3p	96
CNN3	0	-	-
CNP	39	gga-miR-12240-5p	87
COL22A1	74	gga-miR-29b-3p	97
COL2A1	24	gga-miR-1787	94
COL9A1	46	gga-miR-7480-3p	93
COMP	24	gga-miR-142-3p	91
DACT2	27	gga-miR-206	93
EMP1	52	gga-miR-194	99
FABP4	0	-	-
FMOD	37	gga-miR-762	91
FN1	46	gga-miR-128-3p	95
FSTL1	43	gga-miR-29a-3p	93
HBA1	0	-	-
HBM	0	-	-
HTRA1	12	gga-miR-6580-3p	95
KLHL24	41	gga-miR-12283-3p	89
LOC427654	13	gga-miR-12218-5p	79
LOXL2	51	gga-miR-1786	96
MBP	63	gga-miR-30c-2-3p	94
MMP2	32	gga-miR-16-2-3p	93
MPP1	40	gga-miR-1728-3p	94
MSTRG.10055	0	-	-
MSTRG.11495	0	-	-
MSTRG.12388	0	-	-
MSTRG.12917	0	-	-
MSTRG.13412	0	-	-
MSTRG.135	0	-	-
MSTRG.13560	0	-	-
MSTRG.13688	0	-	-
MSTRG.1376	0	-	-
MSTRG.14546	0	-	-
MSTRG.16001	0	-	-
MSTRG.16074	0	-	-
MSTRG.16644	0	-	-
MSTRG.1690	0	-	-
MSTRG.17309	0	-	-
MSTRG.19334	0	-	-
MSTRG.20489	0	-	-
MSTRG.20511	0	-	-
MSTRG.21065	0	-	-
MSTRG.21086	0	-	-
MSTRG.3145	0	-	-
MSTRG.3515	0	-	-
MSTRG.4232	0	-	-
MSTRG.4240	0	-	-
MSTRG.8995	0	-	-
NR4A3	111	gga-miR-2188-3p	100
OCM2	15	gga-miR-6665-5p	93
OGN	39	gga-miR-190a-3p	93
PRELP	58	gga-miR-12243-3p	90
TIMP4	90	gga-miR-181a-5p	96
TMSB4X	24	gga-miR-148a-3p	94
VAT1	109	gga-miR-124a-3p	99
VIM	33	gga-miR-1654	96
